# Supplementary material for: Community Assembly of Endophytic Fungi in Ectomycorrhizae of Betulaceae Plants at a Regional Scale
Source: Front Microbiol. 2020 Jan 21;10:3105. doi: 10.3389/fmicb.2019.03105 (PMC6986194; doi:10.3389/fmicb.2019.03105)
Supplement: Supplementary file 1 [file Table_1.XLSX]

## Sheet: Fungi
Supplementary Table 1. Molecular identification of endophytic fungi investigated in this study.
OTUs	Rep.Seqs No.	ENA accession No.	Sequence	Kindom	Phylum	Class	Order	Family	Genus	ref.UNITE+INSDC.match	ref.UNITE+INSDC.Coverage	ref.UNITE+INSDC.Evalue	ref.UNITE+INSDC.identitiy
OTU_1	1_2594178|F|ITS2	LR586058	CAACCACTCAAGCCTAGCTTGGTATTGGGCATCGTTGTGCTTTAATTCTCTGTTATTCAGAGAAGGCAACGTGCCTTAAATATAGACAGCGGCAAGTATAAGTTCCGAGCGTAGCAGTAAAACATTTCGCTTTAGGTATTTTGTACATTGTCAGCTAAATAGTTAGCCATGCTATTA	Fungi	_	_	_	_	_	KX195193|k__Fungi;p__unidentified;c__unidentified;o__unidentified;f__unidentified;g__unidentified;s__Fungi_sp	100	5e-82	97.75
OTU_2	1_2594952|F|ITS2	LR586059	ATACCAATCTAGCCTGGCTAGGTGTTGGGCTTCGCCGTCTGGCGGGCCTTAAAACTAGTGGCGGCGCTTTTAAGCTCTACGCGTAGTAATTTTCTCGCTATAGGGTCTTGAGAGATGCTTGCCAGCAACCCCAAATTTTCTA	Fungi	Ascomycota	Leotiomycetes	Helotiales	Hyaloscyphaceae	Lachnum	GU083219|k__Fungi;p__Ascomycota;c__Leotiomycetes;o__Helotiales;f__Hyaloscyphaceae;g__Lachnum;s__Lachnum_sp|SH201605.07FU	100	3e-64	97.89
OTU_3	1_2600117|F|ITS2	LR586060	AACCATTCACGCCTAGCGTGGTATTGGGGCACGCGGTCTCCGCGGCCCTCAAAATTAGTGGCGGTGCCGGTGGGCTCTGAGCGTAGTACATACTCCCGCTATAGAGTTCCCCCCGGTGGCTTGCCAGAACCCCCAATTTTTACA	Fungi	Ascomycota	Leotiomycetes	Helotiales	Vibrisseaceae	Phialocephala	MF948652|k__Fungi;p__Ascomycota;c__Leotiomycetes;o__Helotiales;f__Vibrisseaceae;g__Phialocephala;s__Phialocephala_sp	100	2e-70	100
OTU_4	10_272225|F|ITS2	LR586061	TAACCACTCAAGCCCCGGCTTGGTCTTGGGGTTCGCGGTCTCGCGGCTCTTAAAATCAGTGGCGGTGCCATCTGGCTCTGAGCGTAGTAATTCTCTCGCTATAGAGTCCCGGTGGCTACTTGCCAAAACCCCTAATTTTTTAC	Fungi	Ascomycota	Leotiomycetes	Helotiales	Helotiaceae	Meliniomyces	JQ346977|k__Fungi;p__Ascomycota;c__Leotiomycetes;o__Helotiales;f__Helotiaceae;g__Meliniomyces;s__Meliniomyces_sp|SH181094.07FU	99	3e-59	95.77
OTU_5	10_272265|F|ITS2	LR586062	TAACCACTCAAGCCTGGCTTGGTATTGGGGTTCGCGGTTCCGCGGCCCCTAAAATCAGTGGCGGTGCCGGTGGGCTCTAAGCGTAGTAAATCTCCTCGCTATAGGGTCCCTCCGGTTGCTCGCCAGAACCCCCAATTTTTTAA	Fungi	Ascomycota	Leotiomycetes	Helotiales	Helotiales_fam_Incertae_sedis	Acephala	JQ346815|k__Fungi;p__Ascomycota;c__Leotiomycetes;o__Helotiales;f__Helotiales_fam_Incertae_sedis;g__Acephala;s__Acephala_sp|SH218117.07FU	100	7e-70	100
OTU_6	10_272424|F|ITS2	LR586063	TAACCACTCAAGCCTCGGCTTGGTCTTGGGGTTCGCGGTCTCGCGGCTCTTAAAATCAGCGGCGGTGCCGTCTGGCTCTAAGCGTAGTAATTCTCTCGCTATAGAGTCCGCCGGTTACTTGCCAAAACCCCTAATTTTTTAC	Fungi	Ascomycota	Leotiomycetes	Helotiales	Helotiaceae	Meliniomyces	JQ346977|k__Fungi;p__Ascomycota;c__Leotiomycetes;o__Helotiales;f__Helotiaceae;g__Meliniomyces;s__Meliniomyces_sp|SH181094.07FU	99	2e-60	96.48
OTU_7	10_273716|F|ITS2	LR586064	ACACGATCAACTCTAGTTAGAGTTGGCATTGACCTCATGTGCTATTAAGTGCATTTGGTTTGAATGAATCAAGTTGATGGGCTTCCCAGCGGTGCTCGATGTGTGCTAGCGAGACAGTCGTCCCGATCTCACATTATTGTATCGTTGCAGAGCTCTGTTCACAGCTTGTTAATTATCATATATCTA	Fungi	_	_	_	_	_	KX192521|k__Fungi;p__unidentified;c__unidentified;o__unidentified;f__unidentified;g__unidentified;s__Fungi_sp	100	6e-92	99.46
OTU_8	10_284672|F|ITS2	LR586065	AACACCTCAAAGACATTTCTGATTTATTTCTGGAATGACTTTGGACTTGAGCAATCCCAACACCAGTCGTTTACGATCGGCGGAGGGTTGCTTGAAATGCAGGTGCAGCTGGACATTCTCCTGAGCTATAAGCATATCTATTTAGTCCCGTCAAACGGATTATTACTTTTGCTGCAGCTAACATAAAGGGAGTCTGACCGTATTGGCTGACTGATGCAGGATTTCACAGGGGTTGGAAACGACTCTTGTAAA	Fungi	Mortierellomycota	Mortierellomycetes	Mortierellales	Mortierellaceae	Mortierella	JQ666665|k__Fungi;p__Mortierellomycota;c__Mortierellomycetes;o__Mortierellales;f__Mortierellaceae;g__Mortierella;s__Mortierella_sp|SH180117.07FU	100	3e-130	100
OTU_9	10_286594|F|ITS2	LR586066	CAACCCTCAGGCTCCCGCGCCTGGTGCTGGGGATCGGCCTTCACCGGCCGGCCCCGAAATACAGTGGCGGCCCCGCCCGTGTACCTCTGCGTAGTAGCATACACCTCGCAGCTGGAAGCGGCGGCGGCCACGCCGGAAAACCCCCGACTTCTGAA	Fungi	Ascomycota	Sordariomycetes	Hypocreales	Stachybotryaceae	Myrothecium	KY054754|k__Fungi;p__Ascomycota;c__Sordariomycetes;o__Hypocreales;f__Stachybotryaceae;g__Myrothecium;s__Myrothecium_sp	100	2e-76	100
OTU_10	10_289929|F|ITS2	LR586067	AAACCAATCCAGCTTGCTGGGTCTTGGGCCTTTTCGCCTCTGGGCGGGCCTCAAAATCAGTGGCGGTGCTATCTAGCTCTAAGCGTAGTAATATTTCTCGCTATAGACACTAGGTGGTTACTTGCCAATAACCCCTTATTTTTCAAA	Fungi	Ascomycota	Leotiomycetes	Helotiales	Helotiaceae	Rhizoscyphus	JX630593|k__Fungi;p__Ascomycota;c__Leotiomycetes;o__Helotiales;f__Helotiaceae;g__Rhizoscyphus;s__Rhizoscyphus_monotropae|SH000131.07FU	100	2e-61	95.92
OTU_11	10_291022|F|ITS2	LR586068	TGACCAACTCACGCTCCGCGTGGTCTTGGGGTCCGCTGTTATGGCGGCCCCTAAACGCAGTGGCGGTGCCGTGCGGCTCTCAGCGTAGTAATTTATCCTCGCTACAGGGTCCGGACGGTGCTGGCCAGCAACCCCCAACTTCTTTA	Fungi	Ascomycota	Leotiomycetes	Helotiales	Helotiales_fam_Incertae_sedis	Varicosporium	KC965638|k__Fungi;p__Ascomycota;c__Leotiomycetes;o__Helotiales;f__Helotiales_fam_Incertae_sedis;g__Varicosporium;s__Varicosporium_sp|SH221650.07FU	100	3e-64	97.26
OTU_12	10_293922|F|ITS2	LR586069	CTACCTCGAGCTTTAGGCTTGTTGTTGGGTACCGCCCGTGAGGGCGCACCTCAAATCTATTGGCGCCTCCGAGGGGCCCCCGAACGCATAGAGCTCAACCGCCCGCGTTTGGAGGCCTGATAGGGGGTGGCCTCTTTGCCTACGTGCAGCTTCCTAGC	Fungi	Ascomycota	Dothideomycetes	_	_	_	UDB014916|k__Fungi;p__Ascomycota;c__Dothideomycetes;o__unidentified;f__unidentified;g__unidentified;s__Dothideomycetes_sp|SH531931.07FU	100	6e-66	95.57
OTU_13	100_17573|F|ITS2	LR586070	AGTCCACTTAAGCCTGGCTAGGTGTTGGGCTTCGCCATCTGGCGGGCCTTAAAACCAGTGGCGGTGCTCTTAGGCTCTACGCGTAGTAACTTTCTCGCTACAGGGTCCTGGGAGATGCTGGCCAGCAACCCCAAATTTTTCTA	Fungi	Ascomycota	Leotiomycetes	Helotiales	Hyaloscyphaceae	Lachnum	KJ542268|k__Fungi;p__Ascomycota;c__Leotiomycetes;o__Helotiales;f__Hyaloscyphaceae;g__Lachnum;s__Lachnum_sp|SH201605.07FU	93	3e-59	97.74
OTU_14	101_29128|F|ITS2	LR586071	TAATCTCACTCCATCAGCTTTTGCCAATGGAGGTGGATCTGGACTCTGTTGTGTCATTACAACTGGTCTGAAATATGTGAGTGCACCCTGCTGTTGCAGCGTCTTCAGTGTGATAAGCATCTTCACTGGATCAAGTTCCTTTTGGACACGTGCATTGTGGGCTCTGTGCTGACAAACTGTCTTTGGACAACCTTGACA	Fungi	Basidiomycota	Agaricomycetes	Sebacinales	Sebacinaceae	Sebacina	AB831797|k__Fungi;p__Basidiomycota;c__Agaricomycetes;o__Sebacinales;f__Sebacinaceae;g__Sebacina;s__Sebacina_sp|SH197484.07FU	100	4e-89	96.5
OTU_15	101_29979|F|ITS2	LR586072	AATTCTCAACTCTTCAAATTGTTGTAATGACGATTTAAAGACGTTGGATGTGGAGGTTTTTGCTGGCCTTTTATTAAGTCAGCTCCTCTTAAATGCATTAGTGGTTACTGTTCTTTTCCACTTTGGTGTGATAGTCTATCTACGCCTATAAGTGAAAGATGTTAAGTGTAGCTGCTTTCAAACCGTCTGGGCTTTACTGGACAATTTGAACT	Fungi	Basidiomycota	Agaricomycetes	Agaricales	_	_	GU314170|k__Fungi;p__Basidiomycota;c__Agaricomycetes;o__Agaricales;f__unidentified;g__unidentified;s__Agaricales_sp	95	3e-85	95.05
OTU_16	101_45408|F|ITS2	LR586073	TCACCCCTCAAGCCCCGTGCTTGGTGTTGGACGGCCGGTCGAGCGATTGACCCCTCCTAAAGACAATGACGGCGGCCTGCGGTTCCCCCGGTACACTGAGCTTTTCACCGAGCACGTATCGGACCAAGGGCACCCGGGACCCGGTCCTCTCCTTTCACCGGGAAATTTTTCAAT	Fungi	Ascomycota	Eurotiomycetes	Chaetothyriales	Herpotrichiellaceae	Cladophialophora	DQ273340|k__Fungi;p__Ascomycota;c__Eurotiomycetes;o__Chaetothyriales;f__Herpotrichiellaceae;g__Cladophialophora;s__Cladophialophora_sp|SH213266.07FU	89	7e-71	98.06
OTU_17	102_48653|F|ITS2	LR586074	AATCCTCAAAAGAAAAGCTTAACTGCTTTCTCTTTTGGAATTGGAGTGTGCTGGCCTTTCTTTTGGGAAGCCCAGCTCCTCTGAAATACATTAGCGATGTGACATCCGCATGGCACCATGCTCATCTGGCATTGATAGTATCTTCATGCCTGAGCGTGTTGTGCAGCTGTGGAAAGCTTTGCTCGCTCATAGCTTGATGGGTCAGGCCCATCCTTTGACCA	Fungi	Basidiomycota	Agaricomycetes	Agaricales	Hygrophoraceae	Hygrocybe	FJ554024|k__Fungi;p__Basidiomycota;c__Agaricomycetes;o__Agaricales;f__Hygrophoraceae;g__Hygrocybe;s__Hygrocybe_sp|SH176827.07FU	100	9e-101	96.83
OTU_18	102_50218|F|ITS2	LR586075	AGCAAATCTCAAAGTCAATTCCTTAATTGGTTTTGCTTTGGACTTGGAGGTCTTGCAGATTTCACAGTCTGCTCCTCTTAAATGCATTAGCTGGATCTCAGTAATTATGCTTGGTTCCACTCGGCGTGATAAGTATCACTCGCTGAGGACACTGTTAAAAAGGTGGCCAGGAAAATACTGATTGAACCGCTTCTAACGGTCTATTAAGTTAGACAATTACCCTTAA	Fungi	Basidiomycota	Agaricomycetes	Cantharellales	Ceratobasidiaceae	Ceratobasidium	GU327498|k__Fungi;p__Basidiomycota;c__Agaricomycetes;o__Cantharellales;f__Ceratobasidiaceae;g__Ceratobasidium;s__Ceratobasidium_sp|SH216325.07FU	100	5e-113	99.12
OTU_19	102_53667|F|ITS2	LR586076	ACATGTCAACACAGACAAGTTTTGTTACTTGTTCTGCTGCTTGGATGCTGGAGGCTTGCTGGCAGTCTTTTGTCAGCTCCTTTTAAATTCATTAGCAGAGACCTTGCATAACTGGCTTCAGTTTGATAATATTGAACTGCTGCTAGGCATCCCCATGCATCATGTCTCAGCTTCTAACTGTCCATTGACTTGGACTGTCTCTTCCGAGGCATACAATCTGACA	Fungi	Basidiomycota	Agaricomycetes	Agaricales	Clavariaceae	_	LN911812|k__Fungi;p__Basidiomycota;c__Agaricomycetes;o__Agaricales;f__Clavariaceae;g__unidentified;s__Clavariaceae_sp	100	7e-92	94.17
OTU_20	102_64100|F|ITS2	LR586077	TAACCACTCAAGCCTTTGCTTGGTCTTGGGGCTCGCGGTTCCGCGGCCCCTAAAATCAGTGGCGGTGCCTGTCGGCTCTACGCGTAGTAATACTCCTCGCGTCTGGGTCCGGTGGGTGACTTGCCAGCAACCCCCAACTTTTTTCA	Fungi	Ascomycota	Leotiomycetes	Helotiales	Helotiales_fam_Incertae_sedis	Cadophora	HQ637302|k__Fungi;p__Ascomycota;c__Leotiomycetes;o__Helotiales;f__Helotiales_fam_Incertae_sedis;g__Cadophora;s__Cadophora_sp|SH196794.07FU	99	4e-57	94.44
OTU_21	102_74990|F|ITS2	LR586078	TAACCACTCAAGCTCTCGCTTGGTATTGGGTTTCGCGGTTTCGCGGCCCCTAAAATCAGTGGCGGTGCCTGTCGGCTCTACGCGTAGTAATACTCCTCGCGATTGAGTCCGGTAGGTCTACTTGCCAGCAACCCCTAATTTTTTCTA	Fungi	Ascomycota	Leotiomycetes	Helotiales	Helotiales_fam_Incertae_sedis	Leptodontidium	LC180167|k__Fungi;p__Ascomycota;c__Leotiomycetes;o__Helotiales;f__Helotiales_fam_Incertae_sedis;g__Leptodontidium;s__Leptodontidium_sp|SH186775.07FU	98	1e-68	99.31
OTU_22	103_82299|F|ITS2	LR586079	CACCTTCCAGCCGAGCTGGGTATTGGGTAGTCCGCATTAGTGGACACCTCAAACTTAGGTGGAAGAAGCAGCCGAAATCTTTAGCGCAGTGACTCTTATAATCTCGCTCTAGGTCGGTTGGTGCTTTCCCAAAATCTCTCGCTCCTATGCCTAGGATTAAGAGATATTTTCCAAA	Fungi	Ascomycota	_	_	_	_	MF666288|k__Fungi;p__Ascomycota;c__unidentified;o__unidentified;f__unidentified;g__unidentified;s__Ascomycota_sp|SH489253.07FU	99	8e-67	96
OTU_23	103_82680|F|ITS2	LR586080	AATCATCAACCTCAAAACCTTTGTGTTTTCGAGGCTTGGTCTTGAGGGTTTGCAGGCCTTTACCGGTCAGCTCCCTTTAAATCTATTAGCGAGACTTCCCTGTGCTGACTGTCTCTTGGCGTGATAATTATCTGCGTCAAACTTGACGGTCTCGTTGGGCTTGCTTCTAATCGTCTTCGGACAAAAGGATCGAAGCGCATATATGCGTCTCTTTTCAAACCTT	Fungi	Basidiomycota	Agaricomycetes	Agaricales	Stephanosporaceae	Cristinia	GU328515|k__Fungi;p__Basidiomycota;c__Agaricomycetes;o__Agaricales;f__Stephanosporaceae;g__Cristinia;s__Cristinia_sp|SH001975.07FU	100	2e-107	98.21
OTU_24	103_87334|F|ITS2	LR586081	TCCTCCCTCAAAACTTCTGTTTTGGTGTTGGGCCGCGTTGGTCACCTCCGACCATCGGGCCTCAAAGACAATGACGGCGTCCGTGGGACCCTCTTCGCAGTGAGCTTTTGTTAGCGCGCGTTGAGTTTAAAGGACCTTCCGGGCCGGCCACCTTTATCTATTTTACAA	Fungi	Ascomycota	Eurotiomycetes	Chaetothyriales	Trichomeriaceae	Bradymyces	KP174865|k__Fungi;p__Ascomycota;c__Eurotiomycetes;o__Chaetothyriales;f__Trichomeriaceae;g__Bradymyces;s__Bradymyces_sp|SH521784.07FU	96	5e-77	98.77
OTU_25	103_92922|F|ITS2	LR586082	CAACCCTCAAGCTCTGCTTGGTATTAGGCCTTACCTGCTATACAGGCAGGCCGTAAAATCAGTGGCGGTGCCATCTGGCTTCAAGCGTAGTAAACTTTCTCGCTCAGGAGTACCGGTTGCGTGCCTGCTATAAAACCCCAATTTATCAAA	Fungi	Ascomycota	Leotiomycetes	Helotiales	_	_	KJ826721|k__Fungi;p__Ascomycota;c__Leotiomycetes;o__Helotiales;f__unidentified;g__unidentified;s__Helotiales_sp	100	8e-60	94.7
OTU_26	104_125550|F|ITS2	LR586083	AACTCTCAAGCAGAATTAACTTTATTGTTTATTTCTTGTTTGGATTTGGACTCTTGCCGCGTTACTGCGGCTGGTCTTAAAAGTATTAGCTGGTCTGTAAGAAACTTTGGGTTTGACTTGGCGTGATAAATATTCGCTGAGGACATCCTTTTGGGTGGCCTAATTTCTTACTGGATTGCTTCTAATCGTCTTTATCGACAACTTTATTTCAA	Fungi	Basidiomycota	Agaricomycetes	Cantharellales	Cantharellales_fam_Incertae_sedis	Sistotrema	HQ433176|k__Fungi;p__Basidiomycota;c__Agaricomycetes;o__Cantharellales;f__Cantharellales_fam_Incertae_sedis;g__Sistotrema;s__Sistotrema_sp	100	3e-90	95.33
OTU_27	105_154596|F|ITS2	LR586084	AAATGTCTTCCAAAGTTTTGGTTTGTTTTTATATATACCAAATCTTATGGGATTTGGGTTTTGCAGAACGTTTTGTTCGGCTGGCCTTAAATTATTTTAGCCATAAAAAGTCTCGGATAAGGCGTAATAGTTGGTACCTCTGGGTCCATCCCTTTCGCTGAAGCCAATCTTTTTAATCTCTGGCTTAATAAATATGGAAAAATGAAATATATATATTTCATCATTG	Fungi	_	_	_	_	_	KX195654|k__Fungi;p__unidentified;c__unidentified;o__unidentified;f__unidentified;g__unidentified;s__Fungi_sp	99	6e-102	96
OTU_28	105_178698|F|ITS2	LR586085	AATTCTCAACTTTAAAGATTTATTTCTTTAAAGCTTGGACTTTGGAGGTTGTTTGCAGGCATATTTACATGTCAGCTCCTCTTAAAAGCATTAGCAGAACTTTCAAGTGCTCAGCTATTGGTTTGATAATTAAACAATATCTATGCCATGACTGAAAACTTTTAATACAAGTTCAGCTTCTAATGGTCTCAATTTGAGACTGTCTCTTTAATGAGGCATACACTTTAA	Fungi	Basidiomycota	Agaricomycetes	_	_	_	KT197672|k__Fungi;p__Basidiomycota;c__Agaricomycetes;o__unidentified;f__unidentified;g__unidentified;s__Agaricomycetes_sp	82	2e-58	88.5
OTU_29	106_186064|F|ITS2	LR586086	AATTATCAACCTAGAAAGCTTTTGCTTTTCTACGGCTTGGACTTGAGGGCTTTTGCTGGCTTCCTTCATTGGATGGTCTGCTCCCTTTAAATGTATTAGTGGGATCTCCCTGTAGCCGGTCTTTCGGTGTGATAATTATCTGCACTGTTTGTACTTACAGAACGAGGACCTGCTTCTAACCGTCCTTCAGTTGGACAACTTTCCTTTTA	Fungi	Basidiomycota	Agaricomycetes	Agaricales	Tricholomataceae	Panellus	KM357341|k__Fungi;p__Basidiomycota;c__Agaricomycetes;o__Agaricales;f__Tricholomataceae;g__Panellus;s__Panellus_stipticus|SH488741.07FU	100	2e-91	95.71
OTU_30	106_186277|F|ITS2	LR586087	TAATCTCACCATGATCGACTTTTCTGTCTTTACGTGTGTGGACTTGGATGTTGCCGTGGATATCCCCGGCTCGTCTGAAATGCTTCAGTGTACCCCGCAGAGCGGCGTATTCGGTGTGATACATCTTCACCGGAGTCGATCCCTTGTGGGTCGCGTCTGTAATGTGTGGCTCTATGCTTCAAACCGTCTCTATGGGACAATCTCTGACA	Fungi	Basidiomycota	Agaricomycetes	Sebacinales	Serendipitaceae	_	AB831799|k__Fungi;p__Basidiomycota;c__Agaricomycetes;o__Sebacinales;f__Serendipitaceae;g__unidentified;s__Serendipitaceae_sp|SH032480.07FU	100	2e-77	91.9
OTU_31	106_186281|F|ITS2	LR586088	TAATCTCACTCCACCGACTTTTGTTGATGGATGTGGACCTGGACTCTGTTGTGTTACTACAACTGGTCTGAAATGCCTGAGTGCATCCTGCTGTTGCAGCGTTTTCAGTGTGATAAGCATCTTCACTGGATCAAGTTCCCTTGGGACACGTATGCATTGTGGGCTCTGTGCTGCAAACCGTCTTTGGACAAGCTTGACA	Fungi	Basidiomycota	Agaricomycetes	Sebacinales	Serendipitaceae	_	AM260832|k__Fungi;p__Basidiomycota;c__Agaricomycetes;o__Sebacinales;f__Serendipitaceae;g__unidentified;s__Serendipitaceae_sp|SH197468.07FU	100	1e-84	95.02
OTU_32	106_186410|F|ITS2	LR586089	TCACCCCTCAAGCCCCGTGCTTGGTGTTGGACGGGTTGGTCGGGGCTTGCCCTCGACCCCTCCTAAAGACAATGACGGCGGCCTGTGGTTCCCCCGGTACACTGAGCTTCTTAAACCGAGCACGTACCGGATGAGGGCGCCCGGGCCACGGTCCTCTCCTTTAACTAGGAAACTTCTAA	Fungi	Ascomycota	Eurotiomycetes	Chaetothyriales	Herpotrichiellaceae	Cladophialophora	GQ996076|k__Fungi;p__Ascomycota;c__Eurotiomycetes;o__Chaetothyriales;f__Herpotrichiellaceae;g__Cladophialophora;s__Cladophialophora_sp|SH213308.07FU	98	2e-82	98.29
OTU_33	106_186490|F|ITS2	LR586090	AACAAGATCAACTCTAGTTGAGAGTTGGGAGTGGCCTTATGCGTCGCTAAGCGAGTATTTGGCTTGAATAGATCGAGTTGATGAGCTTCCCAGCGCGGCTCAATGTGTGCTAGCGAGACAGTCGTCCCGACCTCACATTTTCGCTGCGCTGCAGAGTTCTGAGTACAGCTCGTTAAACCCATATCAT	Fungi	Cryptomycota	_	_	_	_	LN909998|k__Fungi;p__Rozellomycota;c__unidentified;o__unidentified;f__unidentified;g__unidentified;s__Rozellomycota_sp	95	1e-64	92.13
OTU_34	106_186555|F|ITS2	LR586091	TCAACCATCAAGCTTGGCTTGTCGTTGGACCTCTTTACTACTGAAATATGTGGTAGGTCCGAAAGATAATGACGGCGTCGTGTTTGACCCTAGATGCAACGAGCTTTTTTATAGCAAGCATTGATGTGGTCAGGCGACCCAGTCTTTAACCATTATTTTCTAA	Fungi	Ascomycota	Eurotiomycetes	Chaetothyriales	Herpotrichiellaceae	_	LN910891|k__Fungi;p__Ascomycota;c__Eurotiomycetes;o__Chaetothyriales;f__Herpotrichiellaceae;g__unidentified;s__Herpotrichiellaceae_sp	100	3e-79	99.39
OTU_35	106_189111|F|ITS2	LR586092	TAATCTCACTACGATCGACTTTATTGTCTTTCGGTATGTGGACTTGGATGTTGCCGTGAACAAATGAACGGCTCGTCTGAAATGCCTGAGTGTACCCCGCTTTGCGGCGTATTCGGTGTGATAAATCTTCACCGGAGTTGATCCCCTTTATTGGGGTCGCGTCTGTAATGGTGTGGCTCTATGCTTCGAACCGTCTTCCTTGTGGAGACAAACCTCTGACA	Fungi	Basidiomycota	Agaricomycetes	Sebacinales	Serendipitaceae	Serendipita	KF617852|k__Fungi;p__Basidiomycota;c__Agaricomycetes;o__Sebacinales;f__Serendipitaceae;g__Serendipita;s__Serendipita_sp|SH179097.07FU	100	9e-86	92.76
OTU_36	106_190571|F|ITS2	LR586093	CAACCCTTAAGCCTAGCTTAGTGTTGGGAGTCTACTGGTGGTAATTCGTTACCTTGTAGTTCCTGAAATCAAACGGCGGATCTGCAGTATCCTCTGAGCGTAGTAAATTTTTATCTCGCTTTTGTTAGGTGCTGTGGCTCTTGCCGCTAAACCCCCAATTTTTAAT	Fungi	Ascomycota	Sordariomycetes	Xylariales	Xylariales_fam_Incertae_sedis	Castanediella	KX960789|k__Fungi;p__Ascomycota;c__Sordariomycetes;o__Xylariales;f__Xylariales_fam_Incertae_sedis;g__Castanediella;s__Castanediella_couratarii	100	6e-76	97.6
OTU_37	106_191792|F|ITS2	LR586094	TCAACCCTCAAGCCCGGCTTGTTGTTGGACTCGGTGAGGTCATCCTCACCAGCCTCAAAGATAATGACGGTGTCTAGAGGACCCTCGGTACAATGAGCTTTCTAAAGCACGTATTGAAGTGGGCTTCGAGGCCCGGTCTCTTTTAACTATTTACAA	Fungi	Ascomycota	Eurotiomycetes	Chaetothyriales	Herpotrichiellaceae	_	LN910716|k__Fungi;p__Ascomycota;c__Eurotiomycetes;o__Chaetothyriales;f__Herpotrichiellaceae;g__unidentified;s__Herpotrichiellaceae_sp	100	4e-68	96.79
OTU_38	106_191986|F|ITS2	LR586095	CAACCCTCAAGCCCCAGCGGCTTGGTGTTGGGGACCGGCCGCAAGGCCGCCCCCTAAATGCAGTGGCGACCTCGCCGCAGCCTCCCCTGCGTAGTAGCACAACCTCGCACCGGAGCGCGGAGACGGTCACGCCGTAAAACGCCCAACTTTCTTAG	Fungi	Ascomycota	Sordariomycetes	Hypocreales	Ophiocordycipitaceae	Tolypocladium	KX640707|k__Fungi;p__Ascomycota;c__Sordariomycetes;o__Hypocreales;f__Ophiocordycipitaceae;g__Tolypocladium;s__Tolypocladium_sp|SH007077.07FU	100	2e-76	100
OTU_39	106_192867|F|ITS2	LR586096	TAACCACTCAAGCTTCGGCTTGGTATTGGGGTCTCGCGGTCTCGCGGCCCTTAAAACCAGTGGCGGTGCCGTCTGGCTCTAAGCGTAGTAATTCTCTCGCTACAGGGTCCAGGTGGTTACTTGCCAAAACCCCCCACTTCTAT	Fungi	Ascomycota	Leotiomycetes	Helotiales	Leotiaceae	Pezoloma	AY656940|k__Fungi;p__Ascomycota;c__Leotiomycetes;o__Helotiales;f__Leotiaceae;g__Pezoloma;s__Pezoloma_ericae|SH181096.07FU	100	2e-61	96.53
OTU_40	107_196436|F|ITS2	LR586097	AATCATCAACCTCATAGTTTTATTACCTTGAGGCTTGGACTTGGAAGCTGCTGGCTTATGTCGGCTCTTCTTAAATATATTAGCTGCTTGTCCGTGAGTTGGCTCAGAGTGTGATAAGTATCTACACTTGGTGGCTGCTCGCATTGGATGTGGCTTCTAGTCGTCTTCGGACAATTTTTTAAG	Fungi	Basidiomycota	Agaricomycetes	Polyporales	Xenasmataceae	Xenasmatella	JQ272394|k__Fungi;p__Basidiomycota;c__Agaricomycetes;o__Polyporales;f__Xenasmataceae;g__Xenasmatella;s__Xenasmatella_sp|SH026877.07FU	100	1e-88	98.91
OTU_41	107_196955|F|ITS2	LR586098	AACAAGATCAACTCTAGTTGAGAGTTGGGCGTGGCCTTATTATATTTTAATAATATAATTTGGTTTGAATATATCGAGTTGATGAGCTTCCCAGTGCGGCTCAATGTGTGCTAGCGAGACAGTCGTCCCGATCTCACATTATTGTCGCATTGCAGAGTTCTGTCCACAGCTCGCTAAATCTACTATTTA	Fungi	Cryptomycota	_	_	_	_	KX194192|k__Fungi;p__Rozellomycota;c__Rozellomycotina_cls_Incertae_sedis;o__GS11;f__unidentified;g__unidentified;s__GS11_sp	94	3e-65	92.7
OTU_42	107_199997|F|ITS2	LR586099	ACTCATCAACCCCCATCGTTTTGTGCGGTGGAGGGTTGGATCTGGGGGCTTGCTGCCGAGAGGTGGCTCCCCTCAAATGTGTCGGTTGGGCCTGTGGGTCGGACTCGATTGGGCGTTGTACCATCCTCGCTCTAATGAGATGTTCCCCTTCTGTGCCCTTCCTCGACCTGCCGTTCGAGTGGCGGTCAACTAACTTTGAA	Fungi	Basidiomycota	Agaricomycetes	Trechisporales	Hydnodontaceae	Trechispora	AY641458|k__Fungi;p__Basidiomycota;c__Agaricomycetes;o__Trechisporales;f__Hydnodontaceae;g__Trechispora;s__Trechispora_sp|SH009013.07FU	99	6e-77	92.96
OTU_43	107_201493|F|ITS2	LR586100	CATTCTCAACCTTACAACTTTTTGTGAGTGGTAAGGCTTGGATGTGAGGGTTATTGCTGGCTTCCTTCAGTGCCGATGGTCAGCTCCCTTTAAATGTATTAGTGGAATTCTTGTGAATCGTTCACTGAGTGTGATAATTATCTACGCTCTAGATTTACAAAGTCTGCTTATAACCGTCCTTCAGCTGGACAATTTCTTGACA	Fungi	Basidiomycota	Agaricomycetes	Agaricales	Tricholomataceae	Mycena	JF908366|k__Fungi;p__Basidiomycota;c__Agaricomycetes;o__Agaricales;f__Tricholomataceae;g__Mycena;s__Mycena_corynephora|SH029494.07FU	99	6e-92	97.03
OTU_44	107_201707|F|ITS2	LR586101	ACAACCCTCAGGCCCTGGTGCCTGGCGTTGGGGCACTACAGCTTGCTGTAGGCCCTGAAATTCAGTGGCGGGACCGCTGTAGACCCGGGCGTAGTAACTTTACGTCGTCTAGGGTGCTGTGGCGGACCCCAGCCGTTAAAACCACCACGTTTTATCAT	Fungi	Ascomycota	Sordariomycetes	Sordariales	Cephalothecaceae	Cephalotheca	GU174378|k__Fungi;p__Ascomycota;c__Sordariomycetes;o__Sordariales;f__Cephalothecaceae;g__Cephalotheca;s__Cephalotheca_sp|SH026241.07FU	93	1e-53	92.52
OTU_45	108_221556|F|ITS2	LR586102	CAACCCTCAAGCTCTGCTTGGTATTGGGCGTCACCCTCTGGGGTGCGCCTTAAAATCAGTGGCGGTGCCACTCGGCTTCAAGCGTAGTAATTCTTCTCGCTCTGGAGGACCGGGTGTGTTCTAGCCAGCAACCCCCAATTTTTTAA	Fungi	Ascomycota	Leotiomycetes	Helotiales	Hyaloscyphaceae	_	KP889805|k__Fungi;p__Ascomycota;c__Leotiomycetes;o__Helotiales;f__Hyaloscyphaceae;g__unidentified;s__Hyaloscyphaceae_sp|SH495481.07FU	100	7e-70	99.32
OTU_46	108_221991|F|ITS2	LR586103	CAACCCTCAAGCAATGCTTGGTATTGGGCCCCGCTGCTCACCTAGCGGGCCTTAAAATCAGTGGCGGTGCCGTCGGGCCCTGAGCGCAGTAAACATCCTCGCTACAGGGACTCGGTGGACGCTGGCCATCAACCCAGACTCCTCTAA	Fungi	Ascomycota	Leotiomycetes	Helotiales	Hyaloscyphaceae	_	KU551011|k__Fungi;p__Ascomycota;c__Leotiomycetes;o__Helotiales;f__Hyaloscyphaceae;g__unidentified;s__Hyaloscyphaceae_sp|SH014503.07FU	100	1e-68	98.64
OTU_47	108_222494|F|ITS2	LR586104	TTATTCTCAAACTTCAGAGTTTTGTGGACTCTGAAGCTTTGGATATGGAGGGACTTGCTGGCTTCATGTTGCTGGCTCCTCTCAAATGTATTAGCGGAACTGTCAATGTCTTGGCTCTGGTTTGATACATATCTATGCCATTGCTGAGGAGCTTTCAATGATGGTTCAGCTTTCAAACCTTTTTGTCTCTGAAA	Fungi	Basidiomycota	Agaricomycetes	Agaricales	Clavariaceae	_	JQ272345|k__Fungi;p__Basidiomycota;c__Agaricomycetes;o__Agaricales;f__Clavariaceae;g__unidentified;s__Clavariaceae_sp|SH214924.07FU	92	5e-63	91.35
OTU_48	108_234799|F|ITS2	LR586105	TAACCACTCAAGCCTAGCTTGGTATTGGGGTTCGCGGTCTCGCGGCTCCTAAATCAGTGGCGGGTGCCGTCTGGCTCTAAGCGTAGTAATTTTCTCGCTATGGAGTCCGGGTGGTTGCTTGCTAAAAACCCTAACTTCTCAC	Fungi	Ascomycota	Leotiomycetes	Helotiales	Helotiaceae	Rhizoscyphus	LC151459|k__Fungi;p__Ascomycota;c__Leotiomycetes;o__Helotiales;f__Helotiaceae;g__Rhizoscyphus;s__Rhizoscyphus_sp	100	2e-51	91.03
OTU_49	108_249601|F|ITS2	LR586106	AATTATCAACTTCTTAGTTTGATTACTTTGAAGCTTGGATTTGGAAGTTGCAGGCTTTTGTAGTCGGCTCTTCTTAAATGCATTAGCTGCTTGTCCGTGGGTTGGCTCAGAGTGTGATAAGTATCTACACTTGGTGGCTGCTTGCTTGGATGTGGCTTCTAATCGTCTTTGGACAACTCTTTAAG	Fungi	Basidiomycota	Agaricomycetes	Polyporales	Xenasmataceae	Xenasmatella	EF619631|k__Fungi;p__Basidiomycota;c__Agaricomycetes;o__Polyporales;f__Xenasmataceae;g__Xenasmatella;s__Xenasmatella_sp|SH012203.07FU	100	2e-86	97.84
OTU_50	109_254380|F|ITS2	LR586107	TCACCCTTCAAGCCCCGTGCTTGGTGTTGGACGGCCGGTCGAGCGATCGACCCCTCCTAAAGACAATGACGGCGGCCTGTGGTTCCCCCGGTACACTGAGCTTCTCACCGAGCACGTATCGGACAAGGGCACCCGGGACCCCGGTCCTCTCCTTTCACAAGGAAACTTCTAT	Fungi	Ascomycota	Eurotiomycetes	Chaetothyriales	Herpotrichiellaceae	Cladophialophora	FM999593|k__Fungi;p__Ascomycota;c__Eurotiomycetes;o__Chaetothyriales;f__Herpotrichiellaceae;g__Cladophialophora;s__Cladophialophora_sp|SH026632.07FU	100	1e-78	97.67
OTU_51	11_498038|F|ITS2	LR586108	AATTCTCAAGCTTCAACCTTGTTGTAATGACTTGGTTTGTTGTTTGGACTTGAGGGTTGCCGCGAGTTCTTGGACTTTTGAACGGCTCCCTTTAAATGCATTAGTGGTGACTTGGATCCACTATCAAATGTGTTGATAGTTATCTACACTTTGAAGTGACCGATTGTCTTTCCGCTTCTAACTGTCCTTTGGGACAATATCTTGAA	Fungi	Basidiomycota	Agaricomycetes	Agaricales	Tricholomataceae	Delicatula	JQ312772|k__Fungi;p__Basidiomycota;c__Agaricomycetes;o__Agaricales;f__Tricholomataceae;g__Delicatula;s__Delicatula_sp	100	5e-103	99.51
OTU_52	11_498098|F|ITS2	LR586109	AATTCTCAACCCCCGACGGATTTGTTTCTGACGTGGGGCTTGGATGTGAGGGTGTGCTGGACTCCAATAGGAGGTCAGCTCCCTTTGAATGCATTAGCGGATTTTACCATCGTGGATAGGCTTCGGACTGATAATTATCTATGCCGTCGCCGTGAAGCGGTAATCTGCTCATAACCGTCTTCGGACAATTTTTGACT	Fungi	Basidiomycota	Agaricomycetes	Agaricales	_	_	FJ517589|k__Fungi;p__Basidiomycota;c__Agaricomycetes;o__Agaricales;f__unidentified;g__unidentified;s__Agaricales_sp|SH209066.07FU	99	5e-93	97.98
OTU_53	11_498938|F|ITS2	LR586110	AACCACTCACGCCCAGCGTGGTATTGGGGCACGCGGTCTCGCGGCCCTCAAAATTAGTGGCGGCGCCGGTGGGCTCTAAGCGTAGTACATACTCCCGCTATAGAGTTCCCCCGGTGGCTCGCCAGAACCCCCCGATTTTTTACA	Fungi	Ascomycota	Leotiomycetes	Helotiales	Vibrisseaceae	Phialocephala	MF948649|k__Fungi;p__Ascomycota;c__Leotiomycetes;o__Helotiales;f__Vibrisseaceae;g__Phialocephala;s__Phialocephala_sp	100	2e-66	98.61
OTU_54	11_499938|F|ITS2	LR586111	AATCCAATCAAGCCTGGCTTGGTATTGGGCGCCGGGACACTCCCGCGCCCCAATTTCACCGGCTGGCCGTCGCCCGACTTAGCGTTTCGACACAGTTCTCGCTAGCGATGGGGGCGGACCACGCCGTTAGAACCCATGAATTTCAATCGGAATTCGATTA	Fungi	Ascomycota	Dothideomycetes	Capnodiales	_	_	LN910009|k__Fungi;p__Ascomycota;c__Dothideomycetes;o__Capnodiales;f__unidentified;g__unidentified;s__Capnodiales_sp	100	6e-71	96.88
OTU_55	11_500327|F|ITS2	LR586112	TCACCCCTCAAGCCCCGCGCTTGGTGTTGGATGGCCGGTCGAGTGATCGACCCCTCCTAAAGACAATGACGGCGGCCTGTGGTTCCCCCGGTACACTGAGCTTTTCATTGAGCACGTATCGGATAAGGGCACCCGGGACCCGGTCCTCTCCTTTAACTAGGAAACTTCTAA	Fungi	Ascomycota	Eurotiomycetes	Chaetothyriales	Herpotrichiellaceae	Cladophialophora	KY228825|k__Fungi;p__Ascomycota;c__Eurotiomycetes;o__Chaetothyriales;f__Herpotrichiellaceae;g__Cladophialophora;s__Cladophialophora_sp	100	5e-82	98.83
OTU_56	11_513047|F|ITS2	LR586113	CAACCCTCAAGCAATGCTTGGTATTGGGCTCTGCCGCTGACCCGGCGGGCCCTAAAACCAGTGGCGGTGCCGTCGAGGCCCTGAGCGCAGTAAACATCCTCGCTATAGGGACCCGGCGGTCGCTGGCCACCAACACCCACCTTCTAA	Fungi	Ascomycota	Leotiomycetes	Helotiales	Hyaloscyphaceae	_	KP889420|k__Fungi;p__Ascomycota;c__Leotiomycetes;o__Helotiales;f__Hyaloscyphaceae;g__unidentified;s__Hyaloscyphaceae_sp|SH196252.07FU	100	1e-68	98.64
OTU_57	11_515036|F|ITS2	LR586114	ACACCCATCAAGCCTGGCTTGGTATTGGGCGGCGGGACCTCCCCGCGCCCCGATTTCGCCGGCTGGACGACCCCGATCTCTCAAGCGTTGTACAATCTCGCTAGCTGGACGGGCGGCCACGCCGTTAACCTTAATCAATTCA	Fungi	Ascomycota	Dothideomycetes	Capnodiales	Teratosphaeriaceae	Devriesia	JF691121|k__Fungi;p__Ascomycota;c__Dothideomycetes;o__Capnodiales;f__Teratosphaeriaceae;g__Devriesia;s__Devriesia_sp|SH019177.07FU	98	6e-56	94.96
OTU_58	11_516898|F|ITS2	LR586115	TCATCCCTCAAGCCCGGCTTGTCCTTGAACCTCTTGTCGTCAAAGACGGGTTCGAAAGATAATGACGGTGTCGTGTCGACCCTAGATTGCAACGAGCTTTTTACAGCACGCATTTTAGCGGTTGGCCGGCCCGGTCTTTAACCTTAATTTTTCTAT	Fungi	Ascomycota	Eurotiomycetes	Chaetothyriales	_	_	KX402409|k__Fungi;p__Ascomycota;c__Eurotiomycetes;o__Chaetothyriales;f__unidentified;g__unidentified;s__Chaetothyriales_sp	100	5e-77	100
OTU_59	110_303269|F|ITS2	LR586116	AATTATCAACCTCATAGTTTTATTACTTTTGAGGCTTGGATTTGGAAGCTGCTGGCTAATGTCGGCTCTTCTTAAATGTATTAGCTGCTTGTCCGTGAGTTGGCTCAGAGTGTGATAAGTATCTACACTTGGTGGCTGCTTGCATTGGATGTGGCTTCTTAATCGTCTTTGGACAATGTTTAAAC	Fungi	Basidiomycota	Agaricomycetes	Polyporales	Xenasmataceae	Xenasmatella	GQ268627|k__Fungi;p__Basidiomycota;c__Agaricomycetes;o__Polyporales;f__Xenasmataceae;g__Xenasmatella;s__Xenasmatella_sp|SH026878.07FU	99	3e-80	96.2
OTU_60	110_305428|F|ITS2	LR586117	ACAACCCTCAAGCCTAGCTTGGTCTTGGAGTCGCTGTATCGCGGCCCCTAAAATCAGTGGCGGTACCTGTAGGTTCTACGCGTAGTAATTCTTCTCGCTCTGGATCCCTACAAGTGCTTGCCAACAACCCCAATTTTTTCA	Fungi	Ascomycota	Leotiomycetes	Helotiales	Helotiaceae	_	JQ312813|k__Fungi;p__Ascomycota;c__Leotiomycetes;o__Helotiales;f__Helotiaceae;g__unidentified;s__Helotiaceae_sp	99	1e-52	93.53
OTU_61	110_305469|F|ITS2	LR586118	ATACCTCACTCTTGAATTCCTTTGTGAAGTCAAGCAAGTGGATTTTGGAGGTTTGCAGGCCATCACTGGTCAGCTCCTCTTAAATGAATTAGCGGAACTCTATGCAGTACCAGCCTCGGTTTGATAATCCTATCTATGCTGTCGCTGTTGGACTGTGCTGTTTGGCTTACAACTGTCTACGGACTGTCGCTTTTGTGGCATAACATTAA	Fungi	Basidiomycota	Agaricomycetes	Agaricales	Clavariaceae	Clavulinopsis	GU328581|k__Fungi;p__Basidiomycota;c__Agaricomycetes;o__Agaricales;f__Clavariaceae;g__Clavulinopsis;s__Clavulinopsis_sp|SH016381.07FU	98	1e-78	92.75
OTU_62	111_317767|F|ITS2	LR586119	AATTCTCAACTTCAAAACTTGTTTTTGATAGCTTGGATGTTGGAGGCTTGCAGGCAATGTTTATTGTCAGCTCCTCTTAAATGCATTAGCAGGACTTTAAAAAGGATCGGCTTTGGTTTGATAATCCTATCTATGCCATCGCTGATACAAATTGTAGTTCAGCTTATAATCGTCTTCGGACTGTCTCGCAAGAGGCACTATTTAA	Fungi	Basidiomycota	Agaricomycetes	Agaricales	Clavariaceae	_	KM374532|k__Fungi;p__Basidiomycota;c__Agaricomycetes;o__Agaricales;f__Clavariaceae;g__unidentified;s__Clavariaceae_sp	100	6e-82	93.75
OTU_63	111_318522|F|ITS2	LR586120	CCATCGCTGATCCGATTGCATCCACGTGCAGTCGGTCGACATGGGCCTTCAGCACTGATCGCCCCGAATTGCTCGCGATCGTCGTGGTAGACAAGGGGTGTGGCAGCGATGCCGTCCAGTGTTGTCGACGATCAACCCGTGC	Fungi	Cryptomycota	_	_	_	_	LN911058|k__Fungi;p__Rozellomycota;c__unidentified;o__unidentified;f__unidentified;g__unidentified;s__Rozellomycota_sp	96	4e-62	98.53
OTU_64	111_322186|F|ITS2	LR586121	CTGCCACTGATCCGGTTGCATCCACGTGCAGTCGGTCGACATGGGCTTTCAGCACTGATCGCCTCGAATTGCTCGCGATCGTCGTGGTAGACAGGGTGTGGCAGCGATGCCATCCAGTGTTGTCGACGATCAACCCGTGC	Fungi	Cryptomycota	_	_	_	_	FN610922|k__Fungi;p__Rozellomycota;c__unidentified;o__unidentified;f__unidentified;g__unidentified;s__Rozellomycota_sp|SH180900.07FU	97	5e-61	97.81
OTU_65	111_327687|F|ITS2	LR586122	TATCTCTCCTATTTCCAACTTTGTTGTTGGTATAGGGAATTGGGGTCTTATCGTCGAGCAGTTTACGCTTGGTGAACCCTTTAAATACAGTAAGCTCCCATCATTTGGAAATACGCAACTTGGGGATGGCGTCGTAGCTAATCTTAACTGATTTTAGTCGAAGCGCCTATACGTACCTCTAACCGCGGTGTTAATCCTTGCGATCGGGTGAAGCTTATCGACTGGGCAAAGCGCCCTGCTCCCTTTATCTGGAGTAACCGAACAT	Fungi	Kickxellomycota	Kickxellomycetes	Kickxellales	Kickxellaceae	_	LN912431|k__Fungi;p__Kickxellomycota;c__Kickxellomycetes;o__Kickxellales;f__Kickxellaceae;g__unidentified;s__Kickxellaceae_sp	100	2e-127	97.75
OTU_66	113_337406|F|ITS2	LR586123	CAGCCCTCAAGCACTGCTTGGTGTTGGGGCCCTACGGCTGCCGTAGGCCCCGAAAGGAAGTGGCGGGCTCGCTACAACCCCGAGCGCAGTAATTCGTTTCCTCGCTATGGGCGTTGCGGCGGCGCTCCTGCCGTTAAAGACCCCCGTCTTTGACCAAA	Fungi	Ascomycota	Sordariomycetes	Coniochaetales	Coniochaetaceae	Coniochaeta	KC254056|k__Fungi;p__Ascomycota;c__Sordariomycetes;o__Coniochaetales;f__Coniochaetaceae;g__Coniochaeta;s__Coniochaeta_sp|SH004804.07FU	97	1e-58	93.51
OTU_67	113_342025|F|ITS2	LR586124	AACATCTCAAATCTCTTGGATTTCTTCCGAAAGAATTGGATTTGAGCGATCCCGACTTTTTTACAAAGGAGGGCCGCTTGAAATGCAGGTGCAGCTGGACATTCTTCTGAGCTAAAAGCATATTTATTTAGTCCCGTGAAACGGATTATTACTTTTGCTTCAGCTAACATAAAGGTCGAATGAACAAACCAAGGCTGATTGCAGGAAAACTCGTCTTGTTCACGCAAGACTTGTAA	Fungi	Mortierellomycota	Mortierellomycetes	Mortierellales	Mortierellaceae	Mortierella	HM044656|k__Fungi;p__Mortierellomycota;c__Mortierellomycetes;o__Mortierellales;f__Mortierellaceae;g__Mortierella;s__Mortierella_sp|SH187886.07FU	100	4e-114	97.92
OTU_68	113_346452|F|ITS2	LR586125	CTACCCTGGAGCCCTGCTCTGTGATGGGCCTCGTCCTCGCGGACGGGCCCGAAACCCGTGGGCGCCGTCGTCCGGCCCTGAGCGTAGCAAGAGAAATCCCTCGCTCGGTGAGTCGCACGGTGGCCGCCCCGACCTACTTTTACAA	Fungi	Ascomycota	Leotiomycetes	Helotiales	Helotiales_fam_Incertae_sedis	Leptodontidium	KY853449|k__Fungi;p__Ascomycota;c__Leotiomycetes;o__Helotiales;f__Helotiales_fam_Incertae_sedis;g__Leptodontidium;s__Leptodontidium_trabinellum	100	3e-59	95.17
OTU_69	113_347528|F|ITS2	LR586126	AATTCTCAACCTTACCAGCTTTTTCAAGTTGTGTATAGGATTGGATGTGGGGGTCTTTTGCTGGTTTTGAAAGAAATCTGCTCCCCTTAAATGTATTAGCCGGTGCCCTGCGTGGACTGTCTATTGGTGTGATAATTATCTACGCCATTAGATGTCTGCATTAATAGGTGACGCTGCTTCTAATAGTCCATTCACTTGGACAACAAATGACA	Fungi	Basidiomycota	Agaricomycetes	Agaricales	Cortinariaceae	Gymnopilus	EU518418|k__Fungi;p__Basidiomycota;c__Agaricomycetes;o__Agaricales;f__Cortinariaceae;g__Gymnopilus;s__Gymnopilus_maritimus	89	1e-63	90.05
OTU_70	114_363917|F|ITS2	LR586127	AAACCATCAAGCTCAGCTTGGTCTTGGAACGTGGTCGAGCGACCCGTCCGTAACCCGTTGGCGGTGCAGTCCGGCTTCAAGCGTAGCAAGAATTTCGCTTCAGGAGTCCGCGGCGGTGCCCGCCAGGTAATCACACCCCAAA	Fungi	Ascomycota	Dothideomycetes	Hysteriales	_	_	KY228495|k__Fungi;p__Ascomycota;c__Dothideomycetes;o__Hysteriales;f__unidentified;g__unidentified;s__Hysteriales_sp	100	2e-55	94.37
OTU_71	116_404172|F|ITS2	LR586128	AATCATCAACCTTACTGTCTTTGTTGACGGGTGTAGGCTTGGACTTGGGGACCGTGCTGGCCTTTCTGAGGTCGGCTTCCCTTGAATGCATTAGTCGAGCGCCCTCGCTCCGAGACGTGTGATAATTATCATTCACTGATCGACGAGGGCTGTGCTGGGCTTCTAACCGTCGCGCTAGTGACAACTCTTGACA	Fungi	Basidiomycota	Agaricomycetes	Hymenochaetales	Schizoporaceae	Xylodon	EU583423|k__Fungi;p__Basidiomycota;c__Agaricomycetes;o__Hymenochaetales;f__Schizoporaceae;g__Xylodon;s__Xylodon_nespori|SH202172.07FU	100	1e-88	97.41
OTU_72	116_415652|F|ITS2	LR586129	CCACCCTCAAGCCCTGGCTGCTTGGTGTTGGGGTGTTCTACAGCTTGCTGTAGGCCCCGAAAATCAGTGGCGGTCTCGCTGGGACCCCGAGCGTAGTAGATTTCTCTCGCTTAGGGGCGACCAGTGGGTTTCTAGCCGTTAAAACCCCTATATTTTAAA	Fungi	Ascomycota	Sordariomycetes	Togniniales	Togniniaceae	Phaeoacremonium	KU534624|k__Fungi;p__Ascomycota;c__Sordariomycetes;o__Togniniales;f__Togniniaceae;g__Phaeoacremonium;s__Phaeoacremonium_sp|SH628695.07FU	100	1e-63	94.34
OTU_73	116_416414|F|ITS2	LR586130	CAACCCTCGAACCCCTCCGGGGGTCGGCGTTGGGGATCGGCCCTTTTACCGGGGCCGTCTCCGAAATACAGTGGCGGTCTCGCCGCAGCCTCTCCTGCGCAGTAGTTTGCACACTCGCATCGGGAGCGCGGCGCGTCCACAGCCGTTAAACACCCCAAACTTCTGAAA	Fungi	Ascomycota	Sordariomycetes	Hypocreales	Hypocreaceae	Trichoderma	KT710763|k__Fungi;p__Ascomycota;c__Sordariomycetes;o__Hypocreales;f__Hypocreaceae;g__Trichoderma;s__Trichoderma_harzianum|SH187756.07FU	100	7e-76	97.06
OTU_74	117_424602|F|ITS2	LR586131	AATTATCAACCTTGCTCGCTTTTACCGGCTTGAGTGAGGCTTGGATGTGAGGGCTGCTGGCTTCCTTCAGTGGATGGTCTGCTCCCTTTAAATGCATTAGTGGAATCCTTTGTGGACCGTCACTTGGTGTGATAATTATCTATGCCATCTTGACTTTGAAGCAAAACTTATGGGAATCCGCTCATAACCGTCTTCGGACAATCTTGACA	Fungi	Basidiomycota	Agaricomycetes	Agaricales	Tricholomataceae	Mycena	UDB017903|k__Fungi;p__Basidiomycota;c__Agaricomycetes;o__Agaricales;f__Tricholomataceae;g__Mycena;s__Mycena_sp|SH220758.07FU	100	8e-101	98.12
OTU_75	117_428513|F|ITS2	LR586132	CAACCCTCAAGCATCGCTTGGTATTGGATGTCACTGCTGTGGTGCATCTCAAAACTATCGGTGGTGGCATTCAGCTTCTAGCGTAGTAAATCTTCTCGCCTTGGAGTTTGAGTGTCTGACTGCTAGAACCCCTATAATTTATCAAA	Fungi	Ascomycota	Leotiomycetes	Helotiales	_	_	DQ233886|k__Fungi;p__Ascomycota;c__Leotiomycetes;o__Helotiales;f__unidentified;g__unidentified;s__Helotiales_sp|SH218291.07FU	100	6e-61	95.89
OTU_76	118_453939|F|ITS2	LR586133	AATTATCAACCTAGAAAGCTTTTGCTCTTCTACGGCTTGGACTTTGAGGGCTTTGCTGGCTTCCTTCATTGGATGGTCTGCTCCCTTTAAATGTATTAGTGGGATCTCCCTGTAGCCGGTCTTTCGGTGTGATAATTATCTGCACTGTTTGTACTTACAGAATGAGGACCTGCTTCTAACCGTCCTTTAGTTGGACAACTTTCCTTTTA	Fungi	Basidiomycota	Agaricomycetes	Agaricales	Tricholomataceae	Panellus	KM357341|k__Fungi;p__Basidiomycota;c__Agaricomycetes;o__Agaricales;f__Tricholomataceae;g__Panellus;s__Panellus_stipticus|SH488741.07FU	100	5e-93	96.19
OTU_77	118_466535|F|ITS2	LR586134	TAACCACTCAAGCCTAGCTTGTTGTTGGGGACTGCAAATCTTGCAGCCCTAAAGTCCAGTGGCGGCCCCTTTGGGTTCTAAGCGTAGTAATTTCTCCTCGCTATAGAGTCCTTAGGTGTTAGACTAATTGCCTGTCGCGCTTGTAAAAACCCCCAATTTTAAA	Fungi	Ascomycota	Leotiomycetes	Helotiales	_	_	KP276554|k__Fungi;p__Ascomycota;c__Leotiomycetes;o__Helotiales;f__unidentified;g__unidentified;s__Helotiales_sp|SH524159.07FU	100	2e-75	98.16
OTU_78	118_469175|F|ITS2	LR586135	TGACCACTCAAGCCTGGCTTGGTGTTGGGGTTCGCGGTCCCGCGGCTCTTAAAATCAGTGGCGGCGCCATCTGGCTCTAAGCGTAGTAATCTTTCTCGCTACAGAGTCCCGGTGGATGCTTGCCAGCAACCCTCTATTTTCTTA	Fungi	Ascomycota	Leotiomycetes	Helotiales	Hyaloscyphaceae	Hyaloscypha	GU479911|k__Fungi;p__Ascomycota;c__Leotiomycetes;o__Helotiales;f__Hyaloscyphaceae;g__Hyaloscypha;s__Hyaloscypha_sp|SH181120.07FU	99	3e-64	97.89
OTU_79	119_475292|F|ITS2	LR586136	AATTCTCAAACTTTTTCCTTGTTAATCTTGGAGACAGTTTGGATATGAGAGTTGCTGGTTTTCTTGAATCAGCTCTCTTTAAATGCATTAGTAGTTTTGGCTTTGCTCCACATTCTCAATTGATGTGATAGTTATCTACATCATTAGAGATTTGAATCTGCTTTATAACTGTCTTTTGACAAAACTTTGACA	Fungi	Basidiomycota	Agaricomycetes	Agaricales	Tricholomataceae	Hydropus	GQ268683|k__Fungi;p__Basidiomycota;c__Agaricomycetes;o__Agaricales;f__Tricholomataceae;g__Hydropus;s__Hydropus_sp|SH032093.07FU	100	2e-86	96.35
OTU_80	119_477467|F|ITS2	LR586137	TAACCCTCAAGCCTAGCTTGGTGTTGGAGCCTGCCCCTGGGCAGCTCTTAAAATCAGTGGCGGTGCCGCCTGGCTCTAAGCGTAGTAATTCTTCTCGCTCCAGGGTCCGGGCGGTTGCTTGCCAACAACCCCAAATTTTCTAT	Fungi	Ascomycota	Leotiomycetes	Helotiales	_	_	MF329760|k__Fungi;p__Ascomycota;c__Leotiomycetes;o__Helotiales;f__unidentified;g__unidentified;s__Helotiales_sp	100	7e-65	97.9
OTU_81	12_747221|F|ITS2	LR586138	AAATAAACTTCAAGCACTTTATTGTGCCTTGGTCTTGAGGGATGAGCAGGTTAAGATCATGTCTTAATTGGCTCACCCATCGAATTCCAGTGGCGGAATCAAACACGGATTGTTTTGGTGTGATAAGTTTTTTCACGTCACCAATCAGCTCGTATTATATTCTAGCCAATTCAAACTCCCTCTCTCTTTAAT	Fungi	Ascomycota	Pezizomycetes	Pezizales	Pyronemataceae	_	JQ312870|k__Fungi;p__Ascomycota;c__Pezizomycetes;o__Pezizales;f__Pyronemataceae;g__unidentified;s__Pyronemataceae_sp	100	1e-79	94.44
OTU_82	12_750363|F|ITS2	LR586139	CAACCCTCAAGCTCTGCTTGGTGTTGGGCCACACCGGTAACGGTCGGCCCTAAAATCAGTGGCGGTGCTGTCAGGCCCTAAGCGTAGTAATCTTTCTCGCTACAGGGTCCTGCTACGTGCTCGCTAGACAATCCCCATTCTAT	Fungi	Ascomycota	Leotiomycetes	Helotiales	Myxotrichaceae	_	KJ826736|k__Fungi;p__Ascomycota;c__Leotiomycetes;o__Helotiales;f__Myxotrichaceae;g__unidentified;s__Myxotrichaceae_sp	100	3e-68	99.3
OTU_83	12_760696|F|ITS2	LR586140	AAACCCCTTCACTCTCCCCTTGTGGGCACGGAGTGAGACTTGTCGGCTGAGCCGGTGGTGGTGCATGCTGCCGCTGGCTCTCTGACTAAAGGCATTAGGTCTGGATCGGGCTGGTGGCCCGGGACATTGTGTGCTAGAGACGTTCGCCGCGAGGCAGGCTGTCTTCTCACAGTGCGTCCTGGGTCCTTGCAAGCTGGCCCGGTGAGGACCTTTTGGTGGTGCGCTTCGCGGCGTCCACAACCCCCCT	Fungi	Cryptomycota	_	_	_	_	JQ666720|k__Fungi;p__Rozellomycota;c__unidentified;o__unidentified;f__unidentified;g__unidentified;s__Rozellomycota_sp|SH475907.07FU	100	4e-124	99.19
OTU_84	121_547707|F|ITS2	LR586141	GTACCTTCAAGCTCTGCTTGGTGTTGGGTGTTTGTCTCGCCTTGCGCGTAGACTCGCCTTAAAACAATTGGCAGCCGGCGTATTGATTTCGGAGCGCAGTACATCTCGCGCTTTGCACTCATAACGACGACGTCCAAAAGTACTTTTTACAC	Fungi	Ascomycota	Sordariomycetes	Sordariales	Lasiosphaeriaceae	Podospora	KY630745|k__Fungi;p__Ascomycota;c__Sordariomycetes;o__Sordariales;f__Lasiosphaeriaceae;g__Podospora;s__Podospora_sp|SH186594.07FU	100	8e-75	100
OTU_85	121_547904|F|ITS2	LR586142	CAACCCCTCAGGCCCCCCTTCCGGGGGCGGGCCTGGTGTTGGGGCTCGGCCGCTTCCCTGCGGCCGTCCCCTAAATGCAGTGGCGGCCTCGCCGCAATCCCTTGCGTAGTACTATACCTCGCACTGGAGAGCGACGCGGCCACGCCGTAAAACCCCCAATTTTCAAT	Fungi	Ascomycota	Sordariomycetes	Hypocreales	Nectriaceae	Neonectria	MF326629|k__Fungi;p__Ascomycota;c__Sordariomycetes;o__Hypocreales;f__Nectriaceae;g__Neonectria;s__Neonectria_major	100	2e-76	97.6
OTU_86	121_548028|F|ITS2	LR586143	AACACCTCAACCTCCTCTTGTTTTTTCAAAAGGAGGGTGGACTTGAGCTATCCCAACAACCTTCACCGGTAGGCGGGCGGCTTGAAATGCAGGTGCAGCTGGACTTTTATCTGAGCTAAAAGCATATCTATTTAGTCCTCGTCAAACAGGATTATTACTATTGCTGCAGCTAACATAAAGGATAATTGTCCTCATTGCTGACTGATGCAGGATTTTACGACACTTTATGTGTTGTTCA	Fungi	Mortierellomycota	Mortierellomycetes	Mortierellales	Mortierellaceae	Mortierella	KX640702|k__Fungi;p__Mortierellomycota;c__Mortierellomycetes;o__Mortierellales;f__Mortierellaceae;g__Mortierella;s__Mortierella_sp|SH196779.07FU	100	2e-122	100
OTU_87	121_548152|F|ITS2	LR586144	CAACCCTCAAGCCTGGCTTGGTATTGGGCTTCGCCACTAACCTGGCGGGCCTTAAAATCAGTGGCGGTGCCTCCGAGGCCCTGAGCGCAGTAAATATCCTCGCTATAGGGACCCGGTGGTTACTGGCCAGCAACCCCAACTTTCTAA	Fungi	Ascomycota	Leotiomycetes	Helotiales	Hyaloscyphaceae	Hyphodiscus	KU586942|k__Fungi;p__Ascomycota;c__Leotiomycetes;o__Helotiales;f__Hyaloscyphaceae;g__Hyphodiscus;s__Hyphodiscus_sp	100	4e-72	100
OTU_88	121_548286|F|ITS2	LR586145	TCAACCATCAAGCCTGGCTTGTCGTTGGACCTCTTTACGGTTGAAATATATCGTAGGTCCGAAAGATAATGACGGTGTCGTGTTTGACCCTAAATGCAACGAGCTTTTAATAGCACGCATTGAAGTGGTCAGGCGACCCGGTCTTAACCATTTATTTTCTTAA	Fungi	Ascomycota	Eurotiomycetes	Chaetothyriales	Herpotrichiellaceae	_	KP889549|k__Fungi;p__Ascomycota;c__Eurotiomycetes;o__Chaetothyriales;f__Herpotrichiellaceae;g__unidentified;s__Herpotrichiellaceae_sp|SH496496.07FU	98	1e-63	94.38
OTU_89	121_548619|F|ITS2	LR586146	CAACCCATCAAGCTTCGGCTTGGACTTGGGGCCTGCGGTTTCGCAGCCTCTAAACCCAGTGGCGGTGCTATTGAGCTCTGAGCGTAGTAATTTTTCTCGCTATAGGGTCTCGGTAGTTACTTGCCAGTAACCCCCAATTTTTATCA	Fungi	Ascomycota	Leotiomycetes	Helotiales	Helotiaceae	Hymenoscyphus	MF328360|k__Fungi;p__Ascomycota;c__Leotiomycetes;o__Helotiales;f__Helotiaceae;g__Hymenoscyphus;s__Hymenoscyphus_tetracladius	100	2e-71	100
OTU_90	121_548844|F|ITS2	LR586147	AATTATCAACCTTGTTCGCTTTTACGAGCTTGAGCGAGGCTTGGATGTGAGGGCTTGCTGGCTTCCTTCAGTGGATGGTCTGCTCCCTTTAAATGCATTAGTGGGATCTCTTGTGGACCGTCACTTGGTGTGATAATTATCTATGCCATTTGACTGTGAAGCAAAATTATGGGAACCTGCTTATAACCGTCTCGCAAGGGACAATTTAATTGACT	Fungi	Basidiomycota	Agaricomycetes	Agaricales	Tricholomataceae	Mycena	KP753333|k__Fungi;p__Basidiomycota;c__Agaricomycetes;o__Agaricales;f__Tricholomataceae;g__Mycena;s__Mycena_sp	100	1e-109	100
OTU_91	121_548859|F|ITS2	LR586148	CTGCCCTCAAGCACGGCTTGTGTGTTGGGCTCCGTCCCCCGATCCCGGGGGACGGGCCCGAAAGGCAGCGGCGGCACCGCGTCCGGTCCTCGAGCGTATGGGGCTTTGTCACCCGCTCTGTAGGCCCGGCCGGCGCTTGCCGATCAACCAAATTTTTATCCA	Fungi	Ascomycota	Eurotiomycetes	Eurotiales	Aspergillaceae	Penicillium	KY591119|k__Fungi;p__Ascomycota;c__Eurotiomycetes;o__Eurotiales;f__Aspergillaceae;g__Penicillium;s__Penicillium_sp	100	2e-80	100
OTU_92	121_549348|F|ITS2	LR586149	TCACCCCTCAAGCCCCTGGGCTCGGTGTTGGATGGCCGGTCGAGCGATCGACCCCTCCTAAAGACAATGACGGCGGCCTGTGGTTCCCCCGGTACACTGAGCTTTTCATCGAGCACGTATCGGACGAGGGTACCCGGGTCCCGGTCCCCTCCTTACTACAAGGAAACTTCTAT	Fungi	Ascomycota	Eurotiomycetes	Chaetothyriales	Herpotrichiellaceae	Cladophialophora	DQ497976|k__Fungi;p__Ascomycota;c__Eurotiomycetes;o__Chaetothyriales;f__Herpotrichiellaceae;g__Cladophialophora;s__Cladophialophora_sp|SH026638.07FU	100	3e-74	95.95
OTU_93	121_549427|F|ITS2	LR586150	TCACCCCTCAAGCCCCGTGCTTGGTGTTGGATGGCCGGTCGAGGTTCGCCCCGACCCCTCCTAAAGACAATGACGGCGACCTGTGGTTCCCCCGGTACACTGAGCTTTTCGCAGAGCACGTACCGGACGAGGGCGCCCGGGTCACGGTCCCCTCCTCCTCGTGAGGAAATATTTTTCAA	Fungi	Ascomycota	Eurotiomycetes	Chaetothyriales	Herpotrichiellaceae	Cladophialophora	KP889848|k__Fungi;p__Ascomycota;c__Eurotiomycetes;o__Chaetothyriales;f__Herpotrichiellaceae;g__Cladophialophora;s__Cladophialophora_sp|SH213267.07FU	100	9e-90	100
OTU_94	121_549742|F|ITS2	LR586151	GTACCCTCAAGCTCTGCTTTTTCAGCATCTTGGTGTTGGGTGTTTGTCCCGCCCTCGCGTGTGGACTCGCCTTAAAGTGATTGGCAGCCGGAATAATTCTGGGGAACGCAGCACAACTGCAGCCTCCATGTTACGCCGAGCGTCCAGTAAGCCTTTTTTCAAC	Fungi	Ascomycota	Dothideomycetes	Pleosporales	Cucurbitariaceae	Pyrenochaeta	JN253517|k__Fungi;p__Ascomycota;c__Dothideomycetes;o__Pleosporales;f__Cucurbitariaceae;g__Pyrenochaeta;s__Pyrenochaeta_sp|SH030019.07FU	100	6e-81	100
OTU_95	121_549769|F|ITS2	LR586152	TCACCCCTCAAGCCCTCGGCTTGGTGTTGGACGGTTTGGTGGAGACCCCCTTTGCGGGCTTCTACCCCTCCCAAAGACAATGACGGCGGCCTCGTTGGACCCCCGGTACACTGAGTTCTTCACGGGACACGTATCGGACACACGGGTTTACGGGACACGGTCTGCCTCCCCTCAGGGAGAATCTTTTTTATCAA	Fungi	Ascomycota	Eurotiomycetes	Chaetothyriales	Herpotrichiellaceae	Exophiala	KF928437|k__Fungi;p__Ascomycota;c__Eurotiomycetes;o__Chaetothyriales;f__Herpotrichiellaceae;g__Exophiala;s__Exophiala_opportunistica|SH197647.07FU	100	1e-94	98.97
OTU_96	121_550038|F|ITS2	LR586153	GTACCTTCAAGCCTTGCTTGGTGTTGGGTGTTTGTCTCGCCTCTGCGCGTAGACTCGCCTCAAAACAATTGGCAGCCGGCGTATTGATTTCGGAGCGCAGTACATCTCGCGCTTTGCACTCAGAACGACGACGTCCAAAAGTACATTTTTACAC	Fungi	Ascomycota	Dothideomycetes	Pleosporales	Didymellaceae	Didymella	KY742084|k__Fungi;p__Ascomycota;c__Dothideomycetes;o__Pleosporales;f__Didymellaceae;g__Didymella;s__Didymella_sp	100	6e-76	100
OTU_97	121_550259|F|ITS2	LR586154	GTACCTTCAAGCTCTGCTTGGTGTTGGGTGTTTGTCTCGCCTTTGCGTGTAGACTCGCCTCAAAACAATTGGCAGCCGGCGTATTGATTTCGGAGCGCAGTACATCTCGCGCTTTGCACTCATAACGACGACGTCCAAAAGTACATTTTTACAC	Fungi	Ascomycota	Dothideomycetes	Hysteriales	Hysteriaceae	Psiloglonium	KX378917|k__Fungi;p__Ascomycota;c__Dothideomycetes;o__Hysteriales;f__Hysteriaceae;g__Psiloglonium;s__Psiloglonium_sp|SH186594.07FU	100	6e-76	100
OTU_98	121_550536|F|ITS2	LR586155	TCACCCCTCAAGCCCTGGGCTTGGTGTTGGATGGCCGGTCGAGCGATCGACCCCTCCTAAAGACAACGACGGCGGCCTGTGGTTCCCCCGGTACACTGAGCTTTTCATCGAGCACGTATCGGACGAGGGCACCCGGCACCCGGTCCCCTCCTTGCTACAAGGAAACTTCTAT	Fungi	Ascomycota	Eurotiomycetes	Chaetothyriales	Herpotrichiellaceae	Cladophialophora	DQ497976|k__Fungi;p__Ascomycota;c__Eurotiomycetes;o__Chaetothyriales;f__Herpotrichiellaceae;g__Cladophialophora;s__Cladophialophora_sp|SH026638.07FU	100	3e-79	97.67
OTU_99	121_550707|F|ITS2	LR586156	AACACCTCAACACTCTCGATTTGTTTCGAATGAGTGTTGGATTTGAGCAAACCCAACGCCTTTCTGCTAGTCAGACTTGCGGCGGGTTGCTTGAAATGCAGGTGCAGCTGAGTTTTCTTCTGAGCTAATAGCATACTTAATTAGTCCCGTAAAAAGGATTATTAATCTGCTGAAGCTTACACCAAAGGAAGAGCTCTTGGCTGACTGATGCAGAATTACGCTTAGCTGGCAACAGCTTTGTAAA	Fungi	Mortierellomycota	Mortierellomycetes	Mortierellales	Mortierellaceae	Mortierella	KP889624|k__Fungi;p__Mortierellomycota;c__Mortierellomycetes;o__Mortierellales;f__Mortierellaceae;g__Mortierella;s__Mortierella_sp|SH198290.07FU	100	9e-126	100
OTU_100	121_550927|F|ITS2	LR586157	CAACCCATCAAGCTTACGCTTGGTCTTGGGGCCTGCGGTTTCGCAGCCTCTAAACTCAGTGGCGGTGCTATTGAGCTCTGAGCGTAGTAAATTTTCTCGCTATAGGGTCTCGGTGGTTACTTGCCAGCAACCCCCCATTTTTATCA	Fungi	Ascomycota	Leotiomycetes	Helotiales	Helotiaceae	Hymenoscyphus	LC131004|k__Fungi;p__Ascomycota;c__Leotiomycetes;o__Helotiales;f__Helotiaceae;g__Hymenoscyphus;s__Hymenoscyphus_tetracladius|SH184432.07FU	100	3e-63	96.58
OTU_101	121_551045|F|ITS2	LR586158	TCACCCCTCAAGCCCTCGGCTTGGTGTTGGACGGTTTGGTGGAGGCCCCCTCGGGGGCTCCTGCCCCTCCCAAAGACAATGACGGCGGCCTCGTTGGACCCCCGGTACACTGAGTTCTTCACGGGACACGTATCGGACACATGGGTTTACGGGACACGGTCTGCCTCCCCTCAGGGAGAATCTTTCTAA	Fungi	Ascomycota	Eurotiomycetes	Chaetothyriales	Herpotrichiellaceae	Exophiala	KY853443|k__Fungi;p__Ascomycota;c__Eurotiomycetes;o__Chaetothyriales;f__Herpotrichiellaceae;g__Exophiala;s__Exophiala_equina	100	3e-95	100
OTU_102	121_551123|F|ITS2	LR586159	CAACCCTCAAGTCCCCTGTGGACTCGGTGTTGGGGACCGGCGAGACAGCCGCGGATCTTCTTCCGCAGCGAGTCGCCGCCCCCCAAATGACTTGGCGGCCTCGTCGCGGCCCTCCTCTGCGTAGTATAGCACACCTCGCAACAGGAGCCCGGCGAATGGCCACTGCCGTAAAACCCCCCAACTTTTTCAG	Fungi	Ascomycota	Sordariomycetes	Hypocreales	Clavicipitaceae	Metarhizium	MF663696|k__Fungi;p__Ascomycota;c__Sordariomycetes;o__Hypocreales;f__Clavicipitaceae;g__Metarhizium;s__Metarhizium_carneum	100	7e-96	100
OTU_103	121_551326|F|ITS2	LR586160	CACCACTCAAGCCTCGCTTGGTATTGGGCAACGCGGTCCGCCGCGTGCCTCAAATCGACCGGCTGGGTCTTCTGTCCCCTAAGCGTTGTGGAAACTATTCGCTAAAGGGTGTTCGGGAGGCTACGCCGTAAAACAACCCCATTTCTAA	Fungi	Ascomycota	Dothideomycetes	Capnodiales	Cladosporiaceae	Cladosporium	MF276663|k__Fungi;p__Ascomycota;c__Dothideomycetes;o__Capnodiales;f__Cladosporiaceae;g__Cladosporium;s__Cladosporium_sp	100	1e-72	100
OTU_104	121_551440|F|ITS2	LR586161	TCACCCCTCAAGCCCTGTGCTTGGTGTTGGATGGCCGGTCGAGCGATCGACCCCTCCTAAAGACAATGACGGCGGCCTGTGGTTCCCCCGGTACACTGAGCTTTTAACTGAGCACGTATCGGACAAGGGCACCCGGGACCCGGTCCTCTCCTTTAACTAGGAAACTTCTAA	Fungi	Ascomycota	Eurotiomycetes	Chaetothyriales	Herpotrichiellaceae	Cladophialophora	KF928449|k__Fungi;p__Ascomycota;c__Eurotiomycetes;o__Chaetothyriales;f__Herpotrichiellaceae;g__Cladophialophora;s__Cladophialophora_chaetospira|SH213263.07FU	100	2e-85	100
OTU_105	121_551557|F|ITS2	LR586162	CAACCCTCAAGCCCCAGCGGCCTGGTGTTGGGGACCGGCGACCTCGCCCGAGCCCGCCCTCCGGGGCGCGTGCCCGGTGCGTCCGCCGCCCCCGAAATGAATTGGCGGCCTCGTCGCGGCCTCCTCTGCGTAGTAGCACAACCTCGCAAGCGGGAGCGCGACGCGGCCACTGCCGTAAAACGCCCAACTTTTTTAG	Fungi	Ascomycota	Sordariomycetes	Hypocreales	Clavicipitaceae	Metapochonia	KY592081|k__Fungi;p__Ascomycota;c__Sordariomycetes;o__Hypocreales;f__Clavicipitaceae;g__Metapochonia;s__Metapochonia_suchlasporia	100	4e-99	100
OTU_106	121_551736|F|ITS2	LR586163	CAACCCTCAAGCATTGCTTGGTATTAGGCTCCGCTGCTCACCCAGCGGGCCTTAAAATCAGTGGCGGTGCCGTCGGGCCCTGAGCGTAGTAAATCTCCTCGCTATAGGGACCCGGTGGACGCTGGCCATCAACCCCCCTTACTTTCTAA	Fungi	Ascomycota	Leotiomycetes	Helotiales	_	_	LC218310|k__Fungi;p__Ascomycota;c__Leotiomycetes;o__Helotiales;f__unidentified;g__unidentified;s__Helotiales_sp|SH210853.07FU	100	3e-73	100
OTU_107	121_552305|F|ITS2	LR586164	AATCTCAACCATTAGGGTTTCTTAATGGCTTGGATTTGGGTGTTGCCAGTCTCTGGCTCGCCTTAAAGGAGTTAGCGAGTTTAACAATGTCGTCTGGCGTAATAAGTTTCGCTGGTAAGACTTGTGAAGTTTGCTTCTAATCGTCTTCGGACAATTACTTTGA	Fungi	Basidiomycota	Tremellomycetes	Trichosporonales	Trichosporonaceae	Apiotrichum	LC229713|k__Fungi;p__Basidiomycota;c__Tremellomycetes;o__Trichosporonales;f__Trichosporonaceae;g__Apiotrichum;s__Apiotrichum_sp|SH196641.07FU	100	6e-81	100
OTU_108	121_552470|F|ITS2	LR586165	TAACCACTCAAGCCTCGGCTTGGTCTTGGGGTCCGCGGTCTCGCGGCTCCTAAATCCAGTGGCGGTGCCGTCTGGCTCTAAGCGTAGTAATTCTCTCGCTATAGGGTCCCGGCGGTTGCTTGCCAAAACCCCCCACTTTCTAT	Fungi	Ascomycota	Leotiomycetes	Helotiales	Helotiaceae	Rhizoscyphus	LN910538|k__Fungi;p__Ascomycota;c__Leotiomycetes;o__Helotiales;f__Helotiaceae;g__Rhizoscyphus;s__Rhizoscyphus_sp	100	7e-55	93.75
OTU_109	121_553063|F|ITS2	LR586166	TCACCCCTCAAGCCCTGGGCTTGGTGTTGGACGGCCGGTCGAGCGATCGACCCCTCCTAAAGACAATGACGGCGGCCTGCGGTTCCCCCGGTACACTGAGCTTTCACGAGCACGTATCGGACGAGGGCACCCGGGACCCGGTCCCCCTCCTTGCACAAGGAAACTTCTAT	Fungi	Ascomycota	Eurotiomycetes	Chaetothyriales	Herpotrichiellaceae	Cladophialophora	DQ497976|k__Fungi;p__Ascomycota;c__Eurotiomycetes;o__Chaetothyriales;f__Herpotrichiellaceae;g__Cladophialophora;s__Cladophialophora_sp|SH026638.07FU	100	2e-75	96.53
OTU_110	121_554677|F|ITS2	LR586167	TAACCATTCAAGCCTTGGCTTGGTATTTGGGGTTTCGCGGTTTCGCGGCCCTTAAAATCAGTGGCGGTGCCATCTTGGCTCTAAGCGTAGTAATTCTCTCGCTATAGGGTCTCGGCGGTAGCTTGCTAGAAACCCCCCTATTTTTCTAC	Fungi	Ascomycota	Leotiomycetes	Helotiales	Helotiaceae	Meliniomyces	KC876250|k__Fungi;p__Ascomycota;c__Leotiomycetes;o__Helotiales;f__Helotiaceae;g__Meliniomyces;s__Meliniomyces_vraolstadiae|SH181081.07FU	100	5e-57	93.96
OTU_111	121_554923|F|ITS2	LR586168	CTGCCCTCAAGCACGGCTTGTGTGTTGGGCCCCGTCCTCCTTCCGGGGGACGGGTCCGAAAGGCAGCGGCGGCACCGCGTCCGGTCCTCAAGCGTATGGGGCTTTGTCACTCGCTTTGTAGGCCTGGCCGGCGCTTGCCGATCAACCAAACTTTTTATCA	Fungi	Ascomycota	Eurotiomycetes	Eurotiales	Aspergillaceae	Penicillium	MF326601|k__Fungi;p__Ascomycota;c__Eurotiomycetes;o__Eurotiales;f__Aspergillaceae;g__Penicillium;s__Penicillium_brevicompactum	100	3e-79	100
OTU_112	121_555168|F|ITS2	LR586169	TGTACCCTCAAGCACTGCTTGGTGTTGGGCGTTTGTCCTGCAGAGGACTCGCCTGAAAGCGATTGGCGGCCAACGTATCGGTGGCAGAGCGCAGCACAATTTGCGTCTCTCCCCTCTACGTCGGCGTCCATAAGCCTACAATTTTAC	Fungi	Ascomycota	Dothideomycetes	Pleosporales	Leptosphaeriaceae	Leptosphaeria	HM042314|k__Fungi;p__Ascomycota;c__Dothideomycetes;o__Pleosporales;f__Leptosphaeriaceae;g__Leptosphaeria;s__Leptosphaeria_sp|SH198999.07FU	97	2e-66	98.6
OTU_113	121_555658|F|ITS2	LR586170	TCACCCCTCAAGCCCCGTGCTTGGTGTTGGACGGCCGGTCGAGCGAATCGACCCCTCCTAAAGACAATGACGGCGGCCTGTGGTTCCCCCGGTACACTGAGTTTCTCATCGAGCACGTATCGGACCAGGGCACCCGGGTTCCGGTCCCCTCCTTTCACAAGGAAACTTCTAAT	Fungi	Ascomycota	Eurotiomycetes	Chaetothyriales	Herpotrichiellaceae	Cladophialophora	FM999593|k__Fungi;p__Ascomycota;c__Eurotiomycetes;o__Chaetothyriales;f__Herpotrichiellaceae;g__Cladophialophora;s__Cladophialophora_sp|SH026632.07FU	99	9e-70	94.74
OTU_114	121_555818|F|ITS2	LR586171	AACCTCAATCCCCCAGGGTTCTGCTCTGTTGGGTGATTGGATTTGGGCGTTGCCGGCCTGGCCGGCTCGCCTTAAAGGCGTTAGTGGGATCAGTAAACCCGATCGGCGTAATAAGTTTCGCTGAGGAGGTTTGCGCGAGCCCGCTCACAACCCTCTCCTTTGGAGAACACTCTTTTG	Fungi	Basidiomycota	Tremellomycetes	Tremellales	Tremellaceae	Tremella	KC171330|k__Fungi;p__Basidiomycota;c__Tremellomycetes;o__Tremellales;f__Tremellaceae;g__Tremella;s__Tremella_sp|SH205316.07FU	100	1e-88	100
OTU_115	121_557530|F|ITS2	LR586172	CAACCCTTAAGCCTAGCTTAGTGTTGGGAGCCTACTGCTTTTGCTAGCTGTAGCTCCTGAAATACAACGGCGGATCTGCGATATCCTCTGAGCGTAGTAAATTTTTATCTCGCTTTTGACTGGAGTTGCAGCGTCTTTGGCCGCTAAATCCCCCAATTTTTAAT	Fungi	Ascomycota	Sordariomycetes	Xylariales	Sporocadaceae	Pestalotiopsis	MF800913|k__Fungi;p__Ascomycota;c__Sordariomycetes;o__Xylariales;f__Sporocadaceae;g__Pestalotiopsis;s__Pestalotiopsis_microspora	100	2e-81	100
OTU_116	121_558269|F|ITS2	LR586173	CAACCCTCAAGCCTCGCTTGGTGTTGGGCCCTGCCCGCCGCGGCCGGCCCTAAAGACAGTGGCGGCGCCGCCTGGCCCTCAGCGTAGTACATCTCTCGCTCCAGGGTCCGGCGGCAGCCTGCCAGAACCCCCCAACTCTGT	Fungi	Ascomycota	Leotiomycetes	Helotiales	Myxotrichaceae	Oidiodendron	KY910204|k__Fungi;p__Ascomycota;c__Leotiomycetes;o__Helotiales;f__Myxotrichaceae;g__Oidiodendron;s__Oidiodendron_maius|SH216987.07FU	100	9e-69	100
OTU_117	121_559285|F|ITS2	LR586174	AATTCTCAACTTTTGCTGGCTTTGCTTATAAGGCTTGACACAAAAGTGTGGATGTGGAGGATTATCTTTGCAGGCTCTTTTGAGAGCCAGCTCCTCTGAAAAGCATTAGTAGCGCCCTCTAGTGGCTGACTTTTGGCATGATAATTATCACTGTCATCAGTTGCCACACATTTATGTTGGCAATGCTGCTTATAACAGTCTAAATAGACAAGTAAATGACAA	Fungi	Basidiomycota	Agaricomycetes	Agaricales	Crepidotaceae	Crepidotus	UDB015190|k__Fungi;p__Basidiomycota;c__Agaricomycetes;o__Agaricales;f__Crepidotaceae;g__Crepidotus;s__Crepidotus_applanatus|SH481360.07FU	100	3e-110	99.1
OTU_118	121_559293|F|ITS2	LR586175	GTACCCTCAAGCTCTGCTTGGTGTTGGGTGTTTGTCCCGCCGCGTGCGTGGACTCGCCTTAAAGCAATTGGCAGCCGGCATACTGGTCCTGGAGCGCAGCACAATTTGCACTTCCTGCCAGCATGGCGGCGTCCACAAGCCTAATTTTTTGC	Fungi	Ascomycota	Sordariomycetes	Phyllachorales	Phyllachoraceae	Phyllachora	KC685630|k__Fungi;p__Ascomycota;c__Sordariomycetes;o__Phyllachorales;f__Phyllachoraceae;g__Phyllachora;s__Phyllachora_phyllostachydis|SH192143.07FU	100	4e-73	99.34
OTU_119	121_560460|F|ITS2	LR586176	GAACTCTCAAAGTTCCCTTCCTTTGATAGGGTTGGAGTGCTTTGGATCGTGGGCGCTTGTGAGCCTGGCTCGCTCGCCTGAAATCAAATGTGGTGGTTTTCTCTAAAGCCTGTGTCGGGTTTGACCTGGAGTGATAGAAGTCTTTCGAGATCTCTGGGGACTGCCTTTTTGGCGACCTGCCGAGGTGGGAGAGATTGCCTACTAAGGCTCATCTGACGT	Fungi	Basidiomycota	Agaricomycetes	_	_	_	LN909960|k__Fungi;p__Basidiomycota;c__Agaricomycetes;o__unidentified;f__unidentified;g__unidentified;s__Agaricomycetes_sp	100	1e-103	97.73
OTU_120	121_561570|F|ITS2	LR586177	TCACCCCTCGAGCCCTGTGCTCGGTGTTGGACGGCCGGTCGAGCGATCGACCCCTCCTAAAGACAATGACGGCGGCCTGCGGTTCCCCCGGTACACTGAGCTTTTCATCGAGCACGTACCGGACCAGGGCACCCGGGACCCGGTCCTCTCCTTTCACTAGGAAACTTTCTAT	Fungi	Ascomycota	Eurotiomycetes	Chaetothyriales	Herpotrichiellaceae	Cladophialophora	HM136662|k__Fungi;p__Ascomycota;c__Eurotiomycetes;o__Chaetothyriales;f__Herpotrichiellaceae;g__Cladophialophora;s__Cladophialophora_sp|SH213332.07FU	100	7e-86	100
OTU_121	121_561850|F|ITS2	LR586178	AATCATCAAACCCCTCCGGTTTCTGCCGGAGTGGGTTTGGACTTGGGGGCTTTTGCTGCCTTCTGGCGGCTCCCCTTAAATGAATCGGTCGGGCTTTCGCGTGGCTTGTCCCTTGGCGTTGTATCAACCTCGTCGCTGGATGGCTCGCGAGTTTTGCGCCCCTCCAAGACCAGCCTCTGGAGCGGCGGTCAACTTCAATTTTTG	Fungi	Basidiomycota	Agaricomycetes	Trechisporales	Hydnodontaceae	_	HQ212048|k__Fungi;p__Basidiomycota;c__Agaricomycetes;o__Trechisporales;f__Hydnodontaceae;g__unidentified;s__Hydnodontaceae_sp|SH186054.07FU	100	1e-103	100
OTU_122	121_564483|F|ITS2	LR586179	TCACCCCTCGAGCCCCTGGGCTTGGTGTTGGACGGCCGGTCGAGCGATCGACCCCTCCTAAAGACAATGACGGCGGCCTGTGGTTCCCCCGGTACACTGAGCTTTTCATCGAGCACGTATCGGACGAGGGCACCCGGGACCCGGTCCCCTCCTTGGCTACAAGGAAACTTCTAT	Fungi	Ascomycota	Eurotiomycetes	Chaetothyriales	Herpotrichiellaceae	Cladophialophora	DQ497976|k__Fungi;p__Ascomycota;c__Eurotiomycetes;o__Chaetothyriales;f__Herpotrichiellaceae;g__Cladophialophora;s__Cladophialophora_sp|SH026638.07FU	100	9e-80	97.7
OTU_123	121_565287|F|ITS2	LR586180	CAACCCTCAGGCCCTGCCTGGCGTTGGAGGACTGCGCTGCAGCCTCCTAAAGCAAGCGGCGGCGGCGCCCCAAAACCGAACGCAGTAATACATCTCGTTCTGGGTCTGGGACGTTGTCCGGCCGGAAAACCCCCTCTTTTACGT	Fungi	Ascomycota	Sordariomycetes	Chaetosphaeriales	Chaetosphaeriaceae	Chloridium	KY588727|k__Fungi;p__Ascomycota;c__Sordariomycetes;o__Chaetosphaeriales;f__Chaetosphaeriaceae;g__Chloridium;s__Chloridium_sp	100	2e-70	100
OTU_124	121_567528|F|ITS2	LR586181	CAACCCTCAAGCAATGCTTGGTATTGGGCTCCGCTGCTCACCCAGCCGGCCTTAAAATCAGTGGCGGTGCCGTTGGGCCCTGAGCGTAGTAAACATCCTCGCTATAGGGACCCGGTGGACACTAGCCATCAACCCCCATTTTCCAA	Fungi	Ascomycota	Leotiomycetes	Helotiales	_	_	LC218291|k__Fungi;p__Ascomycota;c__Leotiomycetes;o__Helotiales;f__unidentified;g__unidentified;s__Helotiales_sp|SH205766.07FU	100	2e-71	100
OTU_125	121_567881|F|ITS2	LR586182	AGACTCAATCCCTCGGGTTTCCGAGGAGATTGGACTTGGGTGTTGCCGCTCTGCCGGCTCGCCTTAAAAGACTTAGCGGGATAGCACCGTAGTCGGCGTAATAAGTTTCGTCGGTGAAGGTTGTGATGACTGCTTACAATCGCCCTCGGGCAATTTTTGA	Fungi	Basidiomycota	Tremellomycetes	Tremellales	Trimorphomycetaceae	Saitozyma	MF062574|k__Fungi;p__Basidiomycota;c__Tremellomycetes;o__Tremellales;f__Trimorphomycetaceae;g__Saitozyma;s__Saitozyma_podzolica|SH181879.07FU	100	3e-79	100
OTU_126	121_568378|F|ITS2	LR586183	TCACCCCTCAAGCCCTGGGCTTGGTGTTGGACGGCTGGTCGAGCGATCGACCCCTCCTAAAGACAATGACGGCGGCCTGTGGTTCCCCCGGTACACTGAGCTTTTCATCGAGCACGTATCGGACGAGGGCACCCGGGACCCGGTCCTCTCCTTGCTACAAGGAAATTTCTAT	Fungi	Ascomycota	Eurotiomycetes	Chaetothyriales	Herpotrichiellaceae	Cladophialophora	DQ497976|k__Fungi;p__Ascomycota;c__Eurotiomycetes;o__Chaetothyriales;f__Herpotrichiellaceae;g__Cladophialophora;s__Cladophialophora_sp|SH026638.07FU	100	3e-79	97.67
OTU_127	121_568679|F|ITS2	LR586184	TCACCCCTCAAGCCCCGTGCTTGGTGTTGGACGGCCGGTCGCGCATAGCGACCCCTCCGAAAGACAATGACGGCGGCCTGTGGTTCCCCCGGTACACTGAGCTTTTCACGGAGCACGTATCGGACGAGGGCGCCCGGGACCCGGTCTTCTCCTCTAACCAGGAACTTTCTCAAT	Fungi	Ascomycota	Eurotiomycetes	Chaetothyriales	Herpotrichiellaceae	Cladophialophora	KY588784|k__Fungi;p__Ascomycota;c__Eurotiomycetes;o__Chaetothyriales;f__Herpotrichiellaceae;g__Cladophialophora;s__Cladophialophora_chaetospira	96	9e-70	95.24
OTU_128	122_569366|F|ITS2	LR586185	AATCATCAAGCCCCTCGGCGCTCGTCGCCGGAGGGCTTGGACTTGGGGGTCTTGCTGACGCTTCGGCGCCGGCTCCCCTTAAATGAATCGGTCGGGCTTATCGTGTGCCGGTCCACGGGCGTTGTATCACCCTCGTCCTGGGATGGCGCTCGACTCGAAGGCCCCTCCTCGACCTGCCTATGGAGCGGCGGTCAAAGGCGCTTTGCCACTTTGTG	Fungi	Basidiomycota	Agaricomycetes	Trechisporales	_	_	KY228539|k__Fungi;p__Basidiomycota;c__Agaricomycetes;o__Trechisporales;f__unidentified;g__unidentified;s__Trechisporales_sp	100	1e-109	100
OTU_129	122_569393|F|ITS2	LR586186	AATTCTCAAACCTTTTTGGCTTTATTGGTCGAAAAGGCTTTGGATGTGGGAGTTGCTGGAACTAGCCTTTCAGCTCTTCTTAAATGTATTAGCGGGTTACTGATCTCCGCTACTTGGTGTTGATAGTCTATCTTACGCCTTGTAGTTGAATCAACTTATGTAGCTGCTTCTAATCGTCGACTTGGTTGACAAATTTATTGACT	Fungi	Basidiomycota	Agaricomycetes	Agaricales	Tricholomataceae	Mycena	HE979403|k__Fungi;p__Basidiomycota;c__Agaricomycetes;o__Agaricales;f__Tricholomataceae;g__Mycena;s__Mycena_sp|SH018080.07FU	100	5e-103	100
OTU_130	122_569406|F|ITS2	LR586187	AATTCTCAATCTTGCAGACTTTTGTTTGTGAGGCTTGGATGTGAGGGCTTTGCTGGCTTCCATTCAGTTGGATGGTCTGCTCCCTTTAAATTCATTAGTGGGATCCTTTGTGGATGGTCACTTGGTGTGATAATTATCTACGCCGCCTGACTCTGAAACAAGACTTGTGGGAACCTGCTTATAACCGTCTCTTCCAGAGACTATCTTTTGACA	Fungi	Basidiomycota	Agaricomycetes	Agaricales	Tricholomataceae	Mycena	EU517506|k__Fungi;p__Basidiomycota;c__Agaricomycetes;o__Agaricales;f__Tricholomataceae;g__Mycena;s__Mycena_pura|SH007973.07FU	100	1e-104	99.06
OTU_131	122_569430|F|ITS2	LR586188	AATTCTCAACCTTGCAAGCTTGCTTGCGAGGCTTGGATGTGAGGGTTTTTGCTGGCTTCCTTTAGTTGGATGGTCTGCTCCCTTTAAATTCATTAGTGGGATCCTTTGTGGATGGTCACTTGGTGTGATAATTATCTACGCCGTCTGACTCTGAAACAAGACTTGTGGGGACCTGCTTATAACCGTCTCTTCGGAGACAATGTTTGACA	Fungi	Basidiomycota	Agaricomycetes	Agaricales	Tricholomataceae	Mycena	AB509576|k__Fungi;p__Basidiomycota;c__Agaricomycetes;o__Agaricales;f__Tricholomataceae;g__Mycena;s__Mycena_pura	100	4e-99	98.09
OTU_132	122_569537|F|ITS2	LR586189	CAAACCCTCGCCGCCCTTCTGGGGTGTGCGGACTTGGACCGTGCCGGCGCGCAGCCGGCTCGTCTCGAAATGCATCGGTCGCGGGATGTCCCGTGTCGACGACGTGGTAATCCCTTCGTCGTTGGCTGCGGGTCGGTCTCCGGCCTCACAAACCCATTTGTCTTTTCG	Fungi	Basidiomycota	Agaricomycetes	Auriculariales	_	_	KF800686|k__Fungi;p__Basidiomycota;c__Agaricomycetes;o__Auriculariales;f__unidentified;g__unidentified;s__Auriculariales_sp|SH204150.07FU	99	9e-55	90.42
OTU_133	122_569694|F|ITS2	LR586190	AATACTCTCAATTTCAATCTTTTTGTTTGAAATTGGATTTGGACGTTGTTGTGTCTCTCAACTCGTCCTAAATGCATTAGCGAATCTGCCTTGATCACGCACAATGTGATAAACAAAAGCATTGTTGAGGTCTTGTCAAGTCGCTTCTAATCGTCGAAAGACAACATCATGTC	Fungi	Basidiomycota	Agaricomycetes	Geastrales	Geastraceae	Geastrum	KJ127029|k__Fungi;p__Basidiomycota;c__Agaricomycetes;o__Geastrales;f__Geastraceae;g__Geastrum;s__Geastrum_hirsutum|SH025441.07FU	90	3e-55	91.25
OTU_134	122_569702|F|ITS2	LR586191	AATTCTCAAACCTTCATCGGTTCTTGCGACTTTTGAAGGCTTTGGATGTGGGAGTTGCTGGTTTTTCGCAAAGTCAGCTCTTCTTAAATGCATTAGTGGTTACTGTTCTCCACTTCGACGTGATAGTTATCTACGTCTATGGGTGGAGATGTTAAGTGTAGCTGCTCTCTAACCGTCTAAGATTAATTCTGGACAACTTTTGAACC	Fungi	Basidiomycota	Agaricomycetes	Agaricales	Tricholomataceae	_	EU917088|k__Fungi;p__Basidiomycota;c__Agaricomycetes;o__Agaricales;f__Tricholomataceae;g__Mycena;s__Mycena_sp|SH002793.07FU	100	1e-64	88.83
OTU_135	122_571134|F|ITS2	LR586192	TATCATCAAACCCCTCGGGTTCGCGCCCGTTGCGGTTTGGAGTTGGGGGCTTGCTGCCGCGAGGCGGCTCCCCTTAAAATCATCGGTTTGGCCCGCACCATGCGGCTTGCACCTTTGGCGTTGTATTTTCCTCGCCTTCAATCGGTCTCGCTCGCTTCCGCGCCTCACCTCGACTTGCCCTTTGGGTGGCGGTCACTTCTTGACA	Fungi	Basidiomycota	Agaricomycetes	Trechisporales	_	_	LN910366|k__Fungi;p__Basidiomycota;c__Agaricomycetes;o__Trechisporales;f__unidentified;g__unidentified;s__Trechisporales_sp	100	4e-104	100
OTU_136	122_571144|F|ITS2	LR586193	CAACCCTCAAGCTCTGCTTGGTATTAGGCTTCACCTGCTACAGGTGGGCTTTAAAATCAGTGGCGGTGCCATCTGGCTTCAAGCGTAGTAATTTTTCTCACTTGGGAGTACCAGTTGTGTGCCTGCTATCAAACCCCAATTTTTTAA	Fungi	Ascomycota	Leotiomycetes	Helotiales	_	_	KT957785|k__Fungi;p__Ascomycota;c__Leotiomycetes;o__Helotiales;f__unidentified;g__unidentified;s__Helotiales_sp|SH028067.07FU	100	1e-68	98.64
OTU_137	122_572308|F|ITS2	LR586194	CAACCCTCGAGCCCCTGTGGCCCGGTGTTGGGGATCTACTTCCGTAGGCCCTTAAAAGCAGTGGCGGACCCGCGTGGCCCTTCCTTGCGTAGTAATTTTCGCTCGCATCGGAGTCCCGCAGGCACCAGCCTCTAAACCCCCTACAAGCCCGCCTCGTGCGGCAAC	Fungi	Ascomycota	Sordariomycetes	Glomerellales	Plectosphaerellaceae	Verticillium	KJ443267|k__Fungi;p__Ascomycota;c__Sordariomycetes;o__Glomerellales;f__Plectosphaerellaceae;g__Verticillium;s__Verticillium_zaregamsianum	100	5e-82	100
OTU_138	122_573673|F|ITS2	LR586195	TATCACTCACTTTCGAGAAGTCACATTCTTCGAGAGTGGATTTGGGTGTTGCTGGTGATTACATCGGCTCGCCTTGAAATGCATTAGTGGTGTGATTGGCCACGGACCTGAGGGTGTGATACTTGATGTTACGCCTGTGTTGTTCGAGTGCTCGCATTGCTCATAACCCGACGTGTTTCTTAGCATGTCAACTTTTTAAT	Fungi	Basidiomycota	Agaricomycetes	Auriculariales	_	_	KT224901|k__Fungi;p__Basidiomycota;c__Agaricomycetes;o__Auriculariales;f__unidentified;g__unidentified;s__Auriculariales_sp|SH525253.07FU	100	2e-82	94.53
OTU_139	122_573830|F|ITS2	LR586196	GACCTCTCAACCGCTTTGGTATTCGATTACAAAAGTCGGCTTGGAACTTGGGTGCCTCTGGCGAAACGCAAAAGGTCTTTGCGGACCTGTCGCCCACCCCAAAGTCAGTTGGGCCAACCGCGCGGATGAGCGGACGGTTTGACCACAGTGTTGTAAGGTTCGCCTCACTGTCGGGACGTCCATTTCCGTCGCATATAGGCATTTGAAATACGATACTATTGA	Fungi	Basidiomycota	GS27	GS27	_	_	KX193667|k__Fungi;p__Basidiomycota;c__GS27;o__GS27;f__unidentified;g__unidentified;s__GS27_sp	100	1e-113	100
OTU_140	122_576054|F|ITS2	LR586197	TAACCACTCAAGCCTCGGCTTGGTCTTGGGGTCCCGCGGTCTCGCGGCCCTTAAAATCAGTGGCGGTGCCGTCTGGCTCTAAGCGTAGTAATTCTCTCGCTATAGGGTCCAGGTGGTGGCTTGCCAAAACCCCCCATTTTTCTAT	Fungi	Ascomycota	Leotiomycetes	Helotiales	Helotiaceae	Meliniomyces	UDB026185|k__Fungi;p__Ascomycota;c__Leotiomycetes;o__Helotiales;f__Helotiaceae;g__Meliniomyces;s__Meliniomyces_sp|SH181150.07FU	100	6e-71	100
OTU_141	122_576253|F|ITS2	LR586198	AATTCTCAAACCTTCAATGGTTTTCTAACTATCGAAGGCTTTGGATGTGGGGGTTTGCTGGAATCTAACGAATTCAGCTCTCCTTAAATGCATTAGTGGTTACTGTTCTCCACTTTGATGTGATAATTATCTACATCTTATGAGTGGAGATGTTAAGTGTAGCTGCTCTCTAACCGTCTGAGTTACTTGGACAATTTGAACC	Fungi	Basidiomycota	Agaricomycetes	Agaricales	Tricholomataceae	Mycena	KP238193|k__Fungi;p__Basidiomycota;c__Agaricomycetes;o__Agaricales;f__Tricholomataceae;g__Mycena;s__Mycena_sp|SH178380.07FU	100	2e-76	92.2
OTU_142	122_576359|F|ITS2	LR586199	AATTCTCAAACCTTCAACTTTATTGTTTGAAGGCTTTGGATGTGGGAGTCTTTGCTGGACGCTCTCGAGTGGTCAGCTCTCCTTAAATGCATTAGCGGTTACTGATTCCGCTACTTGGTGTTGATAGTCTATCTTACGCCCTGTAGTCGAAATCAACTTATGTATCTGCTTCTAATCGTCGCTCTTTTGTGACAATTTATTGACT	Fungi	Basidiomycota	Agaricomycetes	Agaricales	Tricholomataceae	_	HF675406|k__Fungi;p__Basidiomycota;c__Agaricomycetes;o__Agaricales;f__Tricholomataceae;g__unidentified;s__Tricholomataceae_sp	100	1e-88	95.61
OTU_143	122_576680|F|ITS2	LR586200	CAACCCTCGAACCCCTCCGGGGGGTCGGCGTTGGGGATCGGCCCTCCTCTTGCGGGGGCCGTCTCCGAAATACAGTGGCGGTCTCGCCGCAGCCTCTCCTGCGCAGTAGTTTGCACACTCGCATCGGGAGCGCGGCGCGTCCACAGCCGTTAAACACCCAACTTCTGAAA	Fungi	Ascomycota	Sordariomycetes	Hypocreales	Hypocreaceae	Trichoderma	KY687929|k__Fungi;p__Ascomycota;c__Sordariomycetes;o__Hypocreales;f__Hypocreaceae;g__Trichoderma;s__Trichoderma_sp	100	8e-85	100
OTU_144	122_576961|F|ITS2	LR586201	AACACCTCAAAGCTTTTGGATTTTTTAATCGAAAAGCTTTGGACTTGAGCAATCCCAACACCAATCTTTTTGAGATCGGTGGCGGGTTGCTTGAAATGCAGGTGCAGCTGGACATTCTCCTGAGCTAAAAGCATATTCATTTAGTCCCGTCAAACGGATTATTACTTTTGCTGCAGCTAACATAAAGGGAGTTTGACCGTATTGGCTGACTGATGCAGGATTTCACAAGGGTCGGCAACGATTCTTGTTAA	Fungi	Mortierellomycota	Mortierellomycetes	Mortierellales	Mortierellaceae	Mortierella	MF671811|k__Fungi;p__Mortierellomycota;c__Mortierellomycetes;o__Mortierellales;f__Mortierellaceae;g__Mortierella;s__Mortierella_elongata	100	1e-129	100
OTU_145	122_577270|F|ITS2	LR586202	CAACCCTCAAGCCCCCCGGGGGCCTGGTGTTGGGGGACGGCCCCGCCCCGCGCGGTCTGGCCGCCCCCGAAATGCAGTGGCGACCCCGCCGCAGCCTCCCCTGCGTAGTAGCTATACAACTGGAAACCTCGCACCGGAGAGCGGCGCTGCTCAGCCGTGAAACCCCAACTTCTGAAA	Fungi	Ascomycota	Sordariomycetes	Hypocreales	Hypocreaceae	Cladobotryum	KU237239|k__Fungi;p__Ascomycota;c__Sordariomycetes;o__Hypocreales;f__Hypocreaceae;g__Cladobotryum;s__Cladobotryum_protrusum|SH211918.07FU	100	5e-87	99.44
OTU_146	122_577272|F|ITS2	LR586203	TAACCACTCAAGCCTAGCTTGGTCTTGGGGTTCGCGGTCTCGCGGCCCTTAAAATCAGTGGCGGTGCCGCCTGGCTCTAAGCGTAGTAATTCTCTCGCTATAGAGTCTAGGTGGTTACCTGCCAGAAACCCCCCTCTTAC	Fungi	Ascomycota	Leotiomycetes	Helotiales	Leotiaceae	Pezoloma	UDB012596|k__Fungi;p__Ascomycota;c__Leotiomycetes;o__Helotiales;f__Leotiaceae;g__Pezoloma;s__Pezoloma_ericae|SH181111.07FU	100	2e-66	99.29
OTU_147	122_579102|F|ITS2	LR586204	AACATCTCAACCCTCAAGGCGCTTGCGTCGGGAGGATTGGACTTGAGCGATCCCGACTCTTTCTCACGAAAGAGGAGGGTCGCTTGAAATGCAGGTGCAGCAGGACATTCTTCTGAGCTAAAAGCATATCTATTTAGTCCCGTCAAACGGATTATTACTTTTGCTTCAGCTAACATAAAGGTCGAATGCGCCACAATCGCTGATTGCAGGAAAACTCGTTCGCAAGAACTTGTAA	Fungi	Mortierellomycota	Mortierellomycetes	Mortierellales	Mortierellaceae	Mortierella	KT759210|k__Fungi;p__Mortierellomycota;c__Mortierellomycetes;o__Mortierellales;f__Mortierellaceae;g__Mortierella;s__Mortierella_sp|SH187868.07FU	100	9e-121	100
OTU_148	122_583432|F|ITS2	LR586205	CAACCCTCAGGCCCTGCCTGGCGTTGGAGGACTGCGCACGCAGCCTCCCAAAGCAAGCGGCGGCGGCGCCCCATAACCGAACGCAGTAGTTACATCTCGTTCTGGGTCTGGGTCGTTGTCCTGCCGGAAAACCCCCATCTTTACAAT	Fungi	Ascomycota	Sordariomycetes	Chaetosphaeriales	Chaetosphaeriaceae	Chaetosphaeria	MF663659|k__Fungi;p__Ascomycota;c__Sordariomycetes;o__Chaetosphaeriales;f__Chaetosphaeriaceae;g__Chaetosphaeria;s__Chaetosphaeria_sp	100	4e-72	100
OTU_149	122_583542|F|ITS2	LR586206	CAACCCTCAAGCCCCCGCTTGGTGTTGGGTGCCGGCGCCGGCGCCTGCGAGTTCTCTCGCAGCAGCGCCCGCCGCCCCCGAAATTGATTGGCGGTCTCGTCGCGACCTCCCTTGCGTAGTAACATACCACCTCGCATGGCGGAGCGCGGCGCGGCCACGCCGTAAAACAACCCAATTTCTCAAG	Fungi	Ascomycota	Sordariomycetes	Hypocreales	Clavicipitaceae	Pochonia	MF329747|k__Fungi;p__Ascomycota;c__Sordariomycetes;o__Hypocreales;f__Clavicipitaceae;g__Pochonia;s__Pochonia_sp	100	3e-89	98.91
OTU_150	122_584070|F|ITS2	LR586207	TCACCCCTCAAGCCCCGCGCTTGGTGTTGGACGGCCGGTCGAGCGATCGACCCCTCCTAAAGACAATGACGGCGGCCTGCGGTTCCCCCGGTACACTGAGCTTTTAACCGAGCACGTATCGGACCAGGGCACCCGGGACCCGGTCCTCTCCTTTAACTAGGAAACTTCTAA	Fungi	Ascomycota	Eurotiomycetes	Chaetothyriales	Herpotrichiellaceae	Cladophialophora	UDB027635|k__Fungi;p__Ascomycota;c__Eurotiomycetes;o__Chaetothyriales;f__Herpotrichiellaceae;g__Cladophialophora;s__Cladophialophora_sp|SH213266.07FU	100	2e-85	100
OTU_151	122_584233|F|ITS2	LR586208	CAACCCTCAAGCTCTGCTTGGTGTTGGGCCCTGCCCGCTCGCGGCCGGCCCTAAAGACAGTGGCGGCGCCGTCTGGCTCTGAGCGTAGTACATCTCTCGCTCCAGCGCCTGGCGGTGGCCTGCCAGAACCCCAACTCTGT	Fungi	Ascomycota	Leotiomycetes	Helotiales	Myxotrichaceae	Oidiodendron	KM504443|k__Fungi;p__Ascomycota;c__Leotiomycetes;o__Helotiales;f__Myxotrichaceae;g__Oidiodendron;s__Oidiodendron_sp|SH029342.07FU	100	2e-66	99.29
OTU_152	122_584794|F|ITS2	LR586209	CAACCCTCAAGCCCCGCTTGGTGATGGGCCCCGCCTGCGGGCGGGCCCGAAACTCGTGGGCGTCGTCGTTCGGCTCCAAGCGTAGCAAAACCCTCGCTTGGGCGCCCGGACGGAGGCCGCCCGGAACGAATTTTTACAA	Fungi	Ascomycota	Dothideomycetes	Venturiales	Venturiaceae	Cylindrosympodium	HQ433067|k__Fungi;p__Ascomycota;c__Dothideomycetes;o__Venturiales;f__Venturiaceae;g__Cylindrosympodium;s__Cylindrosympodium_sp	100	2e-64	98.56
OTU_153	122_587073|F|ITS2	LR586210	TCACCCCTCAAGCCCGGCTTGTTGTTGGACGTCGGCGGGGCCGTTTAGGCACCACCCGTCTCAAAGATAATGACGGCGTCTGCGAGGACTCCTGTACACTGAGCTTTCGGGCACGTACTAGGCTAGCACTCCAGACCCGGTCTTGGTCGCTTCGGCGACAACTTTTACCAA	Fungi	Ascomycota	Eurotiomycetes	Chaetothyriales	Cyphellophoraceae	Cyphellophora	MF329756|k__Fungi;p__Ascomycota;c__Eurotiomycetes;o__Chaetothyriales;f__Cyphellophoraceae;g__Cyphellophora;s__Cyphellophora_gamsii	100	2e-85	100
OTU_154	122_588499|F|ITS2	LR586211	ACACCACTTAAGCTCAGCTTAGTGTTGGGAATCTACGCGGGGGCAGCTACCCGGGACTTACCCTGTAGCTACCCTGTAGTTCCTCAAAGATAGCGGCGGAGTTGTGATAAACCTCTGAGCTTAGTAGTAATATTCTAGCTTTCGAGTAGTCACTTCCCTTGCCGTTAAACACCCTTCTTTCTGAAT	Fungi	Ascomycota	Sordariomycetes	Xylariales	Xylariales_fam_Incertae_sedis	Fusidium	KY589125|k__Fungi;p__Ascomycota;c__Sordariomycetes;o__Xylariales;f__Xylariales_fam_Incertae_sedis;g__Fusidium;s__Fusidium_griseum	97	2e-66	92.22
OTU_155	123_595518|F|ITS2	LR586212	AATTATCAACCTTGCTCGCTTTTACCGGCTTGAGTTAGGCTTGGATGTGAGGGTCTTTGCTGGCTTCCTTCAGTGGATGGTCTGCTCCCTTTAAATGCATTAGTGGGATCTCTTGTGGACCGTCACTTGGTGTGATAATTATCTATGCCATCTTGACTTTGAAGCAAACTAATGGGAACCTGCTCATAACCGTCCTTTTCAAGGACAACTCTTGACA	Fungi	Basidiomycota	Agaricomycetes	Agaricales	Tricholomataceae	Mycena	KY590736|k__Fungi;p__Basidiomycota;c__Agaricomycetes;o__Agaricales;f__Tricholomataceae;g__Mycena;s__Mycena_sp	100	8e-111	100
OTU_156	123_595556|F|ITS2	LR586213	CTACCTCGAGCTTTAGGCTTGTTGTTGGGTACCGCCCGTGAGGGCGCACCTCAAATCCATTGGCGCCTCCGAGGGGCCCCCGAACGCATAGAGCTTAACCGCCCGTGTTTGGGGGCCTGATAGGGGGCGGCCTCTTTGCCTACGTGCAGCTTCCTAGC	Fungi	_	_	_	_	_	KT196279|k__Fungi;p__unidentified;c__unidentified;o__unidentified;f__unidentified;g__unidentified;s__Fungi_sp	100	8e-70	96.86
OTU_157	123_595580|F|ITS2	LR586214	AATTCTCAAATCTCTATCAGTTTTTCTGGTATGGGACTTTGGATGTGGGGGTTTGCAGGCTTTGCTTAAGTCTGCTCCTCTTAAATACATTAGTGGTTACTGATTGACCATATCCTGGTGTGATAATATCTACTCCAAGGGTTGGTTAGTATTTTAAAGTAGCTGCTTCAAACAGTCTATTAACTTGGACAACTTTGAACC	Fungi	Basidiomycota	Agaricomycetes	Agaricales	Mycenaceae	_	DQ093741|k__Fungi;p__Basidiomycota;c__Agaricomycetes;o__Agaricales;f__Mycenaceae;g__unidentified;s__Mycenaceae_sp|SH022890.07FU	100	5e-73	91.54
OTU_158	123_595741|F|ITS2	LR586215	AATTATCAACCTTGCTCGCTTTTACCGGCTTGAGTTAGGCTTGGATGTGAGGGCTTTGCTGGCTTCCTTCAGTGGATGGTCTGCTCCCTTTAAATGCATTAGTGGGATCTCTTGTGGACCGTCACTTGGTGTGATAATTATCTATGCCATCTTGACTTTGAAGCAAAACTTATGGGAACCCGCTCATAACCGTCTTCGGACAATCTTTGACA	Fungi	Basidiomycota	Agaricomycetes	Agaricales	Tricholomataceae	Mycena	JQ346836|k__Fungi;p__Basidiomycota;c__Agaricomycetes;o__Agaricales;f__Tricholomataceae;g__Mycena;s__Mycena_sp|SH220717.07FU	100	2e-106	99.53
OTU_159	123_596288|F|ITS2	LR586216	TCCTCCCTCAAACCTCGTGTTTGGTGTTGGACCGCGTTGGCCGAGCGACCAACTGGTCTCAAAGACAATGACGGCGTCCGTGGGACCCTCGGTGCAACGAGCTTCTAAGGAGCACGCGTCGAGTTTCAAGGACCCTCCGGGCCGGTCTTAACCTCTATCTTCTCA	Fungi	Ascomycota	Eurotiomycetes	Chaetothyriales	Herpotrichiellaceae	_	MF329768|k__Fungi;p__Ascomycota;c__Eurotiomycetes;o__Chaetothyriales;f__Herpotrichiellaceae;g__unidentified;s__Herpotrichiellaceae_sp	100	5e-82	100
OTU_160	123_597176|F|ITS2	LR586217	CAACCCTCAAGCACTGCTTGGTGTTGGGGCATTGCGGCCTGCCGCAAGCCCTGAAAAATAGTGGCGGGCTCGCCGTAACTCCGAGCGCAGTAATTTATCTCGCTTTGGAAGAGTGGTGGGTGCTAGCCGTTAAACCCCCTATTTTATAA	Fungi	Ascomycota	Sordariomycetes	Sordariales	_	_	LN911413|k__Fungi;p__Ascomycota;c__Sordariomycetes;o__Sordariales;f__unidentified;g__unidentified;s__Sordariales_sp	100	3e-73	100
OTU_161	123_599377|F|ITS2	LR586218	AAACCAATCCAGCTTGCTGGGTCTTGGGCTGTCGCCTCTGGGCGGGCCTCAAAATCAGTGGCGGTGCTGCCAGGCTCTAAGCGTAGTAATTTTTTCTCGCTACAGGGTCCTGGTGGAAGCTTGCCAACAACCCCAAATCTTTCAAA	Fungi	Ascomycota	Leotiomycetes	Helotiales	Hyaloscyphaceae	_	KY522930|k__Fungi;p__Ascomycota;c__Leotiomycetes;o__Helotiales;f__Hyaloscyphaceae;g__unidentified;s__Hyaloscyphaceae_sp|SH630571.07FU	99	4e-62	96.55
OTU_162	123_600562|F|ITS2	LR586219	CAACCCTCATGCCCCAGCGGTGTGGTGTTGGGGATCGGCCTGAGCGAACGCCCGGGCCGTCCCCTAAATCTAGTGGCGGACTCGCTGTAGCCTCCTCTGCGTAGTAGTGATATTTCGCACCGGAGAGCGGCGAGCCCCTGCCGTAAAACCCCAACTTCTAA	Fungi	Ascomycota	Sordariomycetes	Hypocreales	Bionectriaceae	Clonostachys	LT635436|k__Fungi;p__Ascomycota;c__Sordariomycetes;o__Hypocreales;f__Bionectriaceae;g__Clonostachys;s__Clonostachys_candelabrum|SH211202.07FU	100	4e-78	99.38
OTU_163	123_600809|F|ITS2	LR586220	TCACCCCTCAAGCCCCTTCTGGCTTGGTGTTGGACGGCTGGCGGGGACCTCTGGGTCGCCGCCCCTCCCAAAGACAATGACGGCAGCCTCGTTGGACCCCCGGTACACTGAGTTCTTCACGGGACACGTATTGGATCAAGGGTGCGCGTGGCACGGTCTACCTCCCCTTGTGGGAGAAACTTTTTCAAAAA	Fungi	Ascomycota	Eurotiomycetes	Chaetothyriales	_	_	KF614889|k__Fungi;p__Ascomycota;c__Eurotiomycetes;o__Chaetothyriales;f__unidentified;g__unidentified;s__Chaetothyriales_sp|SH197675.07FU	98	5e-58	88.6
OTU_164	123_601313|F|ITS2	LR586221	CACACTCCAAGCAGTGCTTGATGTTGGGCGATGCGGCACCCCTCAGCGGGGGCTGCACGCCTGGAACGCGTGGGCGCCAGCCGCCGGACCACGAGCGTAGCAAGACGACAAGTCAATTCGCTGTGTGTGCTCCGACGGAGGGCCGCCGAGCCTCTCTCTCTCACGGGGGAGGGGCACCCTATTTTACACGA	Fungi	Ascomycota	Dothideomycetes	Venturiales	Sympoventuriaceae	_	JN890343|k__Fungi;p__Ascomycota;c__Dothideomycetes;o__Venturiales;f__Sympoventuriaceae;g__unidentified;s__Sympoventuriaceae_sp|SH017386.07FU	100	1e-59	88.66
OTU_165	123_602809|F|ITS2	LR586222	CAACCCTCAAGCTCTGCTTGGTCTTGGGCGTCACCGGTCCCCGGTGTGCCTTAAAATCAGTGGCGGCGCCATCTGGCTCTAAGCGTAGTACATACTCTCGCTACAGACGTCCGGTGGATGCTGGCCAGCAACCCCCAATTTATCAA	Fungi	Ascomycota	Leotiomycetes	Helotiales	Dermateaceae	Pezicula	KX000260|k__Fungi;p__Ascomycota;c__Leotiomycetes;o__Helotiales;f__Dermateaceae;g__Pezicula;s__Pezicula_ericae|SH201603.07FU	100	2e-71	100
OTU_166	123_604184|F|ITS2	LR586223	AAATATCAACCTTGACTTGGGTTTTGTGCTCTAGTCTTGGCTTGGAATTGGGTGCTTGCCGCTTTTACGAGCGGCTCACCTTAAATGTATTAGCTGGATCTGTCTTTGAGACTTGGTTTGACTTGGCGTAATAAGTATTTCGCTAAGGACATTCTTCGGAGTGGCCTCGTTTCTAGGACGCTTGTCCGCTTCCCAATACAAGTTCCACCTCGTGGACATGACTTTTTATT	Fungi	Basidiomycota	Tremellomycetes	Filobasidiales	Piskurozymaceae	Solicoccozyma	KY102951|k__Fungi;p__Basidiomycota;c__Tremellomycetes;o__Filobasidiales;f__Piskurozymaceae;g__Solicoccozyma;s__Solicoccozyma_terrea|SH190018.07FU	100	5e-118	100
OTU_167	123_608282|F|ITS2	LR586224	CAACCCTCGAACCCCTCCGGGGGATCGGCGTTGGGGATCGGGACCCCTCACCGGGTGCCGGCCCTGAAATACAGTGGCGGTCTCGCCGCAGCCTCTCCTGCGCAGTAGTTTGCACAACTCGCACCGGGAGCGCGGCGCGTCCACGTCCGTAAAACACCCAACTTCTGAAA	Fungi	Ascomycota	Sordariomycetes	Hypocreales	Hypocreaceae	Trichoderma	MF327789|k__Fungi;p__Ascomycota;c__Sordariomycetes;o__Hypocreales;f__Hypocreaceae;g__Trichoderma;s__Trichoderma_hamatum	100	8e-85	100
OTU_168	123_608825|F|ITS2	LR586225	AACACCTCAACTCCCCTTTCTTTTTTGAAATGGGAGCTGGACTTGAGTGATCCCAACGCTTTTCTCACCGAAAAGCGGCGGGTTACTTGAAATGCAGGTGCAGCTGGACTTTTCTCTGAGCTATAAGCATATCTATTTAGTCTGCCTAAAAAACAGATTATTACCTTTGCTGCAGCTAACATAAAGGAGATTAGTTCTTGTGCTGACTGATGCAGGATTCACAGAGACAGCTTCGGCTGGCCTTTGTAA	Fungi	Mortierellomycota	Mortierellomycetes	Mortierellales	Mortierellaceae	Mortierella	KP744412|k__Fungi;p__Mortierellomycota;c__Mortierellomycetes;o__Mortierellales;f__Mortierellaceae;g__Mortierella;s__Mortierella_alpina|SH183634.07FU	100	2e-128	100
OTU_169	123_610794|F|ITS2	LR586226	AACACCTCAAAGCCTTCAATTCAGTTTGGAAGCTTTGGACTTGAGCAATCCCAACACCAGTCTCGCGACTGGCGGAGGGCTGCTTGAAATGCAGGTGCAGCTGGACATTCTCCTGAGCTATAAGCATATTTATTTAGTCCCGTCAAACGGATTATTACTTTTGCTGCAGCTAACATAAAGGGAGTATGACCGTATTGGCTGACTGATGCAGGATTTCACAAGTGCTGGCAACAGCTTCTTGTAAA	Fungi	Mortierellomycota	Mortierellomycetes	Mortierellales	Mortierellaceae	Mortierella	KT759206|k__Fungi;p__Mortierellomycota;c__Mortierellomycetes;o__Mortierellales;f__Mortierellaceae;g__Mortierella;s__Mortierella_sp|SH180150.07FU	100	1e-119	98.37
OTU_170	123_613133|F|ITS2	LR586227	AATTCTCAACCTTACCAGCTTTTGCTGATAATGGCTTGGATGTGGGGGTCTTTTGCTGGCTTTAGTCGGCTCCCCTCAAATGTATTAGCCGGTGCCCCGCGCAGAGCCGTCTATTGGTGTGATAATTATCTACGCCGTGGATGTCTGCATTAATGGGATTGTACTGCTTCTAACCGTCCTTTCATGGACAACTTAATGACA	Fungi	Basidiomycota	Agaricomycetes	Agaricales	Strophariaceae	Psilocybe	KX773889|k__Fungi;p__Basidiomycota;c__Agaricomycetes;o__Agaricales;f__Strophariaceae;g__Psilocybe;s__Psilocybe_thaizapoteca|SH176959.07FU	95	2e-96	100
OTU_171	123_618278|F|ITS2	LR586228	GTACCCTCAAGCTTAGCCTTGGTGTTGGGTGTTTGTCCTGCCCTCGCGGCGGACTCGCCTTAAAGTGATTGGCAGCCGGAATAATTCTGGGGAACGCAGCACAACTGCAGCCTTCAGCGTTATACGCCGAGCGTCCAACAAGCCTTTTATTCTTGC	Fungi	Ascomycota	Dothideomycetes	Pleosporales	Cucurbitariaceae	Pyrenochaeta	KC339232|k__Fungi;p__Ascomycota;c__Dothideomycetes;o__Pleosporales;f__Cucurbitariaceae;g__Pyrenochaeta;s__Pyrenochaeta_sp|SH217883.07FU	100	5e-77	100
OTU_172	123_620961|F|ITS2	LR586229	AATTCTCAAACCTTCATTGGTTTTGTAAACTTTTGAAGGCTTTGGATGTGGGGGCTGCTGGAATCTAACGAATTCAGCTCTCCTTAAATGCATTAGTGGTTACTGTTCCCCACTTTGATGTGATAATTATCTACATCTTGTAAGTCGGGGATGTTAAGTGTAGCTGCTTTCTAACCGTCCGAGTTGCTTTGGACAATTTGAACC	Fungi	Basidiomycota	Agaricomycetes	Agaricales	Tricholomataceae	Mycena	KP238193|k__Fungi;p__Basidiomycota;c__Agaricomycetes;o__Agaricales;f__Tricholomataceae;g__Mycena;s__Mycena_sp|SH178380.07FU	100	1e-103	100
OTU_173	123_625648|F|ITS2	LR586230	AATCTCCCACCCCAAGCGGTTTTTGAATGAAACGGCTTGGCGGATGGGGTCTGGATGGGTGCCTCTGCCTGTGCTAACCTTTTAGCCCACAGGCTCGCCCGAAATGCATGAGCGCCTTGGGACACTTTGCATCCGCCTCTCTTGTGGGAGGAGGCGGCCAAGCAGTGTTTTTCTCCAGGCATGGCATGATACGTCATTTGCTATGTCGCCCAATGGAGGAATGTTTGGTTGTGTCTGCGTGTGCTTCGAACTTGCCTCTGTGCAAAAATCCCCTTTCAC	Fungi	Basidiomycota	Malasseziomycetes	Malasseziales	Malasseziaceae	Malassezia	KU164571|k__Fungi;p__Basidiomycota;c__Malasseziomycetes;o__Malasseziales;f__Malasseziaceae;g__Malassezia;s__Malassezia_sp|SH176395.07FU	100	4e-145	100
OTU_174	124_634203|F|ITS2	LR586231	AATTCTCAATTCTTTAATGCTTTATTGTGTTAAAGGTATTGGATGTGGAGGTTATTGCTGGCTTTCTTCTAAGTTGGCTCCTCTTAAATGTATTAGTGGCTTCTTTGAAGGATCCCCATATAATGGTGTGATAGTATATCTACATCATATAATGGCTAGGTCATGTAACAAAATAAAGGAGTTGCTTTCTAACTGTCTTCGGACAACTTGAACC	Fungi	Basidiomycota	Agaricomycetes	Agaricales	_	_	LN912614|k__Fungi;p__Basidiomycota;c__Agaricomycetes;o__Agaricales;f__unidentified;g__unidentified;s__Agaricales_sp	93	1e-79	93.56
OTU_175	124_634355|F|ITS2	LR586232	AATCATCAAACCTAACCGGTCTTGTTGCCGGCGCGGTTTGGACTTGGGGGTTCATTGCTGCCGCTCGCGGTGGCTCCCCTTAAATGCATCGGTCGGGCTTTCGTGTGGCTCTGTCCCTTGGCGTTGTATTACCCTCGTCGCTGGATGGCTCGCGATTCTGTGCCCTTCCCTGACTTGCCTCTGGAGTGGCGGTCTTCAACATTTGTG	Fungi	Basidiomycota	Agaricomycetes	Trechisporales	Hydnodontaceae	_	FM999575|k__Fungi;p__Basidiomycota;c__Agaricomycetes;o__Trechisporales;f__Hydnodontaceae;g__unidentified;s__Hydnodontaceae_sp|SH186053.07FU	100	3e-90	95.67
OTU_176	124_634378|F|ITS2	LR586233	CAACCCTCAAGCTCTGCTTGGTGTTGGGCTCCGCCCCCGTGGCCGGCCCCAAAGTCAGTGGCGGCGCCGTCTGGCTCTAAGCGTAGTACATCTCTCGCTCTAGGGTCCTACGGTGGCTTGCCAGAACCCCAACTTCTAT	Fungi	Ascomycota	Leotiomycetes	Helotiales	Myxotrichaceae	Oidiodendron	KT334716|k__Fungi;p__Ascomycota;c__Leotiomycetes;o__Helotiales;f__Myxotrichaceae;g__Oidiodendron;s__Oidiodendron_sp|SH217018.07FU	100	5e-66	99.28
OTU_177	124_634432|F|ITS2	LR586234	AATTATCAACCTTGTTCGCTTTTACTAGCTTGAGCGAGGCTTGGATGTGAGGGTTTTGCTGGCTTCCTTTAGTGGATGGTCTGCTCCCTTTAAATGCATTAGTGGGATCTCTTGTGGACCGTCACTTGGTGTGATAATTATCTATGCCATCTGACTTTGAAGCAAACTTTATGGGACCCCGCTCATAACCGTCTCGCAAGAGACAACTCTTTGACA	Fungi	Basidiomycota	Agaricomycetes	Agaricales	Tricholomataceae	Mycena	UDB020487|k__Fungi;p__Basidiomycota;c__Agaricomycetes;o__Agaricales;f__Tricholomataceae;g__Mycena;s__Mycena_olivaceomarginata|SH031965.07FU	95	9e-91	96.12
OTU_178	124_634900|F|ITS2	LR586235	ATATTCTCAACCATTGGCTCGGGTTTATTCCCTTGCTAATCGTGTTGGATTTGAGGGTGTTGTGTCGGTCCACTTCATTTATTTGAAGACGGTCGACTCCCTTTAAAAGCATTTGTGGGTCTGACCTTTGTGGATATGCCTCGATTTGATAATTATCAAGATGTCGTCGCAGTGAAACAAAAGACTTGCTATCTAACTGTCCCTGACAAGGACTGCTTGATTCTTCAAGCAATAAGAGTCGCTGCTTTCGGGCTTGACTTGTAAAAT	Fungi	Basidiomycota	Agaricomycetes	Agaricales	_	_	AY641466|k__Fungi;p__Basidiomycota;c__Agaricomycetes;o__Agaricales;f__unidentified;g__unidentified;s__Agaricales_sp|SH000773.07FU	100	4e-125	97
OTU_179	124_635931|F|ITS2	LR586236	TATCATCAAACCCTCGGGTTCGCGCCCGCTGCGGTTTGGAGTTGGGGGCTTTTGCTGCTGTGAGGCGGCTCCCCTTAAAATCATCGGTTTGGCCCGTATCTTGCGGCTAGCACCTTTGGCGTTGTATTTCCCTCGCCTTCGATCGGTCTTGCTCGCTTCCGCGCCTCACCCCGACTTGCCCTTTGGGTGGCGGTCACTTCTTGACA	Fungi	Basidiomycota	Agaricomycetes	Atheliales	Atheliaceae	Athelopsis	UDB016411|k__Fungi;p__Basidiomycota;c__Agaricomycetes;o__Atheliales;f__Atheliaceae;g__Athelopsis;s__Athelopsis_lembospora|SH188948.07FU	100	5e-103	99.51
OTU_180	124_636648|F|ITS2	LR586237	CAACCCTCAAACCCCACGGTTTGGTGTTGGAGATCGGCAATCGTCTTCTTCGGAGGACGCGCCGTCTCCCAAATCTATTGGCGGTCACGCTGTAGCTTCCTATGCGTAGTAGCACACCTCGCACTGGAAAGCAGCGCGGCCACGCCGTTAAACCCCCCACTTTCTGAA	Fungi	Ascomycota	Sordariomycetes	Hypocreales	Nectriaceae	Cylindrocladiella	JN099096|k__Fungi;p__Ascomycota;c__Sordariomycetes;o__Hypocreales;f__Nectriaceae;g__Cylindrocladiella;s__Cylindrocladiella_clavata|SH202968.07FU	100	2e-61	92.31
OTU_181	124_637498|F|ITS2	LR586238	AACCACTCAAGCCTAGCTTGGTATTAGGGCACGCGGTTTCGCAGCCCTCAAAATCAGTGGCGGTGCCGGTGGGCTCTAAGCGTAGTACATACTCCCGCTATAGAGTTTCCCCGGTAGCTCGCCAGAACTCCCAATTTTTACA	Fungi	Ascomycota	Leotiomycetes	Helotiales	Vibrisseaceae	Phialocephala	KX611532|k__Fungi;p__Ascomycota;c__Leotiomycetes;o__Helotiales;f__Vibrisseaceae;g__Phialocephala;s__Phialocephala_sp|SH205014.07FU	100	1e-67	99.3
OTU_182	124_637643|F|ITS2	LR586239	CAACCCTCAAGCACTGCTTGGTCTTGGGCTCCGCTGCTAACCCGGCGGGCCTTAAAATGAGTGGCGGCGCCATCGGGCTCTGAGCGTAGTAAATTTCCTCGCTACGGAGTCCTGGTGACGGTGGCCATCAACCCCCAACTTTCTAC	Fungi	Ascomycota	Leotiomycetes	Helotiales	_	_	UDB020434|k__Fungi;p__Ascomycota;c__Leotiomycetes;o__Helotiales;f__unidentified;g__unidentified;s__Helotiales_sp|SH486407.07FU	100	2e-71	100
OTU_183	124_637946|F|ITS2	LR586240	TCACCCCTCAAGCCCCGGGCTTGGTGTTGGACGGCCGGTCGAGCGATCGACCCCTCCGAAAGACAATGACGGCGGCCTGCGGTTCCCCCGGCACACTGAGCTTCTCACCGAGCACGTGCCGGACGAGGGCACCCGGGACCCGGTCCCCTCCTTGCCCACGCAAGGAAACTTCTTAT	Fungi	Ascomycota	Eurotiomycetes	Chaetothyriales	Herpotrichiellaceae	Cladophialophora	GU973773|k__Fungi;p__Ascomycota;c__Eurotiomycetes;o__Chaetothyriales;f__Herpotrichiellaceae;g__Cladophialophora;s__Cladophialophora_sp|SH026660.07FU	87	1e-63	95.45
OTU_184	124_638416|F|ITS2	LR586241	TCAACCATCAAGCCTGGCTTGTCGTTGGACCCTTTTTACCGCTGAAATATGTGGTAGGTCCGAAAGATAATGACGGCGTCGTGTTTGACCCTAGATGCAACGAGCTTTTTATAGCACGCATTGAAGTGGTCGGCCGACCCGGTCTTTAACCATCATTTTCTAA	Fungi	Ascomycota	Eurotiomycetes	Verrucariales	_	_	HM059043|k__Fungi;p__Ascomycota;c__Eurotiomycetes;o__Verrucariales;f__unidentified;g__unidentified;s__Verrucariales_sp|SH208578.07FU	100	6e-81	100
OTU_185	124_640662|F|ITS2	LR586242	AAATATCAACCTTGACTTGGGTTTAGTGCTCTTGTCTTGGCTTGGATTTGGCTGTTTGCCGCTCGAAAGAGTCGGCTCAGCTTAAAAGTATTAGCTGGATCTGTCTTTGAGACTTGGTTTGACTTGGCGTAATAAGTTATTTCGCTGAGGACAATCTTCGGATTGGCCGAGTTTCTGGGACGTTTGTCCGCTTTCTAATACAAGTTCTAGCTTGCTAGACATGACTTTTTTATT	Fungi	Basidiomycota	Tremellomycetes	Filobasidiales	Piskurozymaceae	Solicoccozyma	KY558367|k__Fungi;p__Basidiomycota;c__Tremellomycetes;o__Filobasidiales;f__Piskurozymaceae;g__Solicoccozyma;s__Solicoccozyma_terricola|SH190017.07FU	100	3e-120	100
OTU_186	124_640799|F|ITS2	LR586243	AATCATCAAACCTAACCGGTCTTGTTGCCGGCGCGGTTTGGACTTGGGGGTTCTTTGCTGCCGCTCGCGGTGGCTCCCCTTAAATGTATCGGTCGGGCTTTCGTGCGGCTCTGTCCCTTGGCGTTGTATTACCCTCGTCGCTGGATGGCTCGCGATTCTGCGCCCCTCCCTGACCTGCCTCTGGAGTGGCGGTCTCTAACATTTTGTG	Fungi	Basidiomycota	Agaricomycetes	Trechisporales	Hydnodontaceae	_	FM999575|k__Fungi;p__Basidiomycota;c__Agaricomycetes;o__Trechisporales;f__Hydnodontaceae;g__unidentified;s__Hydnodontaceae_sp|SH186053.07FU	100	8e-106	100
OTU_187	124_642379|F|ITS2	LR586244	CAACCCTCAAGCTCAGCTTGGTCTTGGGCCATGCCGGAAACGGCCGGCCTTAAAACTAGTGGCGGTGCCGCCGGGCTCTACGCGTAGTAACTATATCTCGCGTCTGGGTCCCGGTGGACGCTGGCCAGCAACCCTCAATTTTTTCT	Fungi	Ascomycota	Leotiomycetes	Helotiales	_	_	HQ850141|k__Fungi;p__Ascomycota;c__Leotiomycetes;o__Helotiales;f__unidentified;g__unidentified;s__Helotiales_sp|SH203770.07FU	100	2e-71	100
OTU_188	124_643105|F|ITS2	LR586245	AACACCTCAAATCTCTTTTTTATTAAAGAGAATTGGACTTGAGCAATCCCAACTCTTTGCAAAAGGAGGCGGGTTGCTTGAAATGCAGGTGCAGCTGGACATTCTTCTGAGCTAAAAGCATATTTATTTAGTCCCGTCAAACGGATTATTACTTTTGCTCTAGCTAATATAAAGGTCGAATGTGCTATATGCTGACTGATGCAGGATTACCAAGTTTTACTAGCTAAAACTTGTAA	Fungi	Mortierellomycota	Mortierellomycetes	Mortierellales	Mortierellaceae	Mortierella	KC018246|k__Fungi;p__Mortierellomycota;c__Mortierellomycetes;o__Mortierellales;f__Mortierellaceae;g__Mortierella;s__Mortierella_sp|SH193938.07FU	100	5e-118	99.15
OTU_189	124_644174|F|ITS2	LR586246	CAACCCTCAAGCCCCTCCGGGGGCCTGGCGTTGGGGATCGGCCCCGCTCCGGCGGCCGGCCCCGAAATGTAGTGGCGGTCTCGCCGCTGCCTCCTCTGCGTAGTAGAAACACCTCGCATTGGGACGCGGCGGGCCCACGCCGTTAACCAGATGAATTTTTTCAA	Fungi	Ascomycota	Sordariomycetes	Hypocreales	Nectriaceae	Volutella	HM136667|k__Fungi;p__Ascomycota;c__Sordariomycetes;o__Hypocreales;f__Nectriaceae;g__Volutella;s__Volutella_sp|SH474556.07FU	100	2e-81	100
OTU_190	124_644659|F|ITS2	LR586247	ACTCATCAAACCCACTTGCTTTTGCGGCTGGTGCGGTTTGGACTTGGGGGTTCTTTGCTGCCGCTTGCGGTGGCTCCCCTTAAATGGATCGGTAGGGCTTTTCGAGTCTTGTCCCTTGGCGTTGTATCATCCTCGTCGCTGGGCAGGCTTGAGCTTTGCGCCCCGCCTCGACTTGCCTCTGGAGTGGCGGTCAACTTAACTTTGTG	Fungi	Basidiomycota	Agaricomycetes	Russulales	Peniophoraceae	Subulicystidium	UDB024245|k__Fungi;p__Basidiomycota;c__Agaricomycetes;o__Russulales;f__Peniophoraceae;g__Subulicystidium;s__Subulicystidium_nikau|SH489749.07FU	99	1e-74	91.71
OTU_191	124_644701|F|ITS2	LR586248	CAACCCTCACGCGTAGCGTGGTCTTGGGCTCTGCCGGCAACGGCTTGCCTTAAAATCAGTGGCGGTGCCATCGAGCTCTACGCGTAGTAATAAACCCCTCGCGTGTGAGTCTCGGCGGTCGCTTGCCAGCAACCCCCAATTTTTTAT	Fungi	Ascomycota	Leotiomycetes	Helotiales	_	_	HQ211548|k__Fungi;p__Ascomycota;c__Leotiomycetes;o__Helotiales;f__unidentified;g__unidentified;s__Helotiales_sp|SH194252.07FU	100	4e-72	100
OTU_192	124_647873|F|ITS2	LR586249	CAACCCTCAAGCTCTGCTTGGTATTAAGCTTCACCTGAAAAGGCGGGCTCTAAAATCAGTGGCGGTGCCATTCGGCTTCAAGCGTAGTAATTTTTCTCGCTTTGGATGACCGGTTGCGTGCCTGCCATAACCCAAAATTTTATCAAA	Fungi	Ascomycota	Leotiomycetes	Helotiales	Leotiaceae	Alatospora	JX915540|k__Fungi;p__Ascomycota;c__Leotiomycetes;o__Helotiales;f__Leotiaceae;g__Alatospora;s__Alatospora_sp	100	2e-70	99.32
OTU_193	124_649215|F|ITS2	LR586250	GCACCCTCAAGCTCTGCTTGGTATTGGAGACCGCCCCGGTGGGGCGGCCCCGAAACGCAGCGGCGACGTAGCCGGACTCCCTGGCGTAGTGACACTTAGCTGTCGCCCCGGAGTGGTCGGTCATGCGTTTGCCGGACAACGCCCATATCCTTAT	Fungi	Ascomycota	Lecanoromycetes	Ostropales	Stictidaceae	Cryptodiscus	KY661628|k__Fungi;p__Ascomycota;c__Lecanoromycetes;o__Ostropales;f__Stictidaceae;g__Cryptodiscus;s__Cryptodiscus_epicladonia	94	1e-58	95.17
OTU_194	125_653808|F|ITS2	LR586251	AATTCTCAACCTTGCTCGCTTTTACTAGCTTGAGTTTGGCTTGGATGTGAGGGCTTTGCTGGCTTCCTTCAGTGGATGGTCTGCTCCCTTTAAATGCATTAGTGGGATCTCTTGTGGACCGTCACTTGGTGTGATAATTATCTATGCCTTGGGACTTTGAAGCAAACTAATGGGAACCTGCTTATAACCGTCTTCGGACAATCTCTGACA	Fungi	Basidiomycota	Agaricomycetes	Agaricales	Tricholomataceae	Mycena	KY352526|k__Fungi;p__Basidiomycota;c__Agaricomycetes;o__Agaricales;f__Tricholomataceae;g__Mycena;s__Mycena_galopus|SH220719.07FU	100	1e-103	99.05
OTU_195	125_653908|F|ITS2	LR586252	AACACCTCAAATCTCTACTTTATTGTAAAGAATTGGACTTGAGCAATCCCAACTCTCGCAAGAGAGGAGGGTTGCTTGAAATGCAGGTGCAGCTAGACATTCTTCTGAGCTAAAAGCATATTTATTTAGTCCCGTCAAACGGATTATTACTTTTGCTCTAGCTAATATAAAGGTTGATTGCGCTACATGCTGACTGATGCAGGATTCACAAGAACCGCAAGGTTTTTGTAA	Fungi	Mortierellomycota	Mortierellomycetes	Mortierellales	Mortierellaceae	Mortierella	KF359675|k__Fungi;p__Mortierellomycota;c__Mortierellomycetes;o__Mortierellales;f__Mortierellaceae;g__Mortierella;s__Mortierella_sp|SH193939.07FU	100	1e-118	100
OTU_196	125_653918|F|ITS2	LR586253	TAATCTCACTGTGATTGACTTTGGTCTTTTCATATGTGGACTTGGATGTTGCCGTGGATGTCTACGGCTCGTCTGAAATGCTTCAGTGTACCCCGCAGAGCGGCGTATTCGGTGTGATACATCTTCACCGGAGTTGATCCTTTACGGGTCGCGTCTGTAATGTGTGGCTCTATGCTTCGAACCGTCTCGAATGGGGACAATCTCTGACA	Fungi	Basidiomycota	Agaricomycetes	Sebacinales	Serendipitaceae	Serendipita	KU144648|k__Fungi;p__Basidiomycota;c__Agaricomycetes;o__Sebacinales;f__Serendipitaceae;g__Serendipita;s__Serendipita_sp|SH631216.07FU	99	1e-83	93.78
OTU_197	125_654377|F|ITS2	LR586254	TAACCACTCAAGCCCCTGGCTTGGTATTGGGGTTTCGCGGTTCCGCGGCCCTTAAAATCAGTGGCGGTGCCGTCTTGGCTCTAAGCGTAGTAATTCTCTCGCTATAGGGTCTCGGCGGTAGCTTGCTAGAAACCCCCTCTATTTTTCCAC	Fungi	Ascomycota	Leotiomycetes	Helotiales	Helotiaceae	Meliniomyces	KC876248|k__Fungi;p__Ascomycota;c__Leotiomycetes;o__Helotiales;f__Helotiaceae;g__Meliniomyces;s__Meliniomyces_vraolstadiae|SH181081.07FU	98	1e-57	94.56
OTU_198	125_654710|F|ITS2	LR586255	TCAACCCTCAAGCCTGGCTTGCTGTTGGACCTCTCGTCGTTAAAGACGGGTCCTAAAGTTAATGGCGGAGTCGTCGGACCCTAGATGCAACGAGCTCTCGTAGCACGCATTCAAGGGGCTCACGGCTCTAGTCTCAACCCATATCATTTACAA	Fungi	Ascomycota	Eurotiomycetes	Verrucariales	_	_	KJ827945|k__Fungi;p__Ascomycota;c__Eurotiomycetes;o__Verrucariales;f__unidentified;g__unidentified;s__Verrucariales_sp	100	2e-75	100
OTU_199	125_655456|F|ITS2	LR586256	CAACCCTCAAGCACTGCTTGGTATTGGGCTCCGCTGGCTCCAGCGGGCCTTAAAATCAGTGGCGGCGCCGTTTGGGCTCTGAGCGTAGTAAATATCCTCGCTATAGAGACCAGGCGGTTCTTGTCATCAACCCCCAACTTTCTAA	Fungi	Ascomycota	Leotiomycetes	Helotiales	_	_	LC218314|k__Fungi;p__Ascomycota;c__Leotiomycetes;o__Helotiales;f__unidentified;g__unidentified;s__Helotiales_sp|SH205736.07FU	100	6e-71	100
OTU_200	125_656108|F|ITS2	LR586257	AACAAGATCAACTCTAGTTGAGAGTTGGGACTGGTCTTATATGCGTAAGTGTATTTGGCTTGAATTTATCGAGTTGATGAGCTTCCCAGTGCGGCTCAATGTGTGCTAGCGAGACAGTCGTCCCGATCTCACATTAATGTCGTATTGCAGAGTTCTGTCCACAATTCGCTAAAAATCATAATCAA	Fungi	Cryptomycota	_	_	_	_	KC222855|k__Fungi;p__Rozellomycota;c__Rozellomycotina_cls_Incertae_sedis;o__GS11;f__unidentified;g__unidentified;s__GS11_sp|SH205522.07FU	94	3e-65	92.61
OTU_201	125_656534|F|ITS2	LR586258	CAACCCTCGAACCCCTCCGGGGGGTCGGCGTTGGGGATCGGCCCTCCCTCGCGGGGGCCGGCCCCGAAATGCAGTGGCGGTCTCGCCGCAGCCTCTCATGCGCAGTAGTTTGCACACTCGCACCGGGAGCGCGGCGCGTCCAATGCCGTAAAACACCCAACTTTCTGAAA	Fungi	Ascomycota	Sordariomycetes	Hypocreales	Hypocreaceae	Trichoderma	KY687926|k__Fungi;p__Ascomycota;c__Sordariomycetes;o__Hypocreales;f__Hypocreaceae;g__Trichoderma;s__Trichoderma_sp	100	4e-78	97.66
OTU_202	125_656713|F|ITS2	LR586259	CAACCCATCAAGCTTCGGCTTGGTCTTGGGGCCTGCGGTTTCGCAGCCTCTAAACCCAGTGGCGGTGCTATTGAGCTCTGAGCGTAGTAATTTCTCTCGCTATAGAGTCTCGGTGGTGACTTGCCAACAACCCCCAATTTTTATCA	Fungi	Ascomycota	Leotiomycetes	Helotiales	Helotiales_fam_Incertae_sedis	Varicosporium	KU516611|k__Fungi;p__Ascomycota;c__Leotiomycetes;o__Helotiales;f__Helotiales_fam_Incertae_sedis;g__Varicosporium;s__Varicosporium_elodeae|SH184430.07FU	100	2e-71	100
OTU_203	125_656829|F|ITS2	LR586260	CAACCCTCGAGCCCCCGTGGCCCGGCGTTGGGGACCTGCCCAGGCAGTCCCCGAAAACCAGTGGCGGACCTGTTCGGGCCCTCTCCTTGCGTAGTAGCATCAGCCTCGCATCGTGAGCCGACGGGATCTCTGGCCTCTAAACCCCCAACAAGCCCGCTCCGGCGGCACCAA	Fungi	Ascomycota	Sordariomycetes	Hypocreales	_	_	LN909680|k__Fungi;p__Ascomycota;c__Sordariomycetes;o__Hypocreales;f__unidentified;g__unidentified;s__Hypocreales_sp	100	5e-62	91.86
OTU_204	125_658171|F|ITS2	LR586261	CAACCCTCAAGCTCTGCTTGGTGTTGGGCGTCACCAGCCTTGGTGTGCCCTAAAATCAGTGGCGGCGCCGTCTGGCTCTAAGCGTAGTACATACTCTCGCTATGGACGCCTGGCGGATGCTTGCCAGCAAACCCCTAATTTATCAA	Fungi	Ascomycota	Leotiomycetes	Helotiales	Dermateaceae	Rhizodermea	MF042207|k__Fungi;p__Ascomycota;c__Leotiomycetes;o__Helotiales;f__Dermateaceae;g__Rhizodermea;s__Rhizodermea_veluwensis	100	2e-71	100
OTU_205	125_658720|F|ITS2	LR586262	GCACTCTCACACCTAACCTTTGGGTTTATGGCGTGGAATTGGAATGCGCCGACTGTCATGGTTGGCCCTTCTAAAATGTAGTTCTTGGCTGTCACCTAATACAGCAGTTTGGCCTAATAGTTTTGGCATTCATTGTCAAATCTTTGGCTAACATTTGCTCCAGGAGTCAGTCTTGATAATACAGAAAACTCATTCAAA	Fungi	Mucoromycota	Umbelopsidomycetes	Umbelopsidales	Umbelopsidaceae	Umbelopsis	KU986754|k__Fungi;p__Mucoromycota;c__Umbelopsidomycetes;o__Umbelopsidales;f__Umbelopsidaceae;g__Umbelopsis;s__Umbelopsis_sp|SH196089.07FU	100	3e-100	100
OTU_206	125_659609|F|ITS2	LR586263	AACCCCCTCAAGCACTGCTTGGTGTTGGGCGCTTTGTCCCGCCTCCGGGCGCGGACTCGCCTCAAAAACATTGGCGGCCTGTGTATTGGCTTCGAGCGCAGCAGATTCGCGCCTCGCAACCCTCTGGCACGGGCGTCCATCAAGACGCACCCAA	Fungi	Ascomycota	Dothideomycetes	Pleosporales	Lophiotremataceae	Lophiotrema	KX672149|k__Fungi;p__Ascomycota;c__Dothideomycetes;o__Pleosporales;f__Lophiotremataceae;g__Lophiotrema;s__Lophiotrema_sp|SH643043.07FU	99	1e-62	95.39
OTU_207	125_659712|F|ITS2	LR586264	TACCACTCAAGCCTGGCTTGGTATTGGGGCACGCAGTCTCGCGGCCCTCAAAATCAGTGGCGGTGCCGGTGGGCTCTAAGCGTAGTACACACTCCCGCTATAGAGTTCCCCCGGTAGCTTGCCAGAACCCCCAATTTTTACA	Fungi	Ascomycota	Leotiomycetes	Helotiales	Vibrisseaceae	Phialocephala	FN565259|k__Fungi;p__Ascomycota;c__Leotiomycetes;o__Helotiales;f__Vibrisseaceae;g__Phialocephala;s__Phialocephala_sp|SH204995.07FU	99	9e-64	97.87
OTU_208	125_660427|F|ITS2	LR586265	TCACCCCTCAAGCCCTGGGCTTGGTGTTGGACGGCCGGTCGAGCGATCGACCCCTCCTAAAGACAATGACGGCGGCCTGTGGTTCCCCCGGTACACTGAGCTTTCGCGAGCACGTATCGGACGAGGGCACCCGGGACCCGGTCCCCTCCTTAGCACAAGGAAACTTCTAT	Fungi	Ascomycota	Eurotiomycetes	Chaetothyriales	Herpotrichiellaceae	Cladophialophora	DQ497976|k__Fungi;p__Ascomycota;c__Eurotiomycetes;o__Chaetothyriales;f__Herpotrichiellaceae;g__Cladophialophora;s__Cladophialophora_sp|SH026638.07FU	100	2e-75	96.53
OTU_209	125_660828|F|ITS2	LR586266	CAACCCTCAAGCATTGCTTGGTATTGGGCTCTGCTGCTCACCCAGCCAGCCTTAAAATCAGTGGCGGTGCCGTCAGGCCCTGAGCGTAGTAAATATCCTCGCTATAGGGACCTGATGGACACTGGCCAGCAACCCCCATTTTCTAA	Fungi	Ascomycota	Leotiomycetes	Helotiales	Hyaloscyphaceae	_	JQ272392|k__Fungi;p__Ascomycota;c__Leotiomycetes;o__Helotiales;f__Hyaloscyphaceae;g__unidentified;s__Hyaloscyphaceae_sp|SH014514.07FU	100	2e-61	95.89
OTU_210	125_662829|F|ITS2	LR586267	AAACCAATCCAGCCTCGTGCTTGGGTCTTGGGCCTTTCGCCTCTGGGCGGGCCTCAAAATCAGTGGCGGTGCCGTCTGGCTCTAAGCGTAGTAATACTCCTCGCTATAGACGTCCGGTGGTGTCTTGCCAGTAACCCTTCTATTTTTAAA	Fungi	Ascomycota	Leotiomycetes	Helotiales	Helotiaceae	Glarea	MF978382|k__Fungi;p__Ascomycota;c__Leotiomycetes;o__Helotiales;f__Helotiaceae;g__Glarea;s__Glarea_sp	100	4e-63	96
OTU_211	125_663084|F|ITS2	LR586268	CAACCCTCAAGCTCTGCTTGGTATTAGGCCTTACCTGCTACAGGCAGGCCGTAAAATCAGTGGCGGTGCCATTCGGCTTCAAGCGTAGTAATTCTTCTCGCTCAGGAGTACCGGTTGCGTGCCTGCTATAAAACCCCAAATTTATCAAA	Fungi	Ascomycota	Leotiomycetes	Helotiales	_	_	KJ826721|k__Fungi;p__Ascomycota;c__Leotiomycetes;o__Helotiales;f__unidentified;g__unidentified;s__Helotiales_sp	100	3e-68	97.99
OTU_212	125_667307|F|ITS2	LR586269	CACCACTCAAGCACTGCTTGGTATTGGGCACTCGTCCGTCGAAAGGCGGGCGTGCCTCGAAGACCTCGGCGGGGTTTCACCAACTTCGGGCGTAGTAGAGTTAAATCGAACGTCTTATAAGCTTGGGGGAGCCTCATTGCCGTTAAACCTTTTATTTTTTCA	Fungi	Ascomycota	Dothideomycetes	Dothideales	Dothioraceae	Kabatina	HM123069|k__Fungi;p__Ascomycota;c__Dothideomycetes;o__Dothideales;f__Dothioraceae;g__Kabatina;s__Kabatina_sp|SH206410.07FU	100	5e-77	98.77
OTU_213	125_668289|F|ITS2	LR586270	TGACCACTCAAGCCTAGCTTGGTATTGGGGTTCGCGTGCTCGCGGCCCTTAAAATCAGTGGCGGTGCCGTCTGGCTCTAAGCGTAGTAATACTCTCGCTATTGAGTCCGGGTGGTTGCTTGCCAAAATCCCCCACTTTCTTA	Fungi	Ascomycota	Leotiomycetes	Helotiales	Helotiaceae	Hymenoscyphus	AY219879|k__Fungi;p__Ascomycota;c__Leotiomycetes;o__Helotiales;f__Helotiaceae;g__Hymenoscyphus;s__Hymenoscyphus_sp	100	5e-66	98.6
OTU_214	125_669739|F|ITS2	LR586271	TCAACCATCAAGCCTAGCTTGTCGTTGGACCCCTTTGCAGCTGAAATATGCGGCAGGTCCGAAAGATAATGACGGCGTCGTGTTTGACCCTAGATGCAACGAGCTTTTTTATATAGCACGCATTGAAGTGGTCGGCCGACCCGGTCTTTAACCATCATTTTCTAA	Fungi	Ascomycota	Eurotiomycetes	Chaetothyriales	Herpotrichiellaceae	Capronia	KY588634|k__Fungi;p__Ascomycota;c__Eurotiomycetes;o__Chaetothyriales;f__Herpotrichiellaceae;g__Capronia;s__Capronia_sp	100	4e-73	96.97
OTU_215	126_674907|F|ITS2	LR586272	TAACCCCTCAAGCCTAGCTTGGTGTTGGGGCCTGCTGTTACCGGCAGCCCTTAAAATCAGTGGCGGTGCCATCTGGCTCTAAGCGTAGTAATACTTCTCGCTACAGGGTCCCGGTGGATGCTTGCCATCAACCCCTAATTTTCTAT	Fungi	Ascomycota	Leotiomycetes	Helotiales	Helotiales_fam_Incertae_sedis	Leohumicola	KF412220|k__Fungi;p__Ascomycota;c__Leotiomycetes;o__Helotiales;f__Helotiales_fam_Incertae_sedis;g__Leohumicola;s__Leohumicola_sp|SH201606.07FU	100	2e-71	100
OTU_216	126_674948|F|ITS2	LR586273	TAATTCCTTCCCAGAAAGGAGCTTCTGTTTCTACAGAGGTTTCTGCCAGGGGTGTTGGCACCTGTCGCCGCCTAGGCGACCAGAGCCCAAATGCAGTGGCGGACGCGCAAGCGGCCCCTAGCGCAGTAGCAAACAAACTTCGCTCAGGAGGCTCGTAGCAGCGGACCACAGCCTAATAGCAAAGCTCTTTTGTTTTGCAATAAAA	Fungi	Ascomycota	Sordariomycetes	_	_	_	LN911845|k__Fungi;p__Ascomycota;c__Sordariomycetes;o__unidentified;f__unidentified;g__unidentified;s__Sordariomycetes_sp	100	8e-96	97.56
OTU_217	126_674992|F|ITS2	LR586274	TAACCACTCAAGCTCTCGCTTGGTATTGGGGTTCGCGGTTTCGCGGCCCCTAAAATCAGTGGCGGTGCCTATCGGCTCTACGCGTAGTAATACTCCTCGCGATTGAGTCCGGTAGGTTTACTTGCCAGCAACCCCTAATTTTTTAA	Fungi	Ascomycota	Leotiomycetes	Helotiales	Helotiales_fam_Incertae_sedis	Leptodontidium	KF428632|k__Fungi;p__Ascomycota;c__Leotiomycetes;o__Helotiales;f__Helotiales_fam_Incertae_sedis;g__Leptodontidium;s__Leptodontidium_sp|SH186775.07FU	100	7e-70	99.32
OTU_218	126_674997|F|ITS2	LR586275	CAACCCTCAGGCCTCGCCTGGTGTTGGGGCTCCTGCGCACTGCAGGCCCTCAAAGGCAGCGGCGGGTGCGCCTACGAACCGAACGCAGTAGTTTTCTCTCGTTCTGGTCGCGCGGGCGTGCTCCGGCCGTTAAACCCCCCTTTATACCAAT	Fungi	Ascomycota	Sordariomycetes	Chaetosphaeriales	Chaetosphaeriaceae	Thozetella	KY582072|k__Fungi;p__Ascomycota;c__Sordariomycetes;o__Chaetosphaeriales;f__Chaetosphaeriaceae;g__Thozetella;s__Thozetella_sp	97	6e-66	97.95
OTU_219	126_675622|F|ITS2	LR586276	CAACCATCAAGCCCCCGGCTTGTGTTGGGGACCTGCGGCTGCCGCAGGCCCTGAAAACCAGTGGCGGGCTCGCTAGTCACTCCGAGCGTAGTAATACATCTCGCTCAGGGCGTGCTGCGGGTTCCGGCCGTTAAAAAGCCTTATTTACCCAA	Fungi	Ascomycota	Sordariomycetes	Sordariales	Chaetomiaceae	Trichocladium	KY853469|k__Fungi;p__Ascomycota;c__Sordariomycetes;o__Sordariales;f__Chaetomiaceae;g__Trichocladium;s__Trichocladium_asperum	100	8e-75	100
OTU_220	126_676862|F|ITS2	LR586277	TCACCCCTCAAGCCCCGTGCTTGGTGTTGGACGGTCGGTCGAAGGGGTTCCCCCTTGACCCCTCCTAAAGACAACGACGGCGGCCTGTGGTTCCCCCGGTACACTGAGCTTTTCACCGAGCACGTACCGGACGAGGGCGCCCAGGACCCGGTCTTCTCCTCTCGCGAGGAACTATTTTTTCAA	Fungi	Ascomycota	Eurotiomycetes	Chaetothyriales	Herpotrichiellaceae	Cladophialophora	KU144608|k__Fungi;p__Ascomycota;c__Eurotiomycetes;o__Chaetothyriales;f__Herpotrichiellaceae;g__Cladophialophora;s__Cladophialophora_sp|SH493128.07FU	100	5e-92	100
OTU_221	126_677311|F|ITS2	LR586278	AAACCTATGGACCTGAATGGGTTCCGTGTTGGGCCTCGCCTCTCCGAGGGGCGTCGCCTTGAAGGCATCGGCTTTACAGAGCGGACGGGATCCTTATGGACTGACCGTTTCGTGGCCGGAGTTTGACTCTG	Fungi	Ascomycota	Archaeorhizomycetes	Archaeorhizomycetales	Archaeorhizomycetaceae	Archaeorhizomyces	EU690124|k__Fungi;p__Ascomycota;c__Archaeorhizomycetes;o__Archaeorhizomycetales;f__Archaeorhizomycetaceae;g__Archaeorhizomyces;s__Archaeorhizomyces_sp	100	4e-52	94.74
OTU_222	126_678389|F|ITS2	LR586279	TCACTAATCAAGCCCGGCTTGCTGTTGGACCTCTTGTCGTTAAGAGACAGGCCCCAAAGATAATGACGGCGTCAATTGGACCCTAGATGCAACGAGCTTTCATTAGCACGCATTTTAGTAAAGCCTTTTGACCCGGTCTTTTTTAACCAATTTCTAA	Fungi	Ascomycota	Eurotiomycetes	Chaetothyriales	Herpotrichiellaceae	Cladophialophora	AY843173|k__Fungi;p__Ascomycota;c__Eurotiomycetes;o__Chaetothyriales;f__Herpotrichiellaceae;g__Cladophialophora;s__Cladophialophora_sp|SH193250.07FU	100	3e-74	98.73
OTU_223	126_679574|F|ITS2	LR586280	CAACCCTCAAGCTCTGCTTGGTATTGGGCGTCACCGCTTTGGTGCACCCTAAAATCAGTGGCGGTGTCACCTGGCTCCTAGCGTAGTAATACGTCTCGCTATCGAGCTTAGGTGTATGCTTGCCATCAACCCCTAATTTCAAA	Fungi	Ascomycota	Leotiomycetes	Helotiales	_	_	KU208061|k__Fungi;p__Ascomycota;c__Leotiomycetes;o__Helotiales;f__unidentified;g__unidentified;s__Helotiales_sp	100	2e-61	96.5
OTU_224	126_681436|F|ITS2	LR586281	CAACCCTCGAGCTCGTCTTCATTGACGGGATCGGTGTTGGGACCCGGCGAGCGGGGACTTTTGTCCTCTGCCGGCCCCGAAATTCAGTGGCGGCCCGTTGCGGCGACCTCTGCGTAGTAACTCAACCTCGCACCGGTAACAGCATCGTGGCCACGCCGTAAAACCCCCGACTTTTATAA	Fungi	Ascomycota	Sordariomycetes	Hypocreales	Cordycipitaceae	Simplicillium	KT878331|k__Fungi;p__Ascomycota;c__Sordariomycetes;o__Hypocreales;f__Cordycipitaceae;g__Simplicillium;s__Simplicillium_lanosoniveum|SH196109.07FU	100	9e-90	100
OTU_225	126_682192|F|ITS2	LR586282	TCACCCCTCAAGCCCCGTGCTTGGCGTTGGACGGCCGGTCGAGCGATCGACCCCTCCGAAAGACAATGACGGCGGCCTGTGGTTCCCCCGGTACACTGAGCTTTTCACGGAGCACGTATCGGACAAGGGCGCCCGGGACCCGGTCTTCTCCTCTCACCAGGAAACTTCTAA	Fungi	Ascomycota	Eurotiomycetes	Chaetothyriales	Herpotrichiellaceae	Cladophialophora	KY588784|k__Fungi;p__Ascomycota;c__Eurotiomycetes;o__Chaetothyriales;f__Herpotrichiellaceae;g__Cladophialophora;s__Cladophialophora_chaetospira	100	2e-85	100
OTU_226	126_682991|F|ITS2	LR586283	CAACCCTCGAGCCCGACTTCCTCGCGGAGGACGGCTCGGCGTTGGGGGACGGCACGCTCCCCCCGGTTCGCCGGGGACGCCGCCCCCGAAATTCAGTGGCGGCCCTCGGAGGCGACCTCTGCGTAGTAACTCAACCTCGCAAAGGGAAGCTCCGTGCGGCCACGCCGTGAAACCCCAACTCTTCAA	Fungi	Ascomycota	Sordariomycetes	Hypocreales	Cordycipitaceae	Isaria	MF328080|k__Fungi;p__Ascomycota;c__Sordariomycetes;o__Hypocreales;f__Cordycipitaceae;g__Isaria;s__Isaria_javanica	100	1e-93	100
OTU_227	126_685115|F|ITS2	LR586284	TCACCCCTCAAGCCCCCGGCTTGGTGTTGGACGGTTTGGTGGAGGCCCCTCGCGGGCACCTGCCCCTCCTAAAGACAATGACGGCGGCCTCGTTGGACCCCCGGTACACTGAGTTCTTCACGGGACACGTATCGGACACATGGGTTTACGGGGCACGGTCTGCCTCCCCTCAGGGAGAATTTTATCAA	Fungi	Ascomycota	Eurotiomycetes	Chaetothyriales	Herpotrichiellaceae	Exophiala	KT203054|k__Fungi;p__Ascomycota;c__Eurotiomycetes;o__Chaetothyriales;f__Herpotrichiellaceae;g__Exophiala;s__Exophiala_sp|SH523085.07FU	100	9e-95	100
OTU_228	127_686608|F|ITS2	LR586285	CAACCCTCAAGCCCCCGGGTTTGGTGTTGGGGATCGGCTCTGCCTTCTGGCGGTGCCGCCCCCGAAATACATTGGCGGTCTCGCTGCAGCCTCCATTGCGTAGTAGCTAACACCTCGCAACTGGAACGCGGCGCGGCCATGCCGTAAAACCCCAACTTCTGAA	Fungi	Ascomycota	Sordariomycetes	Hypocreales	Nectriaceae	Gibberella	MF355384|k__Fungi;p__Ascomycota;c__Sordariomycetes;o__Hypocreales;f__Nectriaceae;g__Gibberella;s__Gibberella_tricincta	100	6e-81	100
OTU_229	127_686940|F|ITS2	LR586286	AATTCTCAACCTTGCTTGCTTTTACCGGCTTAAGTGAGGCTTGGACGTGAGGGCTTTGCTGGCTTCCTTCAGTGGATGGTCCGCTCCCTTTAAATGCATTAGTGGGATCTCTTGTGGACCGTCACTTGGTGTGATAATTATCTATGCCTCGTCGACTTTGAAGCAAAATTTATGGGAACCTGCTTATAACCGTCTCGCAAGGGACAACACCTTTGACA	Fungi	Basidiomycota	Agaricomycetes	Agaricales	Tricholomataceae	Mycena	EU846300|k__Fungi;p__Basidiomycota;c__Agaricomycetes;o__Agaricales;f__Tricholomataceae;g__Mycena;s__Mycena_hudsoniana|SH031945.07FU	95	3e-95	97.1
OTU_230	127_687214|F|ITS2	LR586287	TAACCCTCATCCATGTGGTGTCACAGCTGCATGAATGGACTTGGACGCTGCCGTCATTGGCTCGCCCTAAATGAATTAGCTTTGCGTCTATTAGCGCGCTCGGCGTGGTGTGATAATTATCTTCGCCCGCCTCAGGCCGCTTCCGATGATGCTGCTTCTAATGGTCCCTTGTGGACGACACTTTCAAAG	Fungi	Basidiomycota	Agaricomycetes	Auriculariales	_	_	AJ810902|k__Fungi;p__Basidiomycota;c__Agaricomycetes;o__Auriculariales;f__unidentified;g__unidentified;s__Auriculariales_sp|SH456020.07FU	99	1e-64	90.43
OTU_231	127_688222|F|ITS2	LR586288	TCACCCCTCAAGCCCCGTGCTTGGTGTTGGACGGCCGGTCGAGTCTCTGCCTCGCACCCCTCCTCAAGACAATGACGGCGGCCTGTGGTTCCCCCGGTACACTGAGCTTCTCACCGAGCACGTACCGGACAAGGGCGCCCAGGACCCGGTCTTCTCCTCCCCCGCGAGGAAATATTTTTACAA	Fungi	Ascomycota	Eurotiomycetes	Chaetothyriales	Herpotrichiellaceae	Cladophialophora	AY265338|k__Fungi;p__Ascomycota;c__Eurotiomycetes;o__Chaetothyriales;f__Herpotrichiellaceae;g__Cladophialophora;s__Cladophialophora_sp|SH213285.07FU	97	1e-64	92.18
OTU_232	127_688303|F|ITS2	LR586289	TCACCCCTCAAGCCCCGTGCTTGGTGTTGGACGGCTGGTCGAGAAATCGCACCCCTCCTCATGATAACGACGGCGACCTGTGGTTCCCCCGGTACAATGAGCTTCTCACAGAGCACGTATCGGACAAGGGCGCCCAGGACCCGGTCTTCTCCTCTCACGAGGAACTATTTTACAA	Fungi	Ascomycota	Eurotiomycetes	Chaetothyriales	Herpotrichiellaceae	Cladophialophora	GU083068|k__Fungi;p__Ascomycota;c__Eurotiomycetes;o__Chaetothyriales;f__Herpotrichiellaceae;g__Cladophialophora;s__Cladophialophora_sp|SH213281.07FU	100	7e-86	99.43
OTU_233	127_688407|F|ITS2	LR586290	TCACCCCTCAAGCCCCGTGCTTGGTGTTGGACGGCTGGTCGAGCAATCGCACCCCTCCTAACGATAACGACGGCGGCCTGTGGTTCCCCCGGTACAATGAGCTTCTCACCGAGCACGTACCGGACAAGGGCGCCCAGGACCCGGTCTTCTCCTCTCACGAGGAACTATTTTATAA	Fungi	Ascomycota	Eurotiomycetes	Chaetothyriales	Herpotrichiellaceae	Cladophialophora	GU083068|k__Fungi;p__Ascomycota;c__Eurotiomycetes;o__Chaetothyriales;f__Herpotrichiellaceae;g__Cladophialophora;s__Cladophialophora_sp|SH213281.07FU	98	1e-77	97.09
OTU_234	127_689764|F|ITS2	LR586291	CAACCCTCAAGCTCAGCTTGGTATTAGGTCTCACCTGCTACAGGTGGGCCGTAAAATCAGTGGCGGTGCCATTCGGCTTCAAGCGTAGTAAATTTTCTCGCTCAGGAGTACCGGTTGCGTACCTGCTAAAAACACCAATATTTTTTAAA	Fungi	Ascomycota	Leotiomycetes	Helotiales	_	_	KJ826665|k__Fungi;p__Ascomycota;c__Leotiomycetes;o__Helotiales;f__unidentified;g__unidentified;s__Helotiales_sp	93	4e-53	93.62
OTU_235	127_691037|F|ITS2	LR586292	TCACCCCTCAAGCCCCGTGCTTGGTGTTGGACGGCCGGTCGAGGGCCCCCTCGACCCCTCCTAAAGACAACGACGGCGGCCTGTGGTTCCCCCGGTACACTGAGCTTCTTACCGAGCACGTACCGGACGAGGGCACCCAGGACCCGGTCTTCTCCTCTCACGAGGAAATTTTTTCAA	Fungi	Ascomycota	Eurotiomycetes	Chaetothyriales	Herpotrichiellaceae	Cladophialophora	KY228784|k__Fungi;p__Ascomycota;c__Eurotiomycetes;o__Chaetothyriales;f__Herpotrichiellaceae;g__Cladophialophora;s__Cladophialophora_sp	100	4e-73	94.51
OTU_236	127_693824|F|ITS2	LR586293	CAACCCTCGGTCACCACCGGTTTTGAGCGAGCTGGGTCCCACGGACCCGGCCGGCTTTAAAGTTGTAAGCTCTGCTGGCTGCTCAGCCCAACCAGAACATAGTAAAACCTACTTGTTCGCGGGTCAAGGTTGAAGCGGTACGGCCTGAACAATACCTACCAAACTCTAAG	Fungi	Ascomycota	Orbiliomycetes	Orbiliales	Orbiliaceae	Monacrosporium	DQ999829|k__Fungi;p__Ascomycota;c__Orbiliomycetes;o__Orbiliales;f__Orbiliaceae;g__Monacrosporium;s__Monacrosporium_drechsleri|SH195590.07FU	100	8e-85	100
OTU_237	127_700077|F|ITS2	LR586294	TAACCACTCAAGCTCTCGCTTGGTATTGGGGTTCGCGGTTCCGCGGCCCCTAAAATCAGTGGCGGTGCCTGTCGGCTCTACGCGTAGTAATACTCCTCGCGATTGAGTCCGGCAGGTCTACTTGCCAGCAACCCCCAATTTTTACA	Fungi	Ascomycota	Leotiomycetes	Helotiales	Helotiales_fam_Incertae_sedis	Cadophora	AY371506|k__Fungi;p__Ascomycota;c__Leotiomycetes;o__Helotiales;f__Helotiales_fam_Incertae_sedis;g__Cadophora;s__Cadophora_sp|SH186775.07FU	100	2e-71	100
OTU_238	127_701178|F|ITS2	LR586295	TAACCACTCAAGCCTGGCTTGGTATTGGAGTTCGCTATCGGCGGCTCCTAAAATCAGTGGCGGTGCCTGTAGGCTCTACGCGTAGTAATACTTCTCGCTATAGGGTCCTGCGGGTGACTTGCCAACAACCCCTAATTTTTTCA	Fungi	Ascomycota	Leotiomycetes	Helotiales	Helotiales_fam_Incertae_sedis	Rhexocercosporidium	EU543257|k__Fungi;p__Ascomycota;c__Leotiomycetes;o__Helotiales;f__Helotiales_fam_Incertae_sedis;g__Rhexocercosporidium;s__Rhexocercosporidium_sp|SH186779.07FU	97	2e-65	99.28
OTU_239	127_701368|F|ITS2	LR586296	GTACCCTCAAGCTCAGTCTTGGTGTTGGGTGTTTGTCCTGCCCTCGTGGTGGACTCGCCTTAAAGTGATTGGCAGCCGGAATAATTCTGGGGAACGCAGCACAACTGCAGCCTCTAGTTTTATACGCCGAGCGTCCAACAAGCCTTTTATTCTTGC	Fungi	Ascomycota	Dothideomycetes	Pleosporales	Cucurbitariaceae	Pyrenochaeta	KT269239|k__Fungi;p__Ascomycota;c__Dothideomycetes;o__Pleosporales;f__Cucurbitariaceae;g__Pyrenochaeta;s__Pyrenochaeta_sp|SH217882.07FU	100	5e-77	100
OTU_240	127_701579|F|ITS2	LR586297	CAACCCTTAAGCCTAGCTTAGTGTTGGGAATCTACTGTATTGTAGTTCCTTAAAGACAGTGGCGGAGCGATAGTTGTCCTCTGAGCGTAGTAAATTTATTTCTCGCTTCTGTAAGGCTCTATTCTCCCGCCATAAAACCCCCAATTTTTTAGT	Fungi	Ascomycota	Sordariomycetes	Xylariales	Apiosporaceae	Arthrinium	KX774177|k__Fungi;p__Ascomycota;c__Sordariomycetes;o__Xylariales;f__Apiosporaceae;g__Arthrinium;s__Arthrinium_sp	100	2e-75	100
OTU_241	127_704690|F|ITS2	LR586298	TCACCCCTCGGGCCCCGTGCTCGGTGTTGGACGGCCGGTTCGGTGACCGAACCCCTCCTAAAGACAATGACGGCGGCCTGTGGTTCCCCCGGTACACTGAGCCTTTGGCACGTGCCGGACGAGGGCGCCCAGGACCCGGTCCTCTCCTCTCAGCAGGAAACTTCTCAA	Fungi	Ascomycota	Eurotiomycetes	Chaetothyriales	Herpotrichiellaceae	Cladophialophora	UDB026070|k__Fungi;p__Ascomycota;c__Eurotiomycetes;o__Chaetothyriales;f__Herpotrichiellaceae;g__Cladophialophora;s__Cladophialophora_sp|SH213324.07FU	100	1e-83	100
OTU_242	128_711395|F|ITS2	LR586299	AGACTTCAACCCCTCGGGTTTTGCTCGAGGATGTTGGACTTGGGTGCTGCCGTGTCTTCGGCTCGCCTCAAATGTGTCAGTGGTAATCAGACCTTTGACAGGAGTAATAAGTTTCTCTTGTCTGTCGGTCGTCGATGGCTGCTACAAACCCGCCTCTTTGGCATCTATGA	Fungi	Basidiomycota	Tremellomycetes	Tremellales	_	_	KX403210|k__Fungi;p__Basidiomycota;c__Tremellomycetes;o__Tremellales;f__unidentified;g__unidentified;s__Tremellales_sp	94	3e-79	100
OTU_243	128_711472|F|ITS2	LR586300	CAACCCTCAAGCCCAGCTTGGTGTTGGGGATCGGCACAGGCGCCCTCGGGCGCCCGCCGTCCCCTAAATCTAGTGGCGGTCCCGCTGCAGCCTCCTCTGCGTAGTAGTTTTCTCCTCGCAAGGGCAGCTCGGTGGCGACCTCGCCGTAAAACCCCCAACTTCTGAAA	Fungi	Ascomycota	Sordariomycetes	Hypocreales	Nectriaceae	Volutella	MF688885|k__Fungi;p__Ascomycota;c__Sordariomycetes;o__Hypocreales;f__Nectriaceae;g__Volutella;s__Volutella_ciliata	100	4e-83	100
OTU_244	128_711530|F|ITS2	LR586301	TAATCTCACACCCTCAGACTTTTGTCAAAGGGAAGTGGACTTGGACGCTGTTGTGTCACTACGACTCGTCTCAAATGCATGAGTGTACCCTGCGTCCGCAGCGTATTCGGTGTGATAAGCATCTTCACCGGAGCAGTGCCCTCGGGCTCGCGCTTGCAAATGTTGGGCTCTGCGCTTCAAACCGTCTTCGGACAACAACTGACA	Fungi	Basidiomycota	Agaricomycetes	Sebacinales	Sebacinaceae	_	GU189709|k__Fungi;p__Basidiomycota;c__Agaricomycetes;o__Sebacinales;f__Sebacinaceae;g__unidentified;s__Sebacinaceae_sp|SH188803.07FU	100	6e-97	98.04
OTU_245	128_711560|F|ITS2	LR586302	ACCCGATCTACTCTAGATAGAGTGAGGTATTGGCTTTAGGACGCGTAAGCGATCTTTAGCTGGAATGTATTAAGGCTGATGAGTTCCCAATGGTGGCCTCAATGTGTGCTAGCGGACAGATGTTTCGATGTCACATTGGCGGTTCCAATGCAAGCTCTATAAACGGCCTCCTGCTGGTTCTGTTGTGTGTGGGGGAGGAGGGGACGGCGACATGGTCAAACATGCTGTCATCATCACCATCATCATCACATGACATGATCCATCATCATATCTA	Fungi	Cryptomycota	_	_	_	_	JX898557|k__Fungi;p__Rozellomycota;c__unidentified;o__unidentified;f__unidentified;g__unidentified;s__Rozellomycota_sp|SH187315.07FU	96	3e-86	89.1
OTU_246	128_711710|F|ITS2	LR586303	CAACCCTCGAGCCCCTGTGGCCCGGCGTTGGGGATCTGCCACGGCAGGCCCCTAAAACCAGTGGCGGACCCGAAGGGCCCTCTCCTTTGCGCAGTAGCATTCGCCTCGCATTGGGAGTCCTCGGCGTCCTGCCTCTAAACCCCCCACAAGTCCGCTTCGGCGGCACCAA	Fungi	Ascomycota	Sordariomycetes	Glomerellales	Plectosphaerellaceae	Plectosphaerella	KY399823|k__Fungi;p__Ascomycota;c__Sordariomycetes;o__Glomerellales;f__Plectosphaerellaceae;g__Plectosphaerella;s__Plectosphaerella_pauciseptata	100	3e-84	100
OTU_247	128_711740|F|ITS2	LR586304	GTACCCTCAAGCTCTGCTTGGTGTTGGGTGTTTGTCCCGCCTCCGCGCGTGGACTCGCCTTAAAGTGATTGGCAGCCGGAATAATTCTGGGGAACGCAGCACAACTGCAGCCTCCATGTTAGACTGAGCGTCCACAAGCCTTTTTTCAAC	Fungi	Ascomycota	Dothideomycetes	Pleosporales	Cucurbitariaceae	Pyrenochaeta	GU361962|k__Fungi;p__Ascomycota;c__Dothideomycetes;o__Pleosporales;f__Cucurbitariaceae;g__Pyrenochaeta;s__Pyrenochaeta_inflorescentiae|SH217880.07FU	100	1e-63	96.03
OTU_248	128_712089|F|ITS2	LR586305	GAACCCTCGGGACCCCTTCTGGCAATAGCCCGGAGGGGCCCCGGCGTTGGGGATCGGCTGCCCCCGCGGCTGCCGGCCCCGAAATCTAGTGACGGTCTCACCGCATACTCCTTTGCGTAGTAAAACACCTCGCACTGGACGGCTGGAGTGACCACGTCGTTAACCCCCAACTTTATAA	Fungi	Ascomycota	Sordariomycetes	Hypocreales	Stachybotryaceae	Stachybotrys	KU144664|k__Fungi;p__Ascomycota;c__Sordariomycetes;o__Hypocreales;f__Stachybotryaceae;g__Stachybotrys;s__Stachybotrys_sp|SH025930.07FU	97	4e-83	98.84
OTU_249	128_712113|F|ITS2	LR586306	CAACCCTCGAGCCCCCGTGGCCCGGCGTTGGGGATCTGCCCAGGCAGGCCCCGAAAACCAGTGGCGGACCCGTTACAGGCCCTTCCTTTGCGTAGTAATACTGCCTCGCATCGGGAGCCGGCGGGCTTTCAGCCTCTAAACCCCCAGCAAGTCCGCTCCGGCGGCACCAA	Fungi	Ascomycota	Sordariomycetes	Glomerellales	Plectosphaerellaceae	Chordomyces	LN810521|k__Fungi;p__Ascomycota;c__Sordariomycetes;o__Glomerellales;f__Plectosphaerellaceae;g__Chordomyces;s__Chordomyces_antarcticus|SH219560.07FU	100	8e-85	100
OTU_250	128_712205|F|ITS2	LR586307	GTACCTTCAAGCTCTGCTTGGTGTTGGGTGTTTGTCCTTGCCCTAGTGGCGGGACTCGCCTTAAAGTAATTGGCAGCCAGTGTTTTGGTTTTGAAGCGCAGCACAAGTCGCGATTCAAGTCTATACGCTAGTTTCCACAAGTCTTTTATCAC	Fungi	Ascomycota	Dothideomycetes	Pleosporales	Leptosphaeriaceae	Plenodomus	KY221834|k__Fungi;p__Ascomycota;c__Dothideomycetes;o__Pleosporales;f__Leptosphaeriaceae;g__Plenodomus;s__Plenodomus_biglobosus	100	8e-75	100
OTU_251	128_712411|F|ITS2	LR586308	GTACCCTCAAGCTCTGCTTGGTGTTGGGTGTTTGTCCCGCCTTGCGCGTGGACTCGCCTTAAAGTCATTGGCAGCCGGAATAATTCTGGGGAACGCAGCACAACTGCAGCCTCCACTTTACGCCGAGCGTCCAGTAAGCCTTTTTTCAAC	Fungi	Ascomycota	Dothideomycetes	Pleosporales	Cucurbitariaceae	Pyrenochaeta	KJ395501|k__Fungi;p__Ascomycota;c__Dothideomycetes;o__Pleosporales;f__Cucurbitariaceae;g__Pyrenochaeta;s__Pyrenochaeta_sp|SH217880.07FU	100	5e-72	99.33
OTU_252	128_712621|F|ITS2	LR586309	TCACCCCTCAAGCCCCCTGGCTTGGTGTTGGACGGTTGGCGATGACCTCCGGGTCGTCGCCCCTCCCAAAGACAATGACGGCGGCCTCGTTGGACCCCCGGTACACTGAGTTCTTCACGGGACACGTACTGGATCAAGGGTGCGCGGAGCACGGTCTTAACCATTTCACCCCTCGTGGGCGGAATAATTTTTCTA	Fungi	Ascomycota	Eurotiomycetes	Chaetothyriales	Herpotrichiellaceae	Exophiala	KP347947|k__Fungi;p__Ascomycota;c__Eurotiomycetes;o__Chaetothyriales;f__Herpotrichiellaceae;g__Exophiala;s__Exophiala_sp	81	5e-58	92.5
OTU_253	128_713799|F|ITS2	LR586310	TGTACCCTCAAGCACTGCTTGGTGTTGGGCGTTTGTCCTGCAAAGGACTCGCCTGAAAGCGATTGGCGGCCAACGTACTGGTGGTAGAGCGCAGCACAATTTGCGTCTCTCCCTTCTACGTCGGCGTCCATGAAGCCTTTTTTCAAC	Fungi	Ascomycota	Dothideomycetes	Pleosporales	Leptosphaeriaceae	Leptosphaeria	MF327242|k__Fungi;p__Ascomycota;c__Dothideomycetes;o__Pleosporales;f__Leptosphaeriaceae;g__Leptosphaeria;s__Leptosphaeria_sp	100	4e-72	100
OTU_254	128_713831|F|ITS2	LR586311	GTACCTTCAAGCTTTGCTTGGTGTTGGGTGTTTGTCCTGAGGGACTCGCCTTAAAGTAATTGGCAGCCAGTGTTTGGTTTTGAAGCGCAGCACAAGTCGCGATTCAAAGCTATACGCCCGCTTCCACAAGCCTTTTTCAC	Fungi	Ascomycota	Dothideomycetes	Pleosporales	Phaeosphaeriaceae	Paraphoma	MF326621|k__Fungi;p__Ascomycota;c__Dothideomycetes;o__Pleosporales;f__Phaeosphaeriaceae;g__Paraphoma;s__Paraphoma_chrysanthemicola	100	3e-68	100
OTU_255	128_714450|F|ITS2	LR586312	CAACCCTCAAGCCCCAGCGGTTTGGTGTTGGGCATCGGCCGTCCTCTGCGGCGGCCGTGCCCCAAATACAGTGGCGGACTCGCTGTTGCCTCCTCTGCGTAGTAATTACACCTCGCACCGGATAGACACGAAGTCCACGCCGTAAAACAACCCAATTTCTGAA	Fungi	Ascomycota	Sordariomycetes	Hypocreales	Nectriaceae	Rodentomyces	JF432973|k__Fungi;p__Ascomycota;c__Sordariomycetes;o__Hypocreales;f__Nectriaceae;g__Rodentomyces;s__Rodentomyces_sp|SH185946.07FU	100	6e-81	100
OTU_256	128_714492|F|ITS2	LR586313	GTACCTTCAAGCTCTGCTTGGTGTTGGGTGTTTGTCTCGCCTCTGCGCGCAGACTCGCCTCAAAACAATTGGCAGCCGGCGTATTGATTTCGGAGCGCAGTACATCTCGCGCTTTGCACTCATAACGACGACGTCCATAAAGTACATTTTTTACAC	Fungi	Ascomycota	Dothideomycetes	Pleosporales	Didymellaceae	Stagonosporopsis	KU168143|k__Fungi;p__Ascomycota;c__Dothideomycetes;o__Pleosporales;f__Didymellaceae;g__Stagonosporopsis;s__Stagonosporopsis_cucurbitacearum|SH186594.07FU	100	5e-77	100
OTU_257	128_714557|F|ITS2	LR586314	GTACCCTCAAGCTCTGCTTGGTGTTGGGTGTTTGTCTCGCCTTCGCGCGTGGACTCGCCTTAAAGTGATTGGCAGCCGGTATAATTCTGGGGAACGCAGCACAACTGCAGCCTCCATCTTACGCCGAGCGTCCAGTAAGCCTATTTTTCAC	Fungi	Ascomycota	Dothideomycetes	Pleosporales	Cucurbitariaceae	Pyrenochaeta	HQ914829|k__Fungi;p__Ascomycota;c__Dothideomycetes;o__Pleosporales;f__Cucurbitariaceae;g__Pyrenochaeta;s__Pyrenochaeta_sp|SH217880.07FU	100	3e-69	98.01
OTU_258	128_714681|F|ITS2	LR586315	TTCTCTGCAGCAATGCGATTTGACTCGAGTCTTTGTTGACCGAGTTTAAACAAAGCTAGAGGATGGTCAGTTTGGACTAGTCCGAGTGCTAAGCATTCTTGGGTCTAGGACGGATTGGACATTAAAAATCTAACTTTTT	Fungi	_	_	_	_	_	KU063946|k__Fungi;p__unidentified;c__unidentified;o__unidentified;f__unidentified;g__unidentified;s__Fungi_sp	99	4e-63	99
OTU_259	128_716621|F|ITS2	LR586316	TAACCCTCAAGCCTAGCTTGGTGTTGGAGCCTGTCTCTGGACAGCTCTTAAAATCAGTGGCGGTGCCTTCTGGTTCTAAGCGTAGTAACTTTTCTCGCTATAGAGTCCTGGAGGTGTCTAGCCAGAACCCCTAATTTTCTAT	Fungi	Ascomycota	Leotiomycetes	Helotiales	Hyaloscyphaceae	Cistella	KX302069|k__Fungi;p__Ascomycota;c__Leotiomycetes;o__Helotiales;f__Hyaloscyphaceae;g__Cistella;s__Cistella_sp|SH018446.07FU	100	3e-69	100
OTU_260	128_716870|F|ITS2	LR586317	CAACCCCTCAAGCACAGCTTGTGTGTTGGGCCATCGTCCTTCTGGACGGGCCTGAAATGCAGTGGCAGCACCGAGTTCTGGTGTCTGAGTGTATGGGAATCTCTTATCGCTCAAAGACCCAATCGGCGCTGATGTCAGATTTTTATCCA	Fungi	Ascomycota	Eurotiomycetes	Onygenales	Onygenales_fam_Incertae_sedis	Chrysosporium	KY014758|k__Fungi;p__Ascomycota;c__Eurotiomycetes;o__Onygenales;f__Onygenales_fam_Incertae_sedis;g__Chrysosporium;s__Chrysosporium_articulatum|SH193114.07FU	100	2e-71	99.33
OTU_261	128_717894|F|ITS2	LR586318	CAACCCTCGAGCCCCCGTGGCCCGGCGTTGGGGATCTGCCCAGGCAGTCCCCGAAAACCAGTGGCGGACCCGTTGGGCCCTTCCTTTGCGTAGTAACATCTGCCTCGCATCGGGAGCCTGCGGGCTATCCGGCCTCTAAACCCCCCTCAAGCCCGCTCCGGCGGCACCAA	Fungi	Ascomycota	Sordariomycetes	Glomerellales	Plectosphaerellaceae	Gibellulopsis	KX359602|k__Fungi;p__Ascomycota;c__Sordariomycetes;o__Glomerellales;f__Plectosphaerellaceae;g__Gibellulopsis;s__Gibellulopsis_nigrescens|SH219558.07FU	100	8e-85	100
OTU_262	128_717931|F|ITS2	LR586319	CAACCATCAAGCCCCAGGCTTGCGTTGGAGCCCTGCGGCTGCCGCAGCCTCCCAAAAGCAGTGGCGGGCTCGCTATCACACCGAGTGCAGTAGATTACTCTTCGCTCAGGGCGTGTGGCGGGTTCCAGCCGTGAAACCCCCTACTTCTCAA	Fungi	Ascomycota	Sordariomycetes	Sordariales	Lasiosphaeriaceae	Podospora	DQ166963|k__Fungi;p__Ascomycota;c__Sordariomycetes;o__Sordariales;f__Lasiosphaeriaceae;g__Podospora;s__Podospora_dimorpha|SH018742.07FU	100	3e-69	98.01
OTU_263	128_718546|F|ITS2	LR586320	TCACCCCTCAAGCCTGGCTTGCTGTTGGAACCTGCCCCTCACCCGGGCTGTTCCCAAAGATAATGACGGCGTCTGCGAGGACTCCAGTACACTGAGCTTTCGGGCACGTACTGTCAAGGACTCCAGGCCCGGTCTAACTTATTTTATTATACCAA	Fungi	Ascomycota	Eurotiomycetes	Chaetothyriales	Chaetothyriales_fam_Incertae_sedis	Xenobotrytis	KY592362|k__Fungi;p__Ascomycota;c__Eurotiomycetes;o__Chaetothyriales;f__Chaetothyriales_fam_Incertae_sedis;g__Xenobotrytis;s__Xenobotrytis_acaducospora	100	2e-70	97.47
OTU_264	128_718571|F|ITS2	LR586321	CAACCATCAAGCCCCAGGCTTGTGTTGGGGACCTGCGGCTGCCGCAGGCCCTGAAAACCAGTGGCGGGCTCGCTGTCACACCGGGCGTAGTAGATTTTATCTCGCTCAGGGCGTGCTGCGGGTTCCGGCCGTTAAAAGCCTTTTTTACCCAA	Fungi	Ascomycota	Sordariomycetes	Sordariales	Chaetomiaceae	Thielavia	KU702672|k__Fungi;p__Ascomycota;c__Sordariomycetes;o__Sordariales;f__Chaetomiaceae;g__Thielavia;s__Thielavia_sp|SH195297.07FU	100	8e-75	100
OTU_265	128_719951|F|ITS2	LR586322	TCACCCCTCAAGCCTAGCTTGGTGTTGAGGCCTGCTGTCAAGGCAGCCTCTAAAATCAGTGGCAGTGCTGTCAGGCTCTAAGCGTAGTAAATCTAATCGCTATAGACACCTGGTGGACACTCGCCAGAACCCCCCATTTTTTAAT	Fungi	Ascomycota	Leotiomycetes	Helotiales	Helotiaceae	Tetracladium	KU519118|k__Fungi;p__Ascomycota;c__Leotiomycetes;o__Helotiales;f__Helotiaceae;g__Tetracladium;s__Tetracladium_furcatum|SH204309.07FU	100	3e-69	99.32
OTU_266	128_722179|F|ITS2	LR586323	ATACCAATCTAGCCTGGCTAGGTGTTGGGCTTCGCCGTCTGGCGGGCCTTAAAACCAGTGGCGGTGCTCTTAGGCTCTACGCGTAGTAATTTTCTCGCTATAGGGTCCTGGGAGATGCTGGCCAGCAACCCCAAATTTTTCTA	Fungi	Ascomycota	Leotiomycetes	Helotiales	Hyaloscyphaceae	Lachnum	KJ542268|k__Fungi;p__Ascomycota;c__Leotiomycetes;o__Helotiales;f__Hyaloscyphaceae;g__Lachnum;s__Lachnum_sp|SH201605.07FU	100	7e-70	100
OTU_267	128_723406|F|ITS2	LR586324	CAACCCTCGAGCCCCTGTGGCCCGGCGTTGGGGATCTGCCACGGCAGGCCCCTAAAACCAGTGGCGGACCCGAAGGCCCTCTCCTTTGCGCAGTAGCATCAGCCTCGCATTGGGATCCCTCGGCGTCCTGCCTCTAAACCCCCCACAAGTCCGCTCCGGCGGCACCAA	Fungi	Ascomycota	Sordariomycetes	Glomerellales	Plectosphaerellaceae	Plectosphaerella	KY399816|k__Fungi;p__Ascomycota;c__Sordariomycetes;o__Glomerellales;f__Plectosphaerellaceae;g__Plectosphaerella;s__Plectosphaerella_cucumerina	100	1e-83	100
OTU_268	128_729496|F|ITS2	LR586325	CTACCACAAGTCGACGACGTCCTTGCAAAAGGGCGTGCAGTCGGACATTGAGCTTTGCCAGCCGTTCGCGGCTCAGCTAGCTTTAAATAGAGCGTGATGCACAGCGATCCTACTGTTCTTTGCAGGAGTATCGGTGACGTGGATAACTTCACATTTTGTGAACCTTCCAATACGTGACCGAAGCTCGTAAACTGCTCTGAGCAGCAAGCCGCAATTGTGCGTCCGATCGTCACGCAAGTGACAACTCTTTTGA	Fungi	_	_	_	_	_	KU063854|k__Fungi;p__unidentified;c__unidentified;o__unidentified;f__unidentified;g__unidentified;s__Fungi_sp	99	8e-120	98
OTU_269	128_729520|F|ITS2	LR586326	TTCTCTGCAGCAATGCGATTTGACTCGAGTCTTTGTTGACCGAGTTTAAACAAAGCTAGAGGATGGTCAGTTTGGACTAGTCCGAGTGCTAAGCATTCTTGGGTCTAGGACGGATTGATTGTTACAATCTATCTTTT	Fungi	Cryptomycota	_	_	_	_	AJ920020|k__Fungi;p__Rozellomycota;c__unidentified;o__unidentified;f__unidentified;g__unidentified;s__Rozellomycota_sp|SH020432.07FU	100	1e-57	96.35
OTU_270	128_732435|F|ITS2	LR586327	AAACCCTCAACCTTAGATTGGTTATTTGACCTTTCTTTGGCTTGGATTTGGACGTTTGCCGATGATAAGTCGGCTCGTCTTAAAAGTAATAGCTGGATCTGTCTCGCGACATGGTTTGACTTGGCGTAATAAGTATTTCGCTAAGGACATCTTCGGATGGCCCTGTTGCAGACTAAAGACCGCTTTCTAATCCATTGATCTTCGGATTAATATTCATAAC	Fungi	Basidiomycota	Tremellomycetes	Tremellales	Tremellaceae	Cryptococcus	KU350402|k__Fungi;p__Basidiomycota;c__Tremellomycetes;o__Tremellales;f__Tremellaceae;g__Cryptococcus;s__Cryptococcus_sp|SH206552.07FU	100	2e-112	100
OTU_271	129_732979|F|ITS2	LR586328	AATTATCAACCTTGCTCGCTTTTACCGGCTTGAGTTAGGCTTGGATGTGAGGGCTTTTGCTGGCTTCCTTCAGTGGATGGTCTGCTCCCTTTAAATGCATTAGTGGGATCTCTTGTGGACCGTCACTTGGTGTGATAATTATCTATGCCTTTTGACTTTGAAGCAAACTAATGGGAACCTGCTTATAACCGTCTTCGGACAATCTATTGACA	Fungi	Basidiomycota	Agaricomycetes	Agaricales	Tricholomataceae	Mycena	JF908424|k__Fungi;p__Basidiomycota;c__Agaricomycetes;o__Agaricales;f__Tricholomataceae;g__Mycena;s__Mycena_algeriensis|SH220730.07FU	100	8e-96	96.7
OTU_272	129_733041|F|ITS2	LR586329	AATTCTCAACTTCAAAAGTTTATTCTTTTGAAGCTTGGATGTTGGAGGACTTGCAGGCATATATTCAAATGTCAGCTCCTCTTAAATGCATTAGCAGAACTTGTACGTTCGGCTCTGGTTTGATAATACTATCTATGCCATTGCTGAAAGGTCATTTGTTCAGCTTCTAATGGTCCATTGTGGACTGTCTCTTTTGGAGGCATTATCTTTTG	Fungi	Basidiomycota	Agaricomycetes	Agaricales	Clavariaceae	Ramariopsis	FJ528733|k__Fungi;p__Basidiomycota;c__Agaricomycetes;o__Agaricales;f__Clavariaceae;g__Ramariopsis;s__Ramariopsis_sp|SH015590.07FU	100	8e-96	96.31
OTU_273	129_733042|F|ITS2	LR586330	AAACCAATCCAGCCTCGTGCTTGGGTCTTGGGCCTTTCGCCTCTGGGCGGGCCTCAAAATCAGTGGCGGCGCCTCCTGGCTCTACGCGTAGTAATACTCCTCGCTATAGATGTCTGGTGGTGTCCTGCCAAAACCCCCATATTTTTTAA	Fungi	Ascomycota	Leotiomycetes	Helotiales	Helotiales_fam_Incertae_sedis	Cystodendron	JN104525|k__Fungi;p__Ascomycota;c__Leotiomycetes;o__Helotiales;f__Helotiales_fam_Incertae_sedis;g__Cystodendron;s__Cystodendron_sp|SH174318.07FU	100	3e-73	100
OTU_274	129_733044|F|ITS2	LR586331	AAACCAATCCAGCTTGCTGGGTCTTGGGTCTCGCCTCTGGGCGGGCCTTAAAATCAGTGGCGGTGCCACTCGGCTCTAAGCGTAGTAATTCTTCTCGCTATAGGTCCCGGGTGGAGGCTTGCCAACAACCCCTAATTCTTAAA	Fungi	Ascomycota	Leotiomycetes	Helotiales	Helotiaceae	Crocicreas	JF300400|k__Fungi;p__Ascomycota;c__Leotiomycetes;o__Helotiales;f__Helotiaceae;g__Crocicreas;s__Crocicreas_sp|SH211849.07FU	100	2e-66	98.6
OTU_275	129_733056|F|ITS2	LR586332	AATTCTCAACCTTTTGAACGCTTGCGCTCACTAGGCTTGGATGTGAGGGTTTTGCTGGCTTCCTTCAGTGGCGGTCTGCTCCCTTTAAATGCATTAGTGGGATCCTTTGTGGATCGGTCACTTGGTGTGATAATATATCTACGCCGCTTGCACCGCGAAGCAAAACTTATGGGAACCTGCTTATAACCGTCTAGCAATAGACAACTTTTGAAC	Fungi	Basidiomycota	Agaricomycetes	Agaricales	Tricholomataceae	Hemimycena	HQ604775|k__Fungi;p__Basidiomycota;c__Agaricomycetes;o__Agaricales;f__Tricholomataceae;g__Hemimycena;s__Hemimycena_sp|SH184927.07FU	100	5e-98	96.79
OTU_276	129_733059|F|ITS2	LR586333	CAACCCCTCAAGCTTCGGCTTGGTCTTGGAGCCTGCGGTCTCGCAGCCCCTAAACTCAGTGGCGGTGCTATTGAGCTCTGAGCGTAGTAAATCTCCTCGCTATAGAGCCTCGGTAGTTGCTTGCCAACAACCCCCAATTTTTATCA	Fungi	Ascomycota	Leotiomycetes	Helotiales	Hyaloscyphaceae	Tetrachaetum	KF617870|k__Fungi;p__Ascomycota;c__Leotiomycetes;o__Helotiales;f__Hyaloscyphaceae;g__Tetrachaetum;s__Tetrachaetum_sp|SH184445.07FU	100	2e-71	100
OTU_277	129_733405|F|ITS2	LR586334	TAACCACTCAAGCCTTGGCTTGGTATTGGGGTTCGCGGTTCCGCGGCCCTTAAAATCAGTGGCGGTGCCGTCTGGCTCTAAGCGTAGTAATTCTCTCGCTATAGGGTCCCGGCGGTGGCTTGCCAAAAACCCCTCTTTATTTTTCCTTC	Fungi	Ascomycota	Leotiomycetes	Helotiales	Helotiaceae	Meliniomyces	FJ440931|k__Fungi;p__Ascomycota;c__Leotiomycetes;o__Helotiales;f__Helotiaceae;g__Meliniomyces;s__Meliniomyces_vraolstadiae|SH181081.07FU	99	3e-64	97.28
OTU_278	129_733437|F|ITS2	LR586335	AATTCTCAACTTCAAAATTTCTTGTTTTGAAGCTTGGATGTTGGAGGGCTTTGCAGGCATATAGTAATGTCAGCTCCTCTTAAATGCATTAGCAGAACTTGTACGTTCGGCTCTGGTTTGATAATCCTATCTATGCCATCGCTGAAAGGTCATTGTTCAGCTTCTAATGGTCCACTTATTGGACTGTCTCTTTGGAGGCATATCTTTTG	Fungi	Basidiomycota	Agaricomycetes	Cantharellales	Cantharellales_fam_Incertae_sedis	Multiclavula	KC348464|k__Fungi;p__Basidiomycota;c__Agaricomycetes;o__Cantharellales;f__Cantharellales_fam_Incertae_sedis;g__Multiclavula;s__Multiclavula_clara|SH493550.07FU	97	2e-82	94.17
OTU_279	129_733459|F|ITS2	LR586336	AAAACCATGACCCTTTGGGTTGTATTGGGACTCGCCTTCTGGCGTCTCCTCAAAGTCATCGTGTCTAAAAGCGGACGAGATCCATTAGGACAGAACGTTTGAGGACCCTAAACTCTCTG	Fungi	Ascomycota	Archaeorhizomycetes	Archaeorhizomycetales	Archaeorhizomycetaceae	Archaeorhizomyces	GU174299|k__Fungi;p__Ascomycota;c__Archaeorhizomycetes;o__Archaeorhizomycetales;f__Archaeorhizomycetaceae;g__Archaeorhizomyces;s__Archaeorhizomyces_sp|SH019983.07FU	100	6e-55	99.16
OTU_280	129_734160|F|ITS2	LR586337	AAACCAATCCAGCTTGCTGGGTCTTGGGCTTTCGCCCCTGGGCGGGCCTCAAAATTAGTGGCGGTGCTGCCAGGCTCTAAGCGTAGTAATTCTTCTCGCTACAGGGTCCTGGCGGAGGCTTGCCATCAACCCCAAATATTTCAAA	Fungi	Ascomycota	Leotiomycetes	Helotiales	Helotiaceae	Phaeohelotium	KT876976|k__Fungi;p__Ascomycota;c__Leotiomycetes;o__Helotiales;f__Helotiaceae;g__Phaeohelotium;s__Phaeohelotium_epiphyllum|SH201864.07FU	100	9e-59	95.17
OTU_281	129_734253|F|ITS2	LR586338	TAACCCTCAAGCCTAGCTTGGTATTGGAGTCGCTATACAGCGGCCCCTAAAATCAGTGGCGGTGCCTATAGGTTCTACGCGTAGTAATTTTTCTCGCTATAGATCCCTATAAGTGCTTGCCAACAACCCCAATTTTTTCA	Fungi	Ascomycota	Leotiomycetes	Helotiales	Helotiaceae	_	JQ312813|k__Fungi;p__Ascomycota;c__Leotiomycetes;o__Helotiales;f__Helotiaceae;g__unidentified;s__Helotiaceae_sp	100	3e-63	97.86
OTU_282	129_734273|F|ITS2	LR586339	TGACCAATCAAGCTCTGCTTGGCCTTGGGGCCTGCTGTACCGGCGGCCCTTAAAATCAGTGGCGGTGCCGTCTGGCTCTAAGCGTAGTAATACTTCTCGCTATAGGGTCTAGTCGTCCACCCGCCAGAACCCTCAACTTTCTTA	Fungi	Ascomycota	Leotiomycetes	Helotiales	Helotiaceae	Meliniomyces	AM087272|k__Fungi;p__Ascomycota;c__Leotiomycetes;o__Helotiales;f__Helotiaceae;g__Meliniomyces;s__Meliniomyces_sp|SH214267.07FU	100	2e-70	100
OTU_283	129_734347|F|ITS2	LR586340	AAACCCTCAAGCTCAGCTTGGTGTTGGGGCCTGCCCACCGGCAGCCCTTAAAATCAGTGGCGGTGCCATCTGGCTCTAAGCGTAGTAATTTCTCTCGCTATAGGGTCCCGGTGGAGACTTGCCAAAACCCCCAATTTTTCTAT	Fungi	Ascomycota	Leotiomycetes	Helotiales	_	_	KU354811|k__Fungi;p__Ascomycota;c__Leotiomycetes;o__Helotiales;f__unidentified;g__unidentified;s__Helotiales_sp|SH198118.07FU	100	7e-70	100
OTU_284	129_734440|F|ITS2	LR586341	AAACACCCTCAGTTTTTTCTTTATTGAAAAAACTGGACTTGAGTGATCCCAACGGTCTTTTTTAAAAGGCTGGCGGGTTGCTTGAAATGCAGGTGCGGCTGGACACATCTTCTGAGCTATAAGCATTACCTATTTAGTCCCGTCAAACGGATTATTTCTATTGCTACAGCTAATATAAAGGTCGATTGTCCTTGTGCCCGACTGATGCAGGAAAACATGGAGAAATCCTTGTTCA	Fungi	Mortierellomycota	Mortierellomycetes	Mortierellales	Mortierellaceae	Mortierella	EF635767|k__Fungi;p__Mortierellomycota;c__Mortierellomycetes;o__Mortierellales;f__Mortierellaceae;g__Mortierella;s__Mortierella_sp|SH185972.07FU	100	4e-114	98.3
OTU_285	129_734652|F|ITS2	LR586342	AATTCTCAAACCTCTATTGGCTTTTTCGGTCAATTAGAGGCTTTGGATATGGGAGTCTTTGCTGGAACCTATTCATTTAGGGGTCAGCTCTCCTTAAATGCATTAGCGGTTAACTTGATCCCCTTTCATTGGTGTGATAATTATCTACGCCTTTTGAAATGATCAGCAGAATGTTAATAGCTTCTAACCAGTCCCTTTGTTGGACAAATTTATTTGACT	Fungi	Basidiomycota	Agaricomycetes	Agaricales	Tricholomataceae	Mycena	KJ705190|k__Fungi;p__Basidiomycota;c__Agaricomycetes;o__Agaricales;f__Tricholomataceae;g__Mycena;s__Mycena_adonis_var._adonis|SH217100.07FU	100	4e-94	95.07
OTU_286	129_734744|F|ITS2	LR586343	CAACCCTCGAGCTCCCTTTGGGGAGCCCGGCGTTGGGGACCGGCAGCTACCGCCGACCCCGAAATACAGTGGCGGCCCGTCACGGCGACCTCTGCGTAGTAATCCAACCTCGCACCGGGAACCCGACGCGGCCACGCCGTAAAACACCCCAATTCTGAA	Fungi	Ascomycota	Sordariomycetes	Hypocreales	Cordycipitaceae	Lecanicillium	UDB027583|k__Fungi;p__Ascomycota;c__Sordariomycetes;o__Hypocreales;f__Cordycipitaceae;g__Lecanicillium;s__Lecanicillium_sp|SH212430.07FU	100	1e-78	100
OTU_287	129_734763|F|ITS2	LR586344	AATTCTCAACCTTACCAGCTTTTGTTGGTAGTGGCTTGGATGTGGGGGTCTTTTGCTGGCTTCGTCAAGAGGTCTACTCCCCTTAAATGCATTAGCCGGTATCCCGTGTGGACTCGTCTATTGGTGTGATAATTATCTACGCCGTGGATGTCTACTTTAAATGGGTTGTACTGCTTCTAACCGTCTATTCAGTTAGACTATCAATGACA	Fungi	Basidiomycota	Agaricomycetes	Agaricales	Strophariaceae	Galerina	UDB014454|k__Fungi;p__Basidiomycota;c__Agaricomycetes;o__Agaricales;f__Strophariaceae;g__Galerina;s__Galerina_sp|SH001889.07FU	100	5e-98	97.61
OTU_288	129_735528|F|ITS2	LR586345	AACATCTCAAATCTCTCAACGCTTGCGTTGTGAGGATTGGATTTGAGCGATCCCGACTCCTTCGTCAGAAAGAGGAGGGTCGCTTGAAATGCAGATGCAGCAGGACATTCTTCTGAGCTAAAAGCATATTTATTTAGTCCCGTCAAACGGATTATTACTTTTGCTTCAGCTAACATAAAGGTCGAATGAGCCATTATCGCTGATTGCAGGAAAACACGTCCGTAACAGGACTTGTAA	Fungi	Mortierellomycota	Mortierellomycetes	Mortierellales	Mortierellaceae	Mortierella	KP889632|k__Fungi;p__Mortierellomycota;c__Mortierellomycetes;o__Mortierellales;f__Mortierellaceae;g__Mortierella;s__Mortierella_sp|SH494909.07FU	100	7e-122	100
OTU_289	129_735792|F|ITS2	LR586346	AATTCTCAACTTCAAAAGTTTATTCTTTTGAAGCTTGGATGTTGGAGGACTTGCAGGCATATATTCAAATGTCAGCTCCTCTTAAATGCATTAGCAGAACTTGTACGTTCGGCTCTGGTTTGATAATACTATCTATGCCATTGCTGAAAGGTCATTTGTTCAGCTTCTAATGGTCTTTTGGAGGCATTATCTTTTG	Fungi	Basidiomycota	Agaricomycetes	Agaricales	Clavariaceae	Ramariopsis	FJ528733|k__Fungi;p__Basidiomycota;c__Agaricomycetes;o__Agaricales;f__Clavariaceae;g__Ramariopsis;s__Ramariopsis_sp|SH015590.07FU	89	6e-77	96.11
OTU_290	129_736297|F|ITS2	LR586347	CAACCCTCAAGCTCTGCTTGGTATTGGGCTTCAGGCGTCAGCCTGGGCCTTAAAATCAGTGGCGGTGCCGTCTGGCTCTAAGCGTAGTAAATCTCTCGCTATAGATGTCAGGTGGAGACTTGCCATAACCCCCAATTTTTACA	Fungi	Ascomycota	Leotiomycetes	Helotiales	Dermateaceae	_	LN911600|k__Fungi;p__Ascomycota;c__Leotiomycetes;o__Helotiales;f__Dermateaceae;g__unidentified;s__Dermateaceae_sp	100	7e-70	100
OTU_291	129_736679|F|ITS2	LR586348	AATTCTCAACCCCCTTGTGCTTTTGCGAGCTACAAGGAGGCTTGGATTTGGGGGACTGTGTTGGCCTAGTCGGTCGACTCCCCTTGAATGCATTAGCTGGACTGTCCGTCTTGTTAACGGTTCGCGGTGTGATACACTATCTACGCCCTGGTAAATCCGTCTTTCAGGTCTGGTCAAGCTTCTAATCGTCTTCGGACAATTCACCTATT	Fungi	Basidiomycota	Agaricomycetes	Hymenochaetales	_	_	GU174339|k__Fungi;p__Basidiomycota;c__Agaricomycetes;o__Hymenochaetales;f__unidentified;g__unidentified;s__Hymenochaetales_sp|SH470755.07FU	100	1e-94	96.67
OTU_292	129_737303|F|ITS2	LR586349	TAACCACTCAAGCCTAGCTTGGTATTGGGGTTCGCGTGTTCGCGGCCCTTAAAATCAGTGGCGGTGCCGTCTGGCTCTAAGCGTAGTAAATCTCTCGCTATAGGGTTCCGGCGGTTGCTTGCCAAAACCCCCCATTTTCTCA	Fungi	Ascomycota	Leotiomycetes	Helotiales	Helotiaceae	Meliniomyces	EF093175|k__Fungi;p__Ascomycota;c__Leotiomycetes;o__Helotiales;f__Helotiaceae;g__Meliniomyces;s__Meliniomyces_sp|SH181093.07FU	100	3e-69	100
OTU_293	129_738742|F|ITS2	LR586350	ACACCATCAAGCCTGGCTTGGTCTTGGACGCGGTCGAGTGACCCGTCCGTAACCCGTTGGCGGTACAGTCCGGCTTCAAGCGTAGCAAAAATTTCGCTTCAGGAGTCCGCGGCGGTGCCCGCCAGGTAACAACTTCCTAAA	Fungi	Ascomycota	Dothideomycetes	Hysteriales	_	_	JF519362|k__Fungi;p__Ascomycota;c__Dothideomycetes;o__Hysteriales;f__unidentified;g__unidentified;s__Hysteriales_sp|SH181859.07FU	99	5e-61	97.12
OTU_294	129_739984|F|ITS2	LR586351	TCAACCCTCAAGCCTGGCTTGCTGTTGGACCTCTCGTCGTTGAAGACGGGTCCTAAAGTTAATGGCGGAGTCGTCTGGACCCTAGATGCAACGAGCTCTCGCAGCACGCATTTAAGGGGCTGGCGGCTCTAGTCTCAACCCATATCATTTACAA	Fungi	Ascomycota	Eurotiomycetes	Chaetothyriales	_	_	EF521259|k__Fungi;p__Ascomycota;c__Eurotiomycetes;o__Chaetothyriales;f__unidentified;g__unidentified;s__Chaetothyriales_sp|SH217842.07FU	100	6e-76	100
OTU_295	129_740463|F|ITS2	LR586352	CACACCTTGCGCTCTGCGCAGTGTTGGGTGTAGCCTTCAGGGGCTCACCTCAAATCCAGTGGCAGCACCTCAGAGCTCCTACGCGCAGTGATCACCGCCGCCGGTGGAGTCCTGTGAGTGCTAGCTAGTCAACCCCCCACTTTCTA	Fungi	Ascomycota	Leotiomycetes	Rhytismatales	Rhytismataceae	_	LN910128|k__Fungi;p__Ascomycota;c__Leotiomycetes;o__Rhytismatales;f__Rhytismataceae;g__unidentified;s__Rhytismataceae_sp	100	1e-52	92.57
OTU_296	129_741968|F|ITS2	LR586353	TGACCAATCAAGCTCTGCTTGGCCTTGGGGCCCGCTGTACCGGCGGCTCTTAAAACCAGTGGCGGTGCCGGCTGGCTCTAAGCGTAGTAATACTTCTCGCTATAGGGTCCAGTCGTCTACCCGCCAGAACCCTCAACTTTCTTA	Fungi	Ascomycota	Leotiomycetes	Helotiales	Helotiaceae	Meliniomyces	JQ346994|k__Fungi;p__Ascomycota;c__Leotiomycetes;o__Helotiales;f__Helotiaceae;g__Meliniomyces;s__Meliniomyces_sp|SH214293.07FU	100	9e-69	99.31
OTU_297	13_960651|F|ITS2	LR586354	ACACGATCAACTCTAGTTAGAGTTGGCATTGACCTCATGTGCTATTAAGAAGTGCATTTGGTTTGAATTGATCAAGTTGATGGGCTTCCCAGTGATGCTCGATGTGTGCTAGCGAGACAGTCGTCCCGATCTCACATTATTGCATCGTTGCAGAGCCCTAATCACAGCTTGTTAATTATCATATATCTA	Fungi	Cryptomycota	_	_	_	_	EF635760|k__Fungi;p__Rozellomycota;c__Rozellomycotina_cls_Incertae_sedis;o__GS11;f__unidentified;g__unidentified;s__GS11_sp|SH191084.07FU	100	1e-79	95.26
OTU_298	13_965935|F|ITS2	LR586355	ATCCTCTGCAGCAATGCGATTTGACTTGCGTCTTTGTTGACCGAGTTTAAAGAAAGCTAGAGGATGGTCAGTTTAGACTAGCCCGAGTGCTAAGCATTCTTGGGTCTAGGATGGATTGCTCATTACATCTATTTTTTA	Fungi	Cryptomycota	_	_	_	_	EU516745|k__Fungi;p__Rozellomycota;c__unidentified;o__unidentified;f__unidentified;g__unidentified;s__Rozellomycota_sp	100	2e-65	99.28
OTU_299	13_966017|F|ITS2	LR586356	CAACCTTCAAGCTCAGCTTGGTGTTGGGTGTTTGTCCCGCCCCCCGCGCGTGGACTCGCCTCAAATTGATTGGCAGCCGCATCCCCCCGCCGCGAGCGCAGCACAGTCGCGCTTACGACGTGGGTGGGTCGGCGATCCAGAAGCCTATTTCAACG	Fungi	Ascomycota	Dothideomycetes	Pleosporales	Torulaceae	Dendryphion	KU500567|k__Fungi;p__Ascomycota;c__Dothideomycetes;o__Pleosporales;f__Torulaceae;g__Dendryphion;s__Dendryphion_nanum	100	2e-76	100
OTU_300	13_966115|F|ITS2	LR586357	AACCTCACCCCACTTGGGTTTTTGCCCGAGCGGTGGTGGATTGGGTGTTTGCCGTCACTGGCTCACCTTAAAAGCATAAGCAACTTTGGATGTAATACGTTTCATCCTTCTAAGTGGCTGATAACCCCACATATCTCATG	Fungi	Basidiomycota	Tremellomycetes	Tremellales	Bulleribasidiaceae	Vishniacozyma	KY105821|k__Fungi;p__Basidiomycota;c__Tremellomycetes;o__Tremellales;f__Bulleribasidiaceae;g__Vishniacozyma;s__Vishniacozyma_foliicola|SH181634.07FU	100	3e-68	100
OTU_301	13_970820|F|ITS2	LR586358	CAACACTCAAGCTCAGCTTGGTCTTGAGCCTAGCCGGTCACGGCGGGCTTTAAAATTAGTGGCGGTGCCACCTGGCTCTAAGCGTAGTAATACTCCTCGCTATTGAGTTCTGGTGGACGCTGGCCAGCAACCCCCAACTTTCTAA	Fungi	Ascomycota	Leotiomycetes	Helotiales	Helotiales_fam_Incertae_sedis	Chalara	DQ914698|k__Fungi;p__Ascomycota;c__Leotiomycetes;o__Helotiales;f__Helotiales_fam_Incertae_sedis;g__Chalara;s__Chalara_sp|SH202710.07FU	100	6e-71	100
OTU_302	13_974007|F|ITS2	LR586359	CAACCATCAAGCCCTAGGCTTGTGTTGGGGACCTGCGGCTGCCGCAGGCCCTGAAAATCAGTGGCGGGCTCGCTAGTCACTCCGAGCGTAGTAATACATCTCGCTTTGGACGTGCTGCGTGTTCCGGCCGTTAAACACCTTATTTACCCAA	Fungi	Ascomycota	Sordariomycetes	Sordariales	Chaetomiaceae	Humicola	KU325251|k__Fungi;p__Ascomycota;c__Sordariomycetes;o__Sordariales;f__Chaetomiaceae;g__Humicola;s__Humicola_grisea|SH013922.07FU	100	6e-61	94.74
OTU_303	130_772016|F|ITS2	LR586360	AATTCTCAACCTATCTCGTTTTCTAACTTGTTAGGCTTGGATCATGGAAGTTGCTGGTTCAATTCGAATCAGCTCTTCTTAAATATATTAGCAAAGACTTTTGCTGACCATCATTGGTATGATAATTATCTATATCATTGGTAACCAGTTCCCTTTCATAGGGAAGTCTTGCTTCTAATAGTCGTTTCGACAACTTGACAC	Fungi	Basidiomycota	Agaricomycetes	Agaricales	Entolomataceae	Entoloma	JQ281484|k__Fungi;p__Basidiomycota;c__Agaricomycetes;o__Agaricales;f__Entolomataceae;g__Entoloma;s__Entoloma_conferendum|SH032788.07FU	100	4e-94	98.01
OTU_304	130_772499|F|ITS2	LR586361	AATCCTCAAAAGAAAAGCTTAACTGTTTCTCTTTTGGAATTGGAGTGTGCTGGCCTCTCTCTTGTTAGAAAAGCCCAGCTCCTCTGAAATGCATTAGCGATGTGACGTCCGCGTGGCACCACGCTTCTCTGGCATTGATAGTATCTTCATGCCTGAGCGTGTCGTGCAGCTGTGGAAAGTTTCGCTCGCTCATAACCGATGGGTCAGGCCCATCCTTTGACCA	Fungi	Basidiomycota	Agaricomycetes	Agaricales	Hygrophoraceae	Hygrocybe	FJ554024|k__Fungi;p__Basidiomycota;c__Agaricomycetes;o__Agaricales;f__Hygrophoraceae;g__Hygrocybe;s__Hygrocybe_sp|SH176827.07FU	100	1e-84	92.44
OTU_305	130_772635|F|ITS2	LR586362	AAGACCCTCAAGCTCCCCGGAGCTTGGCGTTGGGCGTGGCCCCATCACCGGGGCCCTCCCCAAAACCAGTGGCGGCCGCGGCCCGGACCCGAGCGCAGTAGACTTCTCTCGCTCCGGGGCCCGGGCGGCGTGCCCGCCAGCAAGACATCAGCCATACCTAA	Fungi	Ascomycota	Leotiomycetes	Helotiales	Leotiaceae	Leotia	KP753327|k__Fungi;p__Ascomycota;c__Leotiomycetes;o__Helotiales;f__Leotiaceae;g__Leotia;s__Leotia_lubrica	100	2e-76	98.76
OTU_306	130_772991|F|ITS2	LR586363	AACCCTCAAAAGAAAAAGCTTAACTGTTTCTCTTTTGGAATTGGAGCGTGCTGGCCTCTTGTTAGAAGAGCCCAGCTCCTCTGAAATACATTAGCGATGTGACGTCCGCGCGGCACCACGCTTCTCTGGCATTGATAAGTATCTTCATGCCTGAGCGTGTTGTGCAGCTGTGGAAAGTTTTGCTCGCTCATAGCCGATGGGTCAGGCCCATCCTTTGACCA	Fungi	Basidiomycota	Agaricomycetes	Agaricales	Hygrophoraceae	Hygrocybe	FJ554205|k__Fungi;p__Basidiomycota;c__Agaricomycetes;o__Agaricales;f__Hygrophoraceae;g__Hygrocybe;s__Hygrocybe_sp|SH176827.07FU	99	4e-84	92.73
OTU_307	130_773033|F|ITS2	LR586364	CGACCCTCGAGCTCCCCGGAGCTCGGCGTTGGGTGCGGCCCCGATCACTGGGGCCCTCCCCAAAACCAGTGGCGGCCGTGGCCCGGTCCCGAGCGCAGTAGACTTCTCTCGCTCAGGGGCCTGGGCGGCGTGCCGGCCAGCAAGACTTCAGCCACACCAAA	Fungi	Ascomycota	Leotiomycetes	Helotiales	Leotiaceae	Leotia	UDB025855|k__Fungi;p__Ascomycota;c__Leotiomycetes;o__Helotiales;f__Leotiaceae;g__Leotia;s__Leotia_sp|SH196167.07FU	100	4e-78	99.38
OTU_308	130_773491|F|ITS2	LR586365	AATTCTCAACCTTGCCAGCTTTCACGAGTTGGTGTAGGCTTGGATGTGGGGGTTGCCGGCTTCTTCAGAGGTCGGCTCTCCTTAAATGCATTAGCGGAACCTTTGTGGACCGTCTCTGGTGTGATAATTATCTACGCCATTGCCGTGAAGCAGCTTTACATGGGGTTCAGCTCATAACCGTCCATTGACTTGGACAACTCTTGACA	Fungi	Basidiomycota	Agaricomycetes	Agaricales	Tricholomataceae	Gamundia	GU234142|k__Fungi;p__Basidiomycota;c__Agaricomycetes;o__Agaricales;f__Tricholomataceae;g__Gamundia;s__Gamundia_leucophylla|SH201120.07FU	100	8e-76	91.75
OTU_309	130_774058|F|ITS2	LR586366	TAACCACTCAAGCCTTGGCTTGGTATTGGGGTTCGCGGTTTCGCGGCTCTTAAAATCAGTGGCGGTGCCGTCTGGCTCTAAGCGTAGTAATTTTTCTCGCTATAGGGTCCCGGTGGTGGCTTGCCAAAACCCCCCTTATTTTCCTAC	Fungi	Ascomycota	Leotiomycetes	Helotiales	Helotiaceae	Meliniomyces	KP753331|k__Fungi;p__Ascomycota;c__Leotiomycetes;o__Helotiales;f__Helotiaceae;g__Meliniomyces;s__Meliniomyces_vraolstadiae	100	4e-72	100
OTU_310	130_774208|F|ITS2	LR586367	GTACCCTCAAGCTTTGCTTGGTGTTGGGTGTTTGTCCGCGTCTTGTACGCAGACTCGCCTTAAATCAATTGGCAGCCGGCATGTTAGCCTGGAGCGCAGCACATTTTGCGCACCTTGCTAGCGGTGTTGGCCCCCATCAAGTCTATATATTTGC	Fungi	Ascomycota	Dothideomycetes	Pleosporales	Leptosphaeriaceae	Leptosphaeria	FJ552958|k__Fungi;p__Ascomycota;c__Dothideomycetes;o__Pleosporales;f__Leptosphaeriaceae;g__Leptosphaeria;s__Leptosphaeria_sp|SH021552.07FU	100	3e-69	97.4
OTU_311	130_774733|F|ITS2	LR586368	ACAACCTCAACCTTGATTGGTTTTACCATCAAGGCTTGGACTTGGGTGTTGCTGCTGCAAAGTGGCTCGCCTTAAAATCATTAGCTGGACTTGTCTATGACTTGGTTCGACTCGATGTAATAAGTATTCATCGGGGACAGGGTAAAACCTGGCCAAGGCTTGATGCCGTCTGCTTCTAATCATGTTCTCACTATGAGACGCTACTTTACT	Fungi	Basidiomycota	Tremellomycetes	Holtermanniales	Holtermanniales_fam_Incertae_sedis	Holtermanniella	LC202039|k__Fungi;p__Basidiomycota;c__Tremellomycetes;o__Holtermanniales;f__Holtermanniales_fam_Incertae_sedis;g__Holtermanniella;s__Holtermanniella_wattica|SH190741.07FU	100	6e-107	100
OTU_312	130_779429|F|ITS2	LR586369	AAACCAATCCAGCGTGCTGGGTCTTGGGCTTTCGCCTCTGGGCGGGCCTCAAAGTCAGTGGCGGTGCTGCCAGGCTCTAAGCGTAGTAATTCTTCTCGCTACAGGGTCCTGGTGGAGGCTTGCCAATAACCCCAAATATTTCAAA	Fungi	Ascomycota	Leotiomycetes	Helotiales	Helotiaceae	Phaeohelotium	KT876976|k__Fungi;p__Ascomycota;c__Leotiomycetes;o__Helotiales;f__Helotiaceae;g__Phaeohelotium;s__Phaeohelotium_epiphyllum|SH201864.07FU	100	2e-60	95.86
OTU_313	130_780377|F|ITS2	LR586370	CAACCCTCAAGCCCCCGGGCTTGGTGTTGGAGATCGGCGTGCCCCCCGGGGCGCGCCGGCTCCCAAATATAGTGGCGGTCTCGCTGTAGCTTCCTCTGCGTAGTAGCACACCTCGCACTGGAAAACAGCGTGGCCACGCCGTTAAACCCCCCACTTCTGAAA	Fungi	Ascomycota	Sordariomycetes	Hypocreales	Nectriaceae	Ilyonectria	MF688901|k__Fungi;p__Ascomycota;c__Sordariomycetes;o__Hypocreales;f__Nectriaceae;g__Ilyonectria;s__Ilyonectria_destructans	100	2e-80	100
OTU_314	130_785558|F|ITS2	LR586371	TAACCACTCAAGCCTAGCTTGGTCTTGGGGTTCGCGGTCTCGCGGCCCTTAAAATCAGTGGTGGTGCCACCTGGCTCTAAGCGTAGTAATTCTCTCGCTACAGGGTCTAGGTAGTTACTTGCCATAATCCCCCTCTCTTAC	Fungi	Ascomycota	Leotiomycetes	Helotiales	Leotiaceae	Pezoloma	KC876283|k__Fungi;p__Ascomycota;c__Leotiomycetes;o__Helotiales;f__Leotiaceae;g__Pezoloma;s__Pezoloma_ericae|SH004588.07FU	100	7e-55	94.33
OTU_315	130_786156|F|ITS2	LR586372	AATTCTCAACCTTGCTCGCTTTTACCGGCTTGAGTGAGGCTTGGACGTGAGGGCTTTGCTGGCTTCCTTAAGTGGATGGTCTGCTCCCTTTAAATGCATTAGTGGGATCTCTTGTGGACCGTCACTTGGTGTGATAATTATCTATGCCTCGTCGACTTTGAAGCAAAATTATGGGAACCTGCTTATAACCGTCTCGCAAGGGACAAATCTCTGACA	Fungi	Basidiomycota	Agaricomycetes	Agaricales	Tricholomataceae	Mycena	JF908402|k__Fungi;p__Basidiomycota;c__Agaricomycetes;o__Agaricales;f__Tricholomataceae;g__Mycena;s__Mycena_arcangeliana|SH220724.07FU	100	1e-103	98.15
OTU_316	130_787870|F|ITS2	LR586373	AATCTTCAACCATTCTGTTGGGTGTTTACGCCTGGCGGTTTGGATTGGACTTGGGTGTTTGTCGGACAAGCAATTGTCTGACTCACCTTAAAAGGATCAGTGGATCTATTGTCTTGGACTTTTGCATTGCAATTGGTTTGACTTGGCGTAATAAGTATTTCGCTAAGGACAGTGCTTCGGTGCTGGCCATTGCTTTTCAACCGGACTTTGGAAATCGCTTTCTAACCCTAATTTTATTTGAC	Fungi	Basidiomycota	Tremellomycetes	Filobasidiales	Filobasidiaceae	Goffeauzyma	KP314705|k__Fungi;p__Basidiomycota;c__Tremellomycetes;o__Filobasidiales;f__Filobasidiaceae;g__Goffeauzyma;s__Goffeauzyma_sp|SH214037.07FU	100	1e-124	100
OTU_317	130_789887|F|ITS2	LR586374	TAACCACTCAAGCCTAGCTTGGTATTGGGGTTCGCGTGCTCGCGGCCCTTAAAATCAGTGGCGGTGCCGTCTGGCTCTAAGCGTAGTAATTCTCTCGCTATAGAGTCCCGGCGGTTACCTGCCAGAACCCCCCACTTTTAA	Fungi	Ascomycota	Leotiomycetes	Helotiales	Hyaloscyphaceae	Hyaloscypha	KX611560|k__Fungi;p__Ascomycota;c__Leotiomycetes;o__Helotiales;f__Hyaloscyphaceae;g__Hyaloscypha;s__Hyaloscypha_sp|SH181082.07FU	100	9e-69	100
OTU_318	130_792658|F|ITS2	LR586375	ATACCAATCTAGCCTGGCTAGGTGTTGGGCTTCGCCGTCTGGCGGGCCTTAAAACTAGTGGCGGTGCTCTTAGGCTCTACGCGTAGTAATTTTCTCGCTATAGGGTCCTGGGAGATGCTGGCCAGCAACCCCCAATTTTTTAT	Fungi	Ascomycota	Leotiomycetes	Helotiales	Hyaloscyphaceae	Lachnum	KY200575|k__Fungi;p__Ascomycota;c__Leotiomycetes;o__Helotiales;f__Hyaloscyphaceae;g__Lachnum;s__Lachnum_sp|SH201605.07FU	98	2e-66	99.29
OTU_319	130_793261|F|ITS2	LR586376	CAACCCTCAAGCTCTGCTTGGTCTTGGGCCGCGCCGGCGACGGCGGGCCTCAAAAACAGTGGCGGCGCCGTCCGGTCCCTCAGCGTAGTAATTCTTCTCGCTGCTGGGCCCGGGCGGCCGCTGGCCAACAACCCCAAATTTTCTAT	Fungi	Ascomycota	Leotiomycetes	Helotiales	Helotiales_fam_Incertae_sedis	Chalara	HM439540|k__Fungi;p__Ascomycota;c__Leotiomycetes;o__Helotiales;f__Helotiales_fam_Incertae_sedis;g__Chalara;s__Chalara_sp|SH031536.07FU	100	2e-61	95.89
OTU_320	131_798928|F|ITS2	LR586377	CAACCCTCAAGCTCTGCTTGGTCTTGGGCACTGCCGGTAACGGCTTGCCTTAAAACTAGTGGCGGTGCCATTCGAGCTCTACGCGTAGTAATTAAACCCTCGCGATTGAGTCTTGGTGAATGCTTGCCAGCAACCCTCAAATTTTTAT	Fungi	Ascomycota	Leotiomycetes	Helotiales	_	_	KX402983|k__Fungi;p__Ascomycota;c__Leotiomycetes;o__Helotiales;f__unidentified;g__unidentified;s__Helotiales_sp	100	1e-72	100
OTU_321	131_799271|F|ITS2	LR586378	AATTCTCAACTGCCTCCGGGTTTGCGCCCGGCGGTGAAGTTGGACTTGGAGGCTTTTCGCCGGTGGCTCTAGTCAGCCGTCTGGCCCCTCCGAAATGCATGAGCCACTTCCGATCGGCAGTACAGCGGCCCCGACGTGATAATTATCTGCGCCGGAACGGTCCCTCTGTCTCGGTGGGCTTTACAACGAGAAGCCCGGGTTTTTCGGAACCCGGCCTTGACCA	Fungi	Basidiomycota	Agaricomycetes	Thelephorales	Thelephoraceae	Amaurodon	UDB014257|k__Fungi;p__Basidiomycota;c__Agaricomycetes;o__Thelephorales;f__Thelephoraceae;g__Amaurodon;s__Amaurodon_sp|SH178355.07FU	99	5e-108	98.64
OTU_322	131_799980|F|ITS2	LR586379	AATTCTCAACCTTGAAAGGCTTGTCTTTTCAATGGCTTGGATGTGAGGGTTTTGCTGGCTTCCTTCAGTGGATGGTCTGCTCCCTTTAAATGCATTAGTGGGATCCTTTGTGGACGGTCACTTGGTGTGATAATTATCTACGCCGCTTGTACTGTGAAGCAAAACTTGTGGGAACCTGCTTATAACTGTCTGTAATGGACAACTTTTGAAC	Fungi	Basidiomycota	Agaricomycetes	Agaricales	Tricholomataceae	Mycena	AB520493|k__Fungi;p__Basidiomycota;c__Agaricomycetes;o__Agaricales;f__Tricholomataceae;g__Mycena;s__Mycena_sp|SH007074.07FU	100	8e-101	98.11
OTU_323	131_800140|F|ITS2	LR586380	AAACCCATCGCGTCGCGGATTGTCATGATCTGCGGGGCGGATTTGGACGCTGCCGTAGTTGGCTCGTCTCGAAATGCATTAGCCAGTCCGAGGACGCGCGCCACTGGTGTGATAATTCACTTTGCGCCGCTGGTGTGTCCGACGAAGGCTCATAATCGCCCGCAAGGGCAACATTTTTAATG	Fungi	Basidiomycota	Agaricomycetes	Auriculariales	_	_	UDB020657|k__Fungi;p__Basidiomycota;c__Agaricomycetes;o__Auriculariales;f__unidentified;g__unidentified;s__Auriculariales_sp|SH207620.07FU	100	2e-91	100
OTU_324	131_800879|F|ITS2	LR586381	CAACCCTCACGCCCCGCGTGGTCTTGGGCCGAGCCTCCGGGCTGGCCTCAAAAGCAGTGGCGGTGCCTCTGGGTCCTGAGCGTAGTAACAACTTCCGCTACAGGGCCCCGGGAGCGCTGGCCGAACCCCAACTCTTTCA	Fungi	Ascomycota	Leotiomycetes	Helotiales	Myxotrichaceae	_	KR267040|k__Fungi;p__Ascomycota;c__Leotiomycetes;o__Helotiales;f__Myxotrichaceae;g__unidentified;s__Myxotrichaceae_sp	98	3e-54	94.93
OTU_325	131_802071|F|ITS2	LR586382	CAACCCTCAAGCACAGCTTGGTCTTGGGCTTCGCTGCTAACCCAGCGGGTCTTAAAATCAGTGGCGGTGCCGTCGGGCCCTGAGCGCAGTAATTCTTCTCGCTATAGGGTCCCGGTGGATACTGGCCATCAACCCCCAATCTTCTAT	Fungi	Ascomycota	Leotiomycetes	Helotiales	Helotiales_fam_Incertae_sedis	Leptodontidium	HQ211604|k__Fungi;p__Ascomycota;c__Leotiomycetes;o__Helotiales;f__Helotiales_fam_Incertae_sedis;g__Leptodontidium;s__Leptodontidium_sp|SH196239.07FU	100	4e-72	100
OTU_326	131_807580|F|ITS2	LR586383	CAACACTCAAGCTCAGCTTGGTCTTGAGCCCAACGGGAAACCGCGGGCTTTAAAATCAGTGGCGGCGCCATCTGGCTCTAAGCGTAGTAATACTCCTCGCTCTTGAGTTCCAGGTGGATGCTGGCCAGCAACCCCCAACTTTCTAA	Fungi	Ascomycota	Leotiomycetes	Helotiales	Helotiales_fam_Incertae_sedis	Hyalodendriella	EU040232|k__Fungi;p__Ascomycota;c__Leotiomycetes;o__Helotiales;f__Helotiales_fam_Incertae_sedis;g__Hyalodendriella;s__Hyalodendriella_betulae|SH019162.07FU	100	2e-66	97.96
OTU_327	131_807842|F|ITS2	LR586384	TACCACTCAAGCTTAGCTTGGTATTGGGGCCCGCCCACCAGCGGCCTCTAAAATCAGTGGCGGTGCCGGTCGGCTCTAAGCGTAGTAATACTCCTCGCTATAGGGTCCGGTCGGTTGCTTGCCAACAACCCCAATTTTTATCA	Fungi	Ascomycota	Eurotiomycetes	Chaetothyriales	Herpotrichiellaceae	Phialophora	AY805586|k__Fungi;p__Ascomycota;c__Eurotiomycetes;o__Chaetothyriales;f__Herpotrichiellaceae;g__Phialophora;s__Phialophora_sp|SH174174.07FU	100	7e-70	100
OTU_328	131_810845|F|ITS2	LR586385	AACCTCACACTCTAGAGTTTTCTCTATAGACGTGGATTTGGGTGTTGCAATTTGCTCACCTTGAATGACTTAGTGGTTCCTACCGCAACCTGATGTAATAAGTTTCATCTGGCCAAGGGAAGACTGCTTCTAATCGCCTCGCGGCACTATTTAAG	Fungi	Basidiomycota	Tremellomycetes	Tremellales	Syzygosporaceae	Syzygospora	KT197338|k__Fungi;p__Basidiomycota;c__Tremellomycetes;o__Tremellales;f__Syzygosporaceae;g__Syzygospora;s__Syzygospora_sp	100	2e-66	96.13
OTU_329	131_811184|F|ITS2	LR586386	CAACCCTCAAGCAATGCTTGGTATTGGGCCTCGCCGGTCACCCGGCGGGCTCTAAAATCAGTGGCGGTGCCGTCGGGCTCTGAGCGTAGTAATTCTTCTCGCTATAGAGTCCCGGTGGATGCTGGCCAACAACCCCCAATTTTCTAT	Fungi	Ascomycota	Leotiomycetes	Helotiales	Helotiales_fam_Incertae_sedis	Leptodontidium	JF300526|k__Fungi;p__Ascomycota;c__Leotiomycetes;o__Helotiales;f__Helotiales_fam_Incertae_sedis;g__Leptodontidium;s__Leptodontidium_sp|SH203224.07FU	100	2e-70	99.32
OTU_330	131_811222|F|ITS2	LR586387	CAACCCTCAAGCACTGCTTGGTGTTGGGCCCTGCCCGTAGCGGCCGGCCCTAAAGACAGTGGCGGCGCCGTCTGGCTCTAAGCGTAGTACAACTCTCGCTCTAGAGTCCTGCGGTAGCTTGCCAGAACCCCTAATCTTAT	Fungi	Ascomycota	Leotiomycetes	Helotiales	Myxotrichaceae	Oidiodendron	KT965063|k__Fungi;p__Ascomycota;c__Leotiomycetes;o__Helotiales;f__Myxotrichaceae;g__Oidiodendron;s__Oidiodendron_sp|SH216991.07FU	100	2e-66	99.29
OTU_331	131_812080|F|ITS2	LR586388	TAACCAATCAAGCTCTGCTTGGCTTTGGGGCCCGCTGTACCGGCGACCCTTAAAATCAGTGGCGGTGCCGTCTGGCTCTAAGCGTAGTAATATTTCTCGCTATAGGGTTCAGTCGTTCACCCGCCAGAACCCCCAACTTTCTTA	Fungi	Ascomycota	Leotiomycetes	Helotiales	Helotiaceae	Meliniomyces	HF947876|k__Fungi;p__Ascomycota;c__Leotiomycetes;o__Helotiales;f__Helotiaceae;g__Meliniomyces;s__Meliniomyces_sp|SH214283.07FU	99	6e-61	96.5
OTU_332	131_817971|F|ITS2	LR586389	CAACCCTCAAGCTTTGCTTGGTATTGGACATTGCCAGTTTCTGGCAGGTCTTAAAATCAGTGGCGGTGCCATTTGGCTTCAAGCGTAGTAATTCTTCTCGCTTTGGAGATCCAGGTGGTTACTTGCCAATAACCCCCAATTTTTTCA	Fungi	Ascomycota	Leotiomycetes	Thelebolales	Thelebolaceae	Thelebolus	KY432735|k__Fungi;p__Ascomycota;c__Leotiomycetes;o__Thelebolales;f__Thelebolaceae;g__Thelebolus;s__Thelebolus_microsporus|SH215928.07FU	100	4e-72	100
OTU_333	132_822541|F|ITS2	LR586390	AAACCCATCGCGTCGCGGATTGTCATGATCTGCGGGGCGGATTTGGACGCTGCCGTAGTTGGCTCGTCTCGAAATGCATTAGCCAGTCCGAGGACGCGCGCCATTGGTGTGATAATTCACTTTGCGCCGCTGGTGTGTCCGACGAAGGCTTACAATCGCCCGCAAGGGCAACTTTTAATG	Fungi	Basidiomycota	Agaricomycetes	Auriculariales	_	_	UDB020657|k__Fungi;p__Basidiomycota;c__Agaricomycetes;o__Auriculariales;f__unidentified;g__unidentified;s__Auriculariales_sp|SH207620.07FU	100	2e-82	97.25
OTU_334	132_822577|F|ITS2	LR586391	AATTCTCAACTTCAAAACTTTATTGATTTGAAGCTTGGATATTGGAGGTTACTGCAGGCATTGTCAAATGTCAGCTCCTCTTAAAAGCATTAGCTTGGGACCATGAAGGACCAGCTCTGGTTTGATAATCCTATCTATGCCATTGCTGAGAAACAAAAGGTCCTGGCTTCTAACTGTCTTTGGACTGTCTCGCAAGAGGCATAATTATTT	Fungi	Basidiomycota	Agaricomycetes	Agaricales	Clavariaceae	Clavulinopsis	UDB001777|k__Fungi;p__Basidiomycota;c__Agaricomycetes;o__Agaricales;f__Clavariaceae;g__Clavulinopsis;s__Clavulinopsis_luteoalba|SH208800.07FU	100	6e-97	97.14
OTU_335	132_822928|F|ITS2	LR586392	AATCTCAATCCCCCCGGGTTTATGATCTGGGTTGGGACTTGGACTTGGGCGCTGCCGTTTACATGGCTCGCCTCAAATGACTTAGTGGATCTCTCTGCATCCGTGACAGACGTAATAAGTTTCGTCTTGTCCCTTGCTGTCTGAGTCTGCTCCTAACCTGCCATTGTGCACTTTTAGA	Fungi	Basidiomycota	Tremellomycetes	Tremellales	Tremellaceae	Cryptococcus	JF433018|k__Fungi;p__Basidiomycota;c__Tremellomycetes;o__Tremellales;f__Tremellaceae;g__Cryptococcus;s__Cryptococcus_sp|SH205063.07FU	100	7e-86	98.88
OTU_336	132_823479|F|ITS2	LR586393	TAACCCTCAAGCCTAGCTTGGTGTTGGAGCCTGCCTCTGGGCAGCTCTTAAAATCAGTGGCGGTGCCGTCTGGCTCTAAGCGTAGTAATTTTTCTCGCTACAGGGTCCTGCGGTTGCTTGCCAGCAACCCCCAATTTTTTAT	Fungi	Ascomycota	Leotiomycetes	Helotiales	_	_	KT219267|k__Fungi;p__Ascomycota;c__Leotiomycetes;o__Helotiales;f__unidentified;g__unidentified;s__Helotiales_sp	100	3e-64	97.89
OTU_337	132_825112|F|ITS2	LR586394	AATCATTCAAGCTCTGCTTGGTGTTGGGTGTTTGTTCCGCCTCAGCGCGTGGACTCGCCTTAAATTCATTGGCAGCCGGTATGTTGGCTTCGTGCGCAGCACATTGCGTCGCGATTCTGGCAGGCCTCCTCCCATTAAGCTTCTTTTAA	Fungi	Ascomycota	Sordariomycetes	Sordariales	Chaetomiaceae	Trichocladium	KX611533|k__Fungi;p__Ascomycota;c__Sordariomycetes;o__Sordariales;f__Chaetomiaceae;g__Trichocladium;s__Trichocladium_opacum|SH198656.07FU	100	3e-73	100
OTU_338	132_827650|F|ITS2	LR586395	TCACTAATCAAGCCCGGCTTGCTGTTGGACCTCTTGTCGTCAAAAGACAGGCCCCAAAGATAATGACGGTGTTATTAGAACCCTAGATGCAACGAGCTTTAACCAGCACGCATGATAGTGGCCTTTTAACCCGGTCTTTTTTAACCATTTTTTAA	Fungi	Ascomycota	Eurotiomycetes	Chaetothyriales	Herpotrichiellaceae	Cladophialophora	FJ475736|k__Fungi;p__Ascomycota;c__Eurotiomycetes;o__Chaetothyriales;f__Herpotrichiellaceae;g__Cladophialophora;s__Cladophialophora_sp|SH193238.07FU	100	2e-76	100
OTU_339	133_832756|F|ITS2	LR586396	TAACCACTCAAGCCTAGCTTGGTCTTGGGGTTCGCGGTCTCGCGGCCCTTAAAATCAGTGGCGGTGCCGCCTAGCTCTAAGCGTAGTAATTCTCTCGCTACAGGGCCTAGGTGGTTACTTGCCAGAACACCCCCTCTTAC	Fungi	Ascomycota	Leotiomycetes	Helotiales	Leotiaceae	Pezoloma	KC876283|k__Fungi;p__Ascomycota;c__Leotiomycetes;o__Helotiales;f__Leotiaceae;g__Pezoloma;s__Pezoloma_ericae|SH004588.07FU	100	2e-66	99.29
OTU_340	133_832850|F|ITS2	LR586397	AATCCAATCAAGCCTGGCTTGGTATTGGGCGTCGGGGTCCCCCGCGCCTCAATTTCACCGGCTGGCCGTCGCCCGTCTTAGCGTTGTGACACACTTCTCGCTAGCGATGGGACCGGACCACGCCGTTAGAACTCACGAATTTCAATCGAAATTCATCCAA	Fungi	Ascomycota	Dothideomycetes	Capnodiales	_	_	UDB020788|k__Fungi;p__Ascomycota;c__Dothideomycetes;o__Capnodiales;f__unidentified;g__unidentified;s__Capnodiales_sp|SH019202.07FU	98	5e-72	98.08
OTU_341	133_834493|F|ITS2	LR586398	CAACCCTCAAGCTCTGCTTGGTCTTGGGCTCTGCCGGCAACGGCTTGCCTTAAAATCAGTGGCGGTGCCATCGAGCTCTACGCGTAGTAATAAACCCCTCGCGTGTGAGTCTCGGCGGTCGCTTGCCAGCAACCCCCAATTTTTTAT	Fungi	Ascomycota	Leotiomycetes	Helotiales	_	_	HQ211548|k__Fungi;p__Ascomycota;c__Leotiomycetes;o__Helotiales;f__unidentified;g__unidentified;s__Helotiales_sp|SH194252.07FU	100	1e-63	96.6
OTU_342	133_836140|F|ITS2	LR586399	CAACCAAAATTAAGCCCAGCTTAGTGTTGGGGTTCGCAGTTCTGCGGCCCTTAATATCAGTGGCGGTGCCTGTAGGCTCTGAGCGTAGTAATTCTTCTCGCTATAGAACCCTACAAGTGTCCTGCTAAAACCCCCATATTTTTTCA	Fungi	Ascomycota	Leotiomycetes	Helotiales	Vibrisseaceae	Phialocephala	KP276514|k__Fungi;p__Ascomycota;c__Leotiomycetes;o__Helotiales;f__Vibrisseaceae;g__Phialocephala;s__Phialocephala_sphaeroides|SH204990.07FU	100	2e-66	97.95
OTU_343	133_837663|F|ITS2	LR586400	TCACTAATCAAGCCCGGCTTGCTGTTGGACCTCTTGTCGTTAAAAGACAGGCCCTAAAGATAATGACGGTGTCAGTTGGACCCTAGATGCAACGAGCTTTAACCAGCACGCATCATAGTGGCCTTTTGACCCGGTCTTTTTTAACCAATTTCTAA	Fungi	Ascomycota	Eurotiomycetes	Chaetothyriales	_	_	KJ826851|k__Fungi;p__Ascomycota;c__Eurotiomycetes;o__Chaetothyriales;f__unidentified;g__unidentified;s__Chaetothyriales_sp	100	8e-75	99.36
OTU_344	133_839764|F|ITS2	LR586401	TCACCCCTCAAGCCTTGTGCTTGGTGTTGGACGGCTTGGTCGCGCCTCGGCTCGACCCCTCCCAAAAACAATGACGGCGGCCTGTGGTTCCCCCGGTACACTGAGCTTTTTACTGAGCACGTACCGGATAAGGGCGCCCGGGGCACGGTCCTCTCCTTTTTAATAAGGAAACTTTCAA	Fungi	Ascomycota	Eurotiomycetes	Chaetothyriales	Herpotrichiellaceae	Cladophialophora	HQ211510|k__Fungi;p__Ascomycota;c__Eurotiomycetes;o__Chaetothyriales;f__Herpotrichiellaceae;g__Cladophialophora;s__Cladophialophora_sp|SH026678.07FU	99	2e-72	94.92
OTU_345	133_840020|F|ITS2	LR586402	AAACCTTCAAGCTATGCTTGGTGTTGGGTGTTTGTTCCGCCTCAGCGCGTGGACTCGCCTCAAATTCATTGGCAGCCGGTATGTTGGCTTCGTGCGCAGCACATTGCAAGCGACTTCAGCAAACCTCCTTCCATAAGCCCTTTTTTA	Fungi	Ascomycota	Dothideomycetes	Pleosporales	Melanommataceae	Herpotrichia	JQ347004|k__Fungi;p__Ascomycota;c__Dothideomycetes;o__Pleosporales;f__Melanommataceae;g__Herpotrichia;s__Herpotrichia_sp|SH198655.07FU	99	2e-71	100
OTU_346	133_843692|F|ITS2	LR586403	CAACCCTCACGCGTAGCGTGGTCTTGGGCTCTGCCGGCAACGGCTTGCCTTAAAATCAGTGGCGGTGCCATCGAGCTCTACGCGTAGCAATAAACCCCTCGCGTGTGAGTCTCGGCGGTCGCTTGCCAACAACCCCAATTTTTTCA	Fungi	Ascomycota	Leotiomycetes	Helotiales	Helotiaceae	_	LN910845|k__Fungi;p__Ascomycota;c__Leotiomycetes;o__Helotiales;f__Helotiaceae;g__unidentified;s__Helotiaceae_sp	99	2e-65	97.92
OTU_347	133_843946|F|ITS2	LR586404	AACATCTCAACTCTCACGGCGCTTGCGTCGAGAGGATTGGATTTGAGCGATCCCGACTCCTTCGTAAGAAAGAGGAGGGTCGCTTGAAATGCAGGTGCAGCAGGACATTCTTCTGAGCTAAAAGCATATCTATTTAGTCCCGTCAAACGGATTATTACTTTTGCTTCAGCTAACATAAAGGTTGAATGAACCACAATCGCTGATTGCAGGAAAACTCGTTCGTAACAGAACTTGTGA	Fungi	Mortierellomycota	Mortierellomycetes	Mortierellales	Mortierellaceae	Mortierella	KX193275|k__Fungi;p__Mortierellomycota;c__Mortierellomycetes;o__Mortierellales;f__Mortierellaceae;g__Mortierella;s__Mortierella_sp	100	3e-120	99.58
OTU_348	134_846350|F|ITS2	LR586405	ACACGATCAACTCTAGTTAGAGTTGGCATTGACCTCATGCGCTGTAAGTGCATTTGGTTTGAATAGATCAAGTTGATGGGTTCCCCAGCGATGCTCAATGTGTGCTAGCGAGACAGTCGTCCCGATCTCACATTAGTGGTATTGTTGCAGAGCTCTAATCACAGCTTGCTTACAATCATATATCTAATCATATATATATATATCTA	Fungi	Cryptomycota	_	_	_	_	KX192526|k__Fungi;p__Rozellomycota;c__Rozellomycotina_cls_Incertae_sedis;o__GS11;f__unidentified;g__unidentified;s__GS11_sp	90	3e-80	95.7
OTU_349	134_847702|F|ITS2	LR586406	TAACCACTCAAGCCTTTGCTTGGTATTGGGGTTCGCGGTTTCGCGGCTCCTAAAATCAGTGGCGGTGCCTGTCGGCTCTACGCGTAGTAATACTCCTCGCGTCTGGGTCCGGTAGGTGACTTGCCAGCAACCTCCAAATTTTTACA	Fungi	Ascomycota	Leotiomycetes	Helotiales	Helotiales_fam_Incertae_sedis	Cadophora	KX100341|k__Fungi;p__Ascomycota;c__Leotiomycetes;o__Helotiales;f__Helotiales_fam_Incertae_sedis;g__Cadophora;s__Cadophora_sp|SH014935.07FU	100	2e-61	95.92
OTU_350	134_847793|F|ITS2	LR586407	TAACCAATCATGCCTGGCATGGTGTTGGGGCACGCGGTCTCGCGGCCCTCAAAATCAGTGGCGGCGCCGGTAGGCTCTAAGCGTAGTAACTTCTCTCGCTATAGGGTCCTCCCGGTTGCTCGCCAGAACCCCCCATTTTTTCA	Fungi	Ascomycota	Leotiomycetes	Helotiales	Vibrisseaceae	Vibrissea	KF429257|k__Fungi;p__Ascomycota;c__Leotiomycetes;o__Helotiales;f__Vibrisseaceae;g__Vibrissea;s__Vibrissea_flavovirens|SH212367.07FU	94	2e-60	97.78
OTU_351	134_850446|F|ITS2	LR586408	TAACCACTCAAGCCTCGGCTTGGTCTTGGGGTTCGCGGTCTCGCGGCTCTTAAAATCAGTGGCAGTGCCGTCTGGCTCTAAGCGTAGTAATTCTCTCGCTATAGAGTTCCGGTGGTTACTTGCCAAAACCCCTAATTTTTTAAC	Fungi	Ascomycota	Leotiomycetes	Helotiales	Helotiaceae	Meliniomyces	JQ346977|k__Fungi;p__Ascomycota;c__Leotiomycetes;o__Helotiales;f__Helotiaceae;g__Meliniomyces;s__Meliniomyces_sp|SH181094.07FU	100	2e-70	100
OTU_352	134_851110|F|ITS2	LR586409	AACACCTCAAAGACTTCAATTTGTTTTGAATGGCTTTGGACTTGAGCAATCCCAACACCAGTCTTTACGATCGGTGGAGGGTTGCTTGAAATGCAGGTGCAGCTGGACATTCTCCTGAGCTAAAAGCATATTTATTTAGTCCCGTCAAACGGATTATTACTTTTGCTGCAGCTAACATAAAGGGAGTTTGACCGTATTGGCTGACTGATGCAGGATTTCACAAGGGTCGGCAACGATTCTTGTAAA	Fungi	Mortierellomycota	Mortierellomycetes	Mortierellales	Mortierellaceae	Mortierella	KF428639|k__Fungi;p__Mortierellomycota;c__Mortierellomycetes;o__Mortierellales;f__Mortierellaceae;g__Mortierella;s__Mortierella_sp|SH180111.07FU	100	7e-127	100
OTU_353	134_854458|F|ITS2	LR586410	TAACCAATCCAGCCTAGCTGGGAGTTGGGCCTCGCTATATAGTGGGCCTTAAAATCAGTGGCGGTGCTTTTAGGCTCTACGCGTAGTAAATTTCTCGCTATAGAGTCCTGAGGAATACTTGCCAGCAACCCTTTATTTCTTA	Fungi	Ascomycota	Leotiomycetes	Helotiales	Hyaloscyphaceae	Lachnellula	UDB026013|k__Fungi;p__Ascomycota;c__Leotiomycetes;o__Helotiales;f__Hyaloscyphaceae;g__Lachnellula;s__Lachnellula_sp|SH491750.07FU	100	3e-59	95.77
OTU_354	134_855803|F|ITS2	LR586411	TCACCCCTCAAGCCCCTGGCTTGGTGTTGGACGGTTTGGTGGAGACCCCTCGTGGGCTTCTACCCGTCCCAAAGACAATGACGGCGGCCTCGTTGGACCCCCGGTACACTGAGTTCTTCACGGGACACGTATCGGAGACATGGGTTTACGGGACACGGTCTGCCTCCCCTTAGGGAGAATCTTTTCAA	Fungi	Ascomycota	Eurotiomycetes	Chaetothyriales	Herpotrichiellaceae	Exophiala	KJ735031|k__Fungi;p__Ascomycota;c__Eurotiomycetes;o__Chaetothyriales;f__Herpotrichiellaceae;g__Exophiala;s__Exophiala_sp|SH197643.07FU	98	7e-81	96.22
OTU_355	134_856617|F|ITS2	LR586412	GACCCTTCAAGCTCTGCTTGGTGTTGGGCGTTTGTTCCGCCTCCGCGCGTGGACTCGCCTCAAATTCATTGGCAGCCGGCAAGTTGGCTTCGTGCGCAGCACATTGCGTCACGGCTCCAGTCTGCCTCCGTCCAGTAAGGCTCCTCATCA	Fungi	Ascomycota	Dothideomycetes	Pleosporales	_	_	LN910404|k__Fungi;p__Ascomycota;c__Dothideomycetes;o__Pleosporales;f__unidentified;g__unidentified;s__Pleosporales_sp	100	2e-70	98.67
OTU_356	135_868628|F|ITS2	LR586413	CAACCCTCGAACCCCTCCGGGGGTCCGGCGTTGGGGATCGGCCCTTAACCGGCCGGCCCCGAAATACAGTGGCGGCCTCGCCGCAGCCTCTCATGCGCAGTAGTTTGCACACTCGCACCGGGAGCGCGGCGCGGCCACAGCCGTAAAACAAACCAAACTCTGAAA	Fungi	Ascomycota	Sordariomycetes	Hypocreales	Hypocreaceae	Trichoderma	KY750440|k__Fungi;p__Ascomycota;c__Sordariomycetes;o__Hypocreales;f__Hypocreaceae;g__Trichoderma;s__Trichoderma_oblongisporum|SH177687.07FU	100	5e-82	100
OTU_357	135_868737|F|ITS2	LR586414	AACAAGATCAACTCTAGTTGAGAGTTGGGAATGGCCTAATTCACCGTGTGTGTATCTGGCTTGAATTTATCGAGTTGATGAGCTTCCCAGTGTGACTCAATGTGTGCTAGCGAGACAGTCGTCCCGATCTCACATTTAATGTTGCATTGCAGAGTTCTGTCCACAGCTCGCTAAAAATCACAATCAA	Fungi	Cryptomycota	_	_	_	_	KC222855|k__Fungi;p__Rozellomycota;c__Rozellomycotina_cls_Incertae_sedis;o__GS11;f__unidentified;g__unidentified;s__GS11_sp|SH205522.07FU	94	8e-66	92.66
OTU_358	135_870911|F|ITS2	LR586415	CAACCCTCAAGCCCCCGGGCTTGGTGTTGGGGATCGGCGTGCCCTCGCGGCGCGCCGTCCCCTAAATCTAGTGGCGGTCTCGCTGTAGCTTCCTCTGCGTAGTAGCAACACTCGCACTGGATCGCAGCGCGGCCACGCCGTTAAACCCCCCACTTCTGAAA	Fungi	Ascomycota	Sordariomycetes	Hypocreales	Nectriaceae	Neonectria	MF326627|k__Fungi;p__Ascomycota;c__Sordariomycetes;o__Hypocreales;f__Nectriaceae;g__Neonectria;s__Neonectria_candida	100	8e-80	100
OTU_359	135_871731|F|ITS2	LR586416	AACAAGATCAACTCTAGTTGAGAGTTGGGAGTGGCCTTATGCGTCGCGTAAGCGTGTATTTGGCTTGAATAGATCGAGTTGATGAGCTTCCCAGCGCGGCTCAATGTGTGCTAGCGAGACAGTCGTCCCGACCTCACATTACCGCTGCGTTGCAGAGTTCTGACCACAGCTCGCTAAACCCACAAATCAA	Fungi	Cryptomycota	_	_	_	_	FJ528723|k__Fungi;p__Rozellomycota;c__Rozellomycotina_cls_Incertae_sedis;o__GS11;f__unidentified;g__unidentified;s__GS11_sp|SH021170.07FU	94	3e-70	93.85
OTU_360	135_873888|F|ITS2	LR586417	CAACCATCAAGCCCCCGGCTTGTGTTGGGGACCTGCGGCTGCCGCAGGCCCTGAAAACCAGTGGCGGGCTCGCTGTCACCCCGAGCGTAGTAGTTACATCTCGCTCTGGGCGTGCTGCGGGTTCCGGCCGTTAAAAGCCTTATTTACCCAA	Fungi	Ascomycota	Sordariomycetes	Sordariales	Chaetomiaceae	Humicola	KX976675|k__Fungi;p__Ascomycota;c__Sordariomycetes;o__Sordariales;f__Chaetomiaceae;g__Humicola;s__Humicola_fuscoatra|SH195345.07FU	100	6e-71	98.68
OTU_361	135_874649|F|ITS2	LR586418	GTACCCTCAAGCTCTGCTTGGTGTTGGGTGTTTGTCCCGCTTTTCGCGTGGACTCGCCTTAAAACAATTGGCAGCCGGCATATTGGCCTGGAGCGCAGCACATTTTGCGCCTCTTGTCATGATTGTTGGCATCCATCAAGACTATTTTTTAC	Fungi	Ascomycota	Dothideomycetes	Pleosporales	Leptosphaeriaceae	Leptosphaeria	KY590701|k__Fungi;p__Ascomycota;c__Dothideomycetes;o__Pleosporales;f__Leptosphaeriaceae;g__Leptosphaeria;s__Leptosphaeria_sp	100	8e-75	100
OTU_362	135_884914|F|ITS2	LR586419	AACAAGATCAACTCTAGTTGAGAGTTGGGACTGGCCTTATGCACTGTGTGTGTATTTGGCTTGAATTTATCGAGTTGATGAGCTTCCCAGTGTGACTCAATGTGTGCTAGCGAGACAGTCGTCCCGATCTCACATTTAATGTCGCATTGCAGAGTTCTGTCCACAGCTCGCTAAAAATCACAAATCAA	Fungi	Cryptomycota	_	_	_	_	KC222855|k__Fungi;p__Rozellomycota;c__Rozellomycotina_cls_Incertae_sedis;o__GS11;f__unidentified;g__unidentified;s__GS11_sp|SH205522.07FU	93	4e-69	93.79
OTU_363	136_886907|F|ITS2	LR586420	AACCTCACCCCACTTGGGTTTTTGCCTGAGCGGTGGTGGATTGGGCGTCTGCCGTTACTGGCTCGCCTGAAAAGCATAAGCACCTTGGATGTAATACGTTTCATCCTTATGGGTGGCTAACAACCCCACATATCTCATG	Fungi	Basidiomycota	Tremellomycetes	Tremellales	Bulleribasidiaceae	Vishniacozyma	KT581800|k__Fungi;p__Basidiomycota;c__Tremellomycetes;o__Tremellales;f__Bulleribasidiaceae;g__Vishniacozyma;s__Vishniacozyma_sp|SH004916.07FU	100	2e-64	98.56
OTU_364	136_887343|F|ITS2	LR586421	CAACCCTCACGCGTAGCGTGGTCTTGGGCTCTGCCGGCAACGGCTTGCCTTAAAATCAGTGGCGGTGCCATCGAGCTCTACGCGTAGTAATAAACCCCTCGCGTGTGAGTCTCGGCGGTCGCTTGCCAGCTAACCCCTAATTTTCAAA	Fungi	Ascomycota	Leotiomycetes	Helotiales	_	_	KX402498|k__Fungi;p__Ascomycota;c__Leotiomycetes;o__Helotiales;f__unidentified;g__unidentified;s__Helotiales_sp	97	2e-66	98.61
OTU_365	136_887630|F|ITS2	LR586422	AACCTCACACTCTAGAGTTTTCTCTAGAGACGTGGATTTGGGTGTTGCAATTTGCTCACCTTGAATGACTTAGTGGTTCCTACCGTAGCCTGATGTAATAAGTTTCATCTGGTCAAGGGAAGACTGCTTCTAATCGCCTTACGGCACTATTTAAG	Fungi	Basidiomycota	Tremellomycetes	Tremellales	Syzygosporaceae	Syzygospora	KT197338|k__Fungi;p__Basidiomycota;c__Tremellomycetes;o__Tremellales;f__Syzygosporaceae;g__Syzygospora;s__Syzygospora_sp	100	2e-76	100
OTU_366	136_888388|F|ITS2	LR586423	AACCTCACCCCACTTGGGTTTTTGCCTGAGCGGTGGTGTATTGGGTGTTGCCTTGCTAAAGGCTCGCCTTAAAGACATAAGCACCTTGGATGTAATACGTTTCATCCTTCTGGGTGGCTGATAACCCCACATATTCATG	Fungi	Basidiomycota	Tremellomycetes	Tremellales	Bulleribasidiaceae	Vishniacozyma	MF927673|k__Fungi;p__Basidiomycota;c__Tremellomycetes;o__Tremellales;f__Bulleribasidiaceae;g__Vishniacozyma;s__Vishniacozyma_victoriae	100	1e-67	100
OTU_367	136_889167|F|ITS2	LR586424	AAACCAATCCAGCTTGCTGGGTCTTGGGCTTTCGCCTCCGGGCGGGCCTCAAAATCAGTGGCGGTGCCATCCGGCTCTAAGCGTAGTAATTCTTCTCGCTACAGAGTCCCGGGTGGAGGCTTGCCAGCAACCCCCAATTTTTTAT	Fungi	Ascomycota	Leotiomycetes	Helotiales	Helotiaceae	Hymenoscyphus	KC416309|k__Fungi;p__Ascomycota;c__Leotiomycetes;o__Helotiales;f__Helotiaceae;g__Hymenoscyphus;s__Hymenoscyphus_scutula|SH198410.07FU	98	9e-59	95.77
OTU_368	136_891820|F|ITS2	LR586425	ACACCATCAAGCCTGGCTTGGTATTGGGCCTTGCCTGTAACACGGCCGGCTTTAAAATCAGTGGCGGTGCCGCCTGGCTCTAAGCGTAGTAACTTTTCTCGCTATTGTGCCCGGCGGTTGCTTGCCAACAACCCCTAATTTAATAG	Fungi	Ascomycota	Leotiomycetes	Helotiales	Hyaloscyphaceae	_	KP889976|k__Fungi;p__Ascomycota;c__Leotiomycetes;o__Helotiales;f__Hyaloscyphaceae;g__unidentified;s__Hyaloscyphaceae_sp|SH496541.07FU	100	2e-71	100
OTU_369	136_894945|F|ITS2	LR586426	CAACCACTCAAGCCTGGCTTGGTGTTGGGGTTCGCCTTCTGGTGGCCCCTAAAATCAGTGGCGGTGCCGTCTGGCTCTAAGCGTAGTAATTCTTCTCGCTATAGGGTCCTGGCGGTGCTCGCCATCAACCCCAAATTTTTTA	Fungi	Ascomycota	Leotiomycetes	Helotiales	Helotiaceae	Meliniomyces	UDB026227|k__Fungi;p__Ascomycota;c__Leotiomycetes;o__Helotiales;f__Helotiaceae;g__Meliniomyces;s__Meliniomyces_sp|SH207784.07FU	99	4e-67	99.29
OTU_370	136_895434|F|ITS2	LR586427	CAACCCTCAAGCTCAGCTTGGTATTAGGCCTCACCTGCTACAGGCGGGCCTTAAAATCAGTGGCGGTGCCATTTGGCTTCAAGCGTAGTAATTTTTCTCGCTCAGGAGTACCAATTGTGTGCCTGCTATAAAATCCAAATTTTATCAAA	Fungi	Ascomycota	Leotiomycetes	Helotiales	_	_	EF619864|k__Fungi;p__Ascomycota;c__Leotiomycetes;o__Helotiales;f__unidentified;g__unidentified;s__Helotiales_sp|SH028067.07FU	96	4e-53	93.01
OTU_371	137_896134|F|ITS2	LR586428	TAATCTCACCACGATCGACTTTGTGTCTTTACGTGTGTGGACTTGGATGTTGCTGTGGGTGCCACGGCTCGTCTGAAATGCCTGAGTGTACCCCGCTTTGCGGCGTATTCGGTGTGATAAATCTTCACCGGAGTTGATCCTTTTTGGGTCGCGTCTGACAGGGTGTGGCTCTATGCTTCGAACCGTCTGGTTTTGGACAATCTCTGACA	Fungi	Basidiomycota	Agaricomycetes	Sebacinales	Serendipitaceae	_	HQ211773|k__Fungi;p__Basidiomycota;c__Agaricomycetes;o__Sebacinales;f__Serendipitaceae;g__unidentified;s__Serendipitaceae_sp|SH179093.07FU	100	1e-79	92.45
OTU_372	137_897152|F|ITS2	LR586429	AACACCTCAAATCCCTCTACTTGTTGGAGGAATTTGGACTTGAGCAATCCCAACTTTTCGAAAGAGAAGGCGGGTTGCTTGAAATGCAGGTGCAGCTAGATTTTTCTTCTGAGCTATAAGCATACTTATTTAATCCCGTAAAACGGATTATTACTTTTGCTGCAGCTAACATAAAGGTTGAAGAGTCGCGATGGCTGACTGATGCAGGATTAACATTTCGCGTAAGCGATTTGTAA	Fungi	Mortierellomycota	Mortierellomycetes	Mortierellales	Mortierellaceae	Mortierella	JX975880|k__Fungi;p__Mortierellomycota;c__Mortierellomycetes;o__Mortierellales;f__Mortierellaceae;g__Mortierella;s__Mortierella_pseudozygospora|SH208762.07FU	100	2e-113	97.9
OTU_373	137_900205|F|ITS2	LR586430	CAACCCATCAAGCTTCGGCTTGGTCTTGGGGCTTGCGGTTTCGCAGCCTCTAAACTCAGTGGCGGTGCTTCTGAGCTCTGAGCGTAGTAATTTTTTCTCGCTATAGGGTCTCGGTGGTTACTTGCCAGCAACCCCCAATTTTTATCA	Fungi	Ascomycota	Leotiomycetes	Helotiales	Hyaloscyphaceae	Gyoerffyella	KU516478|k__Fungi;p__Ascomycota;c__Leotiomycetes;o__Helotiales;f__Hyaloscyphaceae;g__Gyoerffyella;s__Gyoerffyella_sp	100	4e-67	97.96
OTU_374	137_907258|F|ITS2	LR586431	TCACCCCTCAAGCCCCCGGCTTGGTGTTGGACGGCTTGGTGGAGACCCCCTCGCGGGCGTCCCACCCCTCCCAAAGACAATGACGGCGGCCTCGTTGGACCCCCGGTACACTGAGTTCTTCACGGGACACGTATCGGACACACGGGTTTACGGGCCACGGTCTGCCTCCCCTCAGGGAGAATCTTATCAA	Fungi	Ascomycota	Eurotiomycetes	Chaetothyriales	Herpotrichiellaceae	Exophiala	GU327463|k__Fungi;p__Ascomycota;c__Eurotiomycetes;o__Chaetothyriales;f__Herpotrichiellaceae;g__Exophiala;s__Exophiala_sp|SH197649.07FU	97	4e-83	96.77
OTU_375	137_915594|F|ITS2	LR586432	TAGCCACTCAAGCCTCGCTTGGTGTTGGGGCTCGCAATCTTGCGGCCTCTAAAATCAGTGGCGGTGCCGGTAGGCTCTGAGCGTAGTACATCTCCTCGCTATAGAGTCCTGTCGGTCCCCTGCCAAAACCCCCATATTTTATA	Fungi	Ascomycota	Leotiomycetes	Helotiales	Dermateaceae	Mollisia	KJ817294|k__Fungi;p__Ascomycota;c__Leotiomycetes;o__Helotiales;f__Dermateaceae;g__Mollisia;s__Mollisia_cinerea|SH204987.07FU	100	7e-70	100
OTU_376	137_917036|F|ITS2	LR586433	CAACCCTCAAGCTCTGCTTGGTGTTGGGCCCCGCCGCCTCGGCGGGCCCTAAAGTCAGTGGCGGTGCCGTCCGGCTCCGAGCGTAGTAATTTTTCTCGCTTTGGAGGCCCGGGCGCGTGCTCGCCATCAACCCCCAATTTTTTCA	Fungi	Ascomycota	Leotiomycetes	Thelebolales	Pseudeurotiaceae	Pseudogymnoascus	FJ590605|k__Fungi;p__Ascomycota;c__Leotiomycetes;o__Thelebolales;f__Pseudeurotiaceae;g__Pseudogymnoascus;s__Pseudogymnoascus_bhattii|SH183330.07FU	100	6e-71	100
OTU_377	137_920439|F|ITS2	LR586434	ACTCTTCAACCCACCAGTTTCTTGTAGACTGATTGGTGTTTGGATTTTGAGCGCTGCTGGATCTTCGGATCGTAGCTCGTTCGTAATATATTAGCATCTCTAATTCGAACTCGGATTGACTCAGTGTAATAGACTATTCGCTGAGGACACGTGCTTGCATGTGGCCGAATGAGATCTCAGTAGAAGCTTCCAACTACAGTAGTCAACTTTAG	Fungi	Basidiomycota	Microbotryomycetes	Leucosporidiales	Leucosporidiaceae	Leucosporidium	KY104186|k__Fungi;p__Basidiomycota;c__Microbotryomycetes;o__Leucosporidiales;f__Leucosporidiaceae;g__Leucosporidium;s__Leucosporidium_intermedium|SH193771.07FU	100	5e-103	98.58
OTU_378	138_925103|F|ITS2	LR586435	ACTCTTCAACCCACCGGTTTCTTGTTAAATTGGATGGTGTTTGGATTTTGAGTGTTGCTAGTCTTCAGACGTAGCTCATTCGTAATATATTAGCATCTCAATTTCGAACTTCGGATTGACTCAGCGTGATAGACTATTCGCTGAGGACACCTCTGGGTGGCCGAATGAGAAGACAGTAGAAGCTCCTAAACAGATCTTAGTCAATTTAAA	Fungi	Basidiomycota	Microbotryomycetes	Microbotryomycetes_ord_Incertae_sedis	Chrysozymaceae	Pseudohyphozyma	FJ873579|k__Fungi;p__Basidiomycota;c__Microbotryomycetes;o__Microbotryomycetes_ord_Incertae_sedis;f__Chrysozymaceae;g__Pseudohyphozyma;s__Pseudohyphozyma_sp|SH016683.07FU	100	1e-79	92.38
OTU_379	138_925707|F|ITS2	LR586436	AAAACCCTCAAGCCTGGCTTGGTATTGGGTCCAGGGACCATCCCGGACCTCAAATGCGTTGGCTATTGATTAGTAAATGGGAGTGCTGTAGCAGCCGCCGTAACCACTTACTGGCGCGAAGCTTGTACGACCTGCCTTACGCGTTCGCATCGGTCACGCACCGAACACAA	Fungi	Ascomycota	Dothideomycetes	Capnodiales	_	_	UDB028196|k__Fungi;p__Ascomycota;c__Dothideomycetes;o__Capnodiales;f__unidentified;g__unidentified;s__Capnodiales_sp|SH472621.07FU	100	8e-85	100
OTU_380	138_926364|F|ITS2	LR586437	CAACCCTCAAGCACTGCTTGGTGTTGGGCCTCGCCGGTTTTGGCGGGCCTTAAAATCAGTGGCGGTGCCGTCTAGGCTCTGAGCGTAGTAAATATCCTCGCTACGGAGACCAGGCGGTTCTTGTCATTAACCCCCAACTTCTTAA	Fungi	Ascomycota	Leotiomycetes	Helotiales	_	_	GU256953|k__Fungi;p__Ascomycota;c__Leotiomycetes;o__Helotiales;f__unidentified;g__unidentified;s__Helotiales_sp|SH205746.07FU	100	3e-69	99.31
OTU_381	138_930051|F|ITS2	LR586438	TAATCTCACCACGATCGACTTTGTGTCTTTCCGTGTGTGGACTTGGATGCTGCCGTGGATCCCACGGCTCGTCTGAAATGCCTGAGTGTACCCCGCTTTGCGGCGTATTCGGTGTGATAAATCTTCACCGGAGTTGATCCCTTGTGGGTCGCGTCTTACGAGTGTGGCTCTATGCTTCCAACCGTCTGTTTTGGACAATCTCTGACA	Fungi	Basidiomycota	Agaricomycetes	Sebacinales	Serendipitaceae	Serendipita	JX981884|k__Fungi;p__Basidiomycota;c__Agaricomycetes;o__Sebacinales;f__Serendipitaceae;g__Serendipita;s__Serendipita_sp|SH018580.07FU	100	1e-84	93.84
OTU_382	138_939052|F|ITS2	LR586439	TCACCCCTCAAGCCCTGTGCTTGGTGTTGGACGGCCGGTCGAGCGATCGACCCCTCCTAAAGACAATGACGGCGGCCTGTGGTTCCCCCGGTACACTGAGCTTTTCACCGAGCACGTATCGGACAAGGGCACCCGGGACCCGGTCCTCTCCTTTCACAAAAGGAAACTTTCTAT	Fungi	Ascomycota	Eurotiomycetes	Chaetothyriales	Herpotrichiellaceae	Cladophialophora	HQ871874|k__Fungi;p__Ascomycota;c__Eurotiomycetes;o__Chaetothyriales;f__Herpotrichiellaceae;g__Cladophialophora;s__Cladophialophora_chaetospira|SH213273.07FU	100	5e-82	98.29
OTU_383	139_939712|F|ITS2	LR586440	TAACCCTCAAGCCCAGCTTGGTGTTGGGGCCTGCCGTCAGCGGCAGCCCCTAAAATCAGTGGCGGTGCCATCTGGCTCTAAGCGTAGTAAATCTTCTCGCTATAGGGTCCGGTGGACGCTGGCCAGCAACCCCAATCTTTCTAT	Fungi	Ascomycota	Leotiomycetes	Helotiales	Helotiaceae	Roseodiscus	KT972714|k__Fungi;p__Ascomycota;c__Leotiomycetes;o__Helotiales;f__Helotiaceae;g__Roseodiscus;s__Roseodiscus_subcarneus|SH493613.07FU	100	2e-55	93.84
OTU_384	139_939744|F|ITS2	LR586441	ATACCAATCTAGCCTGGCTAGGTGTTGGGCTTCGCCGTCTGGCGGGCCTTAAAACTAGTGGCGGTGCTCTGAAGCTCTACGCGTAGTAATTTTCTCGCTATAGGGTCTTGGGAGATGCTTGCCAGCAACCCCAAATTTTTTA	Fungi	Ascomycota	Leotiomycetes	Helotiales	Hyaloscyphaceae	Lachnum	KJ542318|k__Fungi;p__Ascomycota;c__Leotiomycetes;o__Helotiales;f__Hyaloscyphaceae;g__Lachnum;s__Lachnum_sp|SH201605.07FU	99	2e-66	99.29
OTU_385	139_939844|F|ITS2	LR586442	CAACACTCAAGCTCCTGCTTGGTATTGGACCGCATCAGTTCTGATCGGTCTTAAAATCAGTGGCGGTGCCATCGTGCTCTAAGCGTAGTAATATTCCTCGCTACAGGGTCTCGGTGCGTACTTGCCAGCAACCCCCAACTTTCTAA	Fungi	Ascomycota	Leotiomycetes	Helotiales	Helotiales_fam_Incertae_sedis	Chalara	FJ553817|k__Fungi;p__Ascomycota;c__Leotiomycetes;o__Helotiales;f__Helotiales_fam_Incertae_sedis;g__Chalara;s__Chalara_sp|SH202705.07FU	100	6e-66	97.95
OTU_386	139_941887|F|ITS2	LR586443	CAACCCTCAAGCTCTGCTTGGTCTTGGGCCGCGCCGGCAACGGCGGGCCTCAAAAACAGTGGCGGCGCCATCGTGTCCCTCAGCGTAGTAATTCTTCTCGCTGCTGGTGCCCGGTGGCCGCTGGCCAGCAACCCCAAATTTTTCTAT	Fungi	Ascomycota	Leotiomycetes	Helotiales	Hyaloscyphaceae	Pezizella	GU998263|k__Fungi;p__Ascomycota;c__Leotiomycetes;o__Helotiales;f__Hyaloscyphaceae;g__Pezizella;s__Pezizella_sp|SH220073.07FU	100	1e-68	98.64
OTU_387	139_942286|F|ITS2	LR586444	CAACCCTCAAGCTCTGCTTGGTATTAGGCCTTACCTGTTACAGGCAGGCCGTAAAATCAGTGGCGGTGCCATTCGGCTTCAAGCGTAGTAATTTTTCTCGCTTCGGAGTACCGGTTGCGTGCCTGCTATAAAACCCCAATTTTATCAAA	Fungi	Ascomycota	Leotiomycetes	Helotiales	_	_	KJ826721|k__Fungi;p__Ascomycota;c__Leotiomycetes;o__Helotiales;f__unidentified;g__unidentified;s__Helotiales_sp	100	7e-70	98.66
OTU_388	139_942312|F|ITS2	LR586445	TCACCCCTCAAGCCCCGTGCTTGGTGTTGGACGGCCGGTCGAGCGATCGACCCCTCCTAAAGACAATGACGGCGGCCTGTGGTTCCCCCGGTACACTGAGCTTTTAACGGAGCACGTACCGGACCAGGGCACCCGGGACCCGGTCCCCTCTCCTTTCACTAGGAAACTTCTAA	Fungi	Ascomycota	Eurotiomycetes	Chaetothyriales	Herpotrichiellaceae	Cladophialophora	JQ347003|k__Fungi;p__Ascomycota;c__Eurotiomycetes;o__Chaetothyriales;f__Herpotrichiellaceae;g__Cladophialophora;s__Cladophialophora_sp|SH026688.07FU	100	7e-81	98.27
OTU_389	139_942437|F|ITS2	LR586446	AACCTCAATCCCCCAGGGTTCTGCTCTGTGGAAGATTGGACTTGGGCGTCTGCCGGCTTTGGCCGGCTCGCCTTAAATGTGTTAGTGGGATCAGCAGCCCCGATCGGCGTAATAAGTTTCGCTGAAGAGGGAGGCCCGAGCCCGCTCATAACCATCTCCTTACGGAGAACACTCTTATG	Fungi	Basidiomycota	Tremellomycetes	Tremellales	Tremellaceae	Tremella	KY558345|k__Fungi;p__Basidiomycota;c__Tremellomycetes;o__Tremellales;f__Tremellaceae;g__Tremella;s__Tremella_sp|SH628832.07FU	100	9e-90	100
OTU_390	139_942519|F|ITS2	LR586447	AAACCCCTCAAGCCTAGCTTGGTGTTGGGGCCTGCCATACTGGCAGCCCTTAAAATCAGTGGCGGCGCCATCTGGCTCTAAGCGTAGTAATTCTTCTCGCTATAGGGTCCTGATGGATGCTTGCCAACAACCCCCAATTTTCTAT	Fungi	Ascomycota	Leotiomycetes	Helotiales	_	_	HE998766|k__Fungi;p__Ascomycota;c__Leotiomycetes;o__Helotiales;f__unidentified;g__unidentified;s__Helotiales_sp|SH198115.07FU	99	2e-61	96.53
OTU_391	139_942869|F|ITS2	LR586448	TAATCTCACTACGATCGACTTTGGTCTTTCTGTATGTGGACTTGGATGCTGCCGTGGTTAATCAACGGCTCATCTGAAATGCTTCAGTGTACCCCACTTTGCGGCGTATTCGGTGTGATACATCTTCACCGGAGTTGATCCTTTTGGGTCGCGTCTGTAATGGTGTGGCTCTATGCTTCCAACCGTCTACCAGGTGGACAATCTCTGACA	Fungi	Basidiomycota	Agaricomycetes	Sebacinales	Serendipitaceae	Serendipita	HQ850111|k__Fungi;p__Basidiomycota;c__Agaricomycetes;o__Sebacinales;f__Serendipitaceae;g__Serendipita;s__Serendipita_sp|SH179094.07FU	100	1e-88	94.76
OTU_392	139_942948|F|ITS2	LR586449	AACACCTCAAAACTTTTGATTTATTTTGAAAGCTTTGGACTTGAGCGATCCCAACACCAATCTTTTAAGATCGGCGGCGGGTTGCTTGAAATGCAGGTGCAGCTGGACATTCTCCTGAGCTAAAAGCATATTTATTTAGTCCCGTCAAACGGATTATTACTTTTGCTGCAGCTAATATAAAGGGAGTTTGACCGTTTTGGCTGACTGATGCAGGATTTCACAAGGGTCGGCAACGATTCTTGTTAA	Fungi	Mortierellomycota	Mortierellomycetes	Mortierellales	Mortierellaceae	Mortierella	KP714630|k__Fungi;p__Mortierellomycota;c__Mortierellomycetes;o__Mortierellales;f__Mortierellaceae;g__Mortierella;s__Mortierella_sp|SH180116.07FU	100	7e-127	100
OTU_393	139_944362|F|ITS2	LR586450	CTACCACAAGTCGACGACGTCCTTGCAAAAGGATGTGCAGTCGGACATTGAGCCTTGCCGGCCGTTCGCGGCTAAGCTGGCTTCAAATAGAGCGAGATACACAGCGATCCTTCTGACACATCAGGAGTGATTTGTGACGTGGATAACTTCACTACTCGTGAACCTTCCAATACGTGACAGTCTCTCATTCAACTGCTGTGCTAGTGGAAAGCAACGTGTGTTGGATCGTCATTCGTGACAACTCTTTTGA	Fungi	_	_	_	_	_	KU061912|k__Fungi;p__unidentified;c__unidentified;o__unidentified;f__unidentified;g__unidentified;s__Fungi_sp	100	2e-121	99
OTU_394	139_944721|F|ITS2	LR586451	TCACCCCTCGGGCCCCGTGCTTGGTGTTGGACGGCTTAGTCGCGTTATCGCGACTCCTCCTAAAGACAATGACGGCGGCCTGTGGTTCCCCCGGTACACTGAGCTTTTAATTGAGCACGTATTGGATAAGGGCACCCGGGACCCGGTCTTCTCCCTTTACCGGGAAAATTTTCAAT	Fungi	Ascomycota	Eurotiomycetes	Chaetothyriales	Herpotrichiellaceae	Cladophialophora	UDB026069|k__Fungi;p__Ascomycota;c__Eurotiomycetes;o__Chaetothyriales;f__Herpotrichiellaceae;g__Cladophialophora;s__Cladophialophora_sp|SH213261.07FU	100	2e-81	97.73
OTU_395	139_949523|F|ITS2	LR586452	CTATCTCAACCCTAGCGATGTTGTCATGACGTTGCTCAGCGGATTGGAACATGGACTTGGCGGGGTTTGCCCTGCCGGTCTTAAATGGAGTAGGCTAGCCGACTATCAGCGGTTTGACCGGGTGTTGTAGAGTCGCCTCACTCGGGACGCTGATCGGATTAGTTGGATTGTAATTGTATTACTCGAGCGA	Fungi	Basidiomycota	GS27	GS27	_	_	UDB014864|k__Fungi;p__Basidiomycota;c__GS27;o__GS27;f__unidentified;g__unidentified;s__GS27_sp|SH530299.07FU	100	7e-91	98.42
OTU_396	139_951660|F|ITS2	LR586453	AATTCTCAACCTTTCTAGTTTTCTCGACTAGTTAGGCTTGGATTTTGGAAGTTGCTGGCTCAACACGAATCAGCTCTTCTTAAATGTATTAGCAGAGACCTTTGCTGACCATCTTTGGTATGATAATTATCTATATCATTGATAACCAGTTTCCTTTATGGAGAGGTTTTGCTTATAATAGTCTATTTTAGACAATTTGACAA	Fungi	Basidiomycota	Agaricomycetes	Agaricales	Entolomataceae	Entoloma	JX454829|k__Fungi;p__Basidiomycota;c__Agaricomycetes;o__Agaricales;f__Entolomataceae;g__Entoloma;s__Entoloma_sp|SH032792.07FU	99	8e-71	91.04
OTU_397	14_1246900|F|ITS2	LR586454	CACCTTCCAGCCGAGCTGGGTATTGGGTAGTCCGCAGCAGTGGGCACCTTAAACTTAGGTGGAAGAAGCAGCCGAAATCTTTAGCGCAGTGACTCTTATAATCTCGCTCTAGGTCGGTTGGTGCTTTCCCAAAATCTCTCGCTCCTATGCCTAGGATTGAGAGATATTTCCAAA	Fungi	Ascomycota	_	_	_	_	MF666288|k__Fungi;p__Ascomycota;c__unidentified;o__unidentified;f__unidentified;g__unidentified;s__Ascomycota_sp|SH489253.07FU	100	2e-75	99
OTU_398	140_975805|F|ITS2	LR586455	AATTCTCAACCCTGATCAATTTGTTTTGACCCAGGGCTTGGACTTGGAGCGTGCTGGCGCGAGTCGGCTCCTCTCAAATGAATTGGCGGAATTCAAACCTTTGGCTTCTGGATGGTCAGTGTGATAATCATGTTGCGCTGTCTGTTCGAGGCGTAGGGTCCGCTTACAATGGTCTTTGGACAATTTTCATGAA	Fungi	Basidiomycota	Agaricomycetes	Atheliales	Atheliaceae	_	EF040859|k__Fungi;p__Basidiomycota;c__Agaricomycetes;o__Atheliales;f__Atheliaceae;g__Piloderma;s__Piloderma_sp|SH015690.07FU	95	8e-56	88.52
OTU_399	140_975909|F|ITS2	LR586456	CAACCCTCAAGCCCAGCTTGGTATTGGGTGTCACCTGGCAATGGTGCACCTTAAAATCAGTGGCGGTGCCATCTGGCTTCAAGCGTAGTAAAACAATCGCTTTGGAGGTTTGGATGTGTCCTTGTCATCAACTCCTAATTTATCAAA	Fungi	Ascomycota	Leotiomycetes	Helotiales	_	_	HQ021838|k__Fungi;p__Ascomycota;c__Leotiomycetes;o__Helotiales;f__unidentified;g__unidentified;s__Helotiales_sp|SH203526.07FU	100	1e-68	98.64
OTU_400	140_976667|F|ITS2	LR586457	CAACCCTCAAGCCTAGCTTGGTATTGGGCGTCACCTGGCAATGGTGCACCTTAAAATCAGTAGCGGTACTATCTGGCTTCAAGCGTAGTAAAACAATCGCTTTGGAGGTTTGGATATGTTGCTTGCTGTTAACCCCTAATTTATTCAAA	Fungi	Ascomycota	Leotiomycetes	Helotiales	_	_	KF617626|k__Fungi;p__Ascomycota;c__Leotiomycetes;o__Helotiales;f__unidentified;g__unidentified;s__Helotiales_sp|SH203524.07FU	100	8e-65	96.64
OTU_401	140_977154|F|ITS2	LR586458	CAACCCTCAAGCTCAGCTTGGTATTGGGCTCGCCCTTTATGGGCCTGCCTCAAAATCAGTGGCGGCTCCGTCCAGTCTCAAGCGCAGTAATACTCGTCGCTTGTTAGGCTTGATCGGCGGTTTGCCAGCAACCCCCAATTTTACAA	Fungi	Ascomycota	Leotiomycetes	Rhytismatales	Rhytismataceae	Coccomyces	UDB020379|k__Fungi;p__Ascomycota;c__Leotiomycetes;o__Rhytismatales;f__Rhytismataceae;g__Coccomyces;s__Coccomyces_australis|SH029901.07FU	100	7e-60	95.21
OTU_402	140_977541|F|ITS2	LR586459	TAACCCTCATCCATGTGGTGTCAAAGCCGCATGAATGGACTTGGACGCTGCCGTAGCCGGCTCGTCTTGAAATACATTAGCTGTGCGCCCATTAGTGTGCTCGGTGCTGCCGTGATAATTTCCTCGGCTCGCCTTAGGCCACTTCCAGTGACGCTGCTTCCAATGGTCCCTCGCGGACAACTGACATAAAG	Fungi	Basidiomycota	Agaricomycetes	Auriculariales	Auriculariaceae	_	KR266052|k__Fungi;p__Basidiomycota;c__Agaricomycetes;o__Auriculariales;f__Auriculariaceae;g__unidentified;s__Auriculariaceae_sp	100	2e-91	98.43
OTU_403	140_977777|F|ITS2	LR586460	AAAACCATAAACTCAACTGAGTTTGTATTGGGCGTCGTCCCCGGACGTAGCCTCAAAGTCATTGGTCTTATACGCGGACGAGCTCCATTAGGACAGACCGTGTGTGGACTTTAAATCTCTG	Fungi	Ascomycota	Archaeorhizomycetes	Archaeorhizomycetales	Archaeorhizomycetaceae	Archaeorhizomyces	JN032571|k__Fungi;p__Ascomycota;c__Archaeorhizomycetes;o__Archaeorhizomycetales;f__Archaeorhizomycetaceae;g__Archaeorhizomyces;s__Archaeorhizomyces_sp|SH180925.07FU	100	2e-54	98.35
OTU_404	140_981913|F|ITS2	LR586461	AATTCTCAACCTTGAACTTTTGCGAGTTCAAGGCTTGGATGTGAGGGCTTGCTGGCTTCCTTCAGTGGATTGGTCTGCTCCCTTTAAACGCATTAGTGGGATCCTTTGTGGAGCGTCACTTGGTGTGATAATTATCTACGCCTCTTTGACCGAAGCAAGCCTTATGGGAACCTGCTTATAACCGTCCTTCCAAGGACAACTTTATTGACT	Fungi	Basidiomycota	Agaricomycetes	Agaricales	Tricholomataceae	Mycena	AB512341|k__Fungi;p__Basidiomycota;c__Agaricomycetes;o__Agaricales;f__Tricholomataceae;g__Mycena;s__Mycena_sp|SH024787.07FU	91	5e-73	93.23
OTU_405	140_984772|F|ITS2	LR586462	CAACCCTCAAGCTCTGCTTGGTATTGGGCTACACCCGACTGGGTGGGCCTTAAAATCAGTGGCGGTGCCATCTGGCTCTAAGCGTAGTAATTCTTCTCGCTCTGGAGATCTAGGTGTTTGCTTGCCAGCAACCCCCAATTTATCAAA	Fungi	Ascomycota	Pezizomycotina_cls_Incertae_sedis	Pezizomycotina_ord_Incertae_sedis	Pezizomycotina_fam_Incertae_sedis	Humicolopsis	KY316383|k__Fungi;p__Ascomycota;c__Pezizomycotina_cls_Incertae_sedis;o__Pezizomycotina_ord_Incertae_sedis;f__Pezizomycotina_fam_Incertae_sedis;g__Humicolopsis;s__Humicolopsis_cephalosporioides|SH215930.07FU	100	4e-72	100
OTU_406	140_989389|F|ITS2	LR586463	CAACCACTCAAGCCTCGGCTTGGTCTTGGGGTTCGCGGTCTCGCGGCTCTTAAAATCAGTGGCAGTGCCGTCTTGCTCTAAGCGTAGTAATTCTCTCGCTATAGAGTTCCGGTGGTTACTTGCCAAAACCCCCAATTTTTTACA	Fungi	Ascomycota	Leotiomycetes	Helotiales	Helotiaceae	Meliniomyces	JQ346977|k__Fungi;p__Ascomycota;c__Leotiomycetes;o__Helotiales;f__Helotiaceae;g__Meliniomyces;s__Meliniomyces_sp|SH181094.07FU	98	2e-65	98.58
OTU_407	140_991630|F|ITS2	LR586464	CACCCCTCAAAGTTAACTCTTTGGCGTTGGGCAATGCCTAAAGGCATGCCTCAAAATCAGCGATGGTGATATTCAACCACAGGCGCACAAACGTCGTCTAGCTGGCGGGATGTTATCAGTCAATTGATGAATTTCTAAA	Fungi	Ascomycota	Lecanoromycetes	_	_	_	LN911524|k__Fungi;p__Ascomycota;c__Lecanoromycetes;o__unidentified;f__unidentified;g__unidentified;s__Lecanoromycetes_sp	100	2e-64	98.56
OTU_408	141_1000504|F|ITS2	LR586465	TCACCCCTCAAGCCCCCGGCTTGGTGTTGGACGGCTTGGTGGAGACCCTTTTGTGGCCCACCCCTCCCAAAGACAATGACGGCGGCCTCGTTGGACCCCCGGTACACTGAGTTCTTCACGGGACACGTATCGGACACACGGGTTTACGGGTCACGGTCTGCCTCCCCTCAGGGAGAACTTTTCTAA	Fungi	Ascomycota	Eurotiomycetes	Chaetothyriales	Herpotrichiellaceae	Exophiala	KX610445|k__Fungi;p__Ascomycota;c__Eurotiomycetes;o__Chaetothyriales;f__Herpotrichiellaceae;g__Exophiala;s__Exophiala_sp|SH015511.07FU	99	7e-86	97.84
OTU_409	141_1000631|F|ITS2	LR586466	ACATCCAAAATTTGGTTGGTTTGCTTAGTCAGACTGTGTCGAATTGTTGGGATTTGGGCTCTGCCGAATTTTTGTTTGGCTGACTTTAAATAATTTAGCCACATCATATGAAAGTCTTGGGCGATAAGGCGTAATAGTTGGTACTCTTTCGAGTCCATCCCTTTCGCTGAAGCCTGTCTTTTTTGTGAAAATATTGGCTCAACAATATGGAAAATTGAAAAAATTTAATCTTTTTTCACCATTG	Fungi	Mucoromycota	Endogonomycetes	Endogonales	Endogonaceae	_	UDB027735|k__Fungi;p__Mucoromycota;c__Endogonomycetes;o__Endogonales;f__Endogonaceae;g__Endogone;s__Endogone_sp|SH490881.07FU	100	8e-72	86.8
OTU_410	141_1001712|F|ITS2	LR586467	AACTCTCAACCCCCTTGTTTTGTAATGAAACGATTGTGGGCTTGGATTATGGCTGCTGCCGGCGTTATTGTCGACTCGGCTGAAATATACGAGCTACCCATTTTAAGAAATAGACGGTTTGACTCGGCGTAATAACATATTTCGTTGAGGACGTCACATTCTTTAACATTAGTGGTGCTTCTAATGCGGCATCTAAACCTAAGC	Fungi	Basidiomycota	Cystobasidiomycetes	Erythrobasidiales	Erythrobasidiales_fam_Incertae_sedis	Sakaguchia	FJ807683|k__Fungi;p__Basidiomycota;c__Cystobasidiomycetes;o__Erythrobasidiales;f__Erythrobasidiales_fam_Incertae_sedis;g__Sakaguchia;s__Sakaguchia_meli|SH021484.07FU	97	1e-79	93.94
OTU_411	141_1005367|F|ITS2	LR586468	TCCTCCCTCAAACCCCGGGTTTGGTGTTGGACCGAAGTTGTGTGAACAACTGGTCTAAAAGACAATGACGGCGTCCGTGGGACCCTCGGTGCAACGAGCTTTTAGGAGCACGCGCCGAGTTGCAAGGACCTTCCGGGCCGGTCTCCTTTTACTATTTTACAA	Fungi	Ascomycota	Eurotiomycetes	Chaetothyriales	Herpotrichiellaceae	_	GU187867|k__Fungi;p__Ascomycota;c__Eurotiomycetes;o__Chaetothyriales;f__Herpotrichiellaceae;g__unidentified;s__Herpotrichiellaceae_sp|SH180464.07FU	100	2e-80	100
OTU_412	141_1006808|F|ITS2	LR586469	AATTCTCAACCTTTTGAACGCTTTATTGCGCTCACTAGGCTTGGATGTGAGGGTTTTGCTGGCTTCCTTCAGTGGCGGTCTGCTCCCTTTAAATGCATTAGTGGGATCCTTTGTGGATCGGTCACTTGGTGTGATAATATATCTACGCCGCTTGTACTGTGAAGCAAAACTTATGGGAACCTGCTTATAACCGTCTAGCAATAGACAACTTTTGAAC	Fungi	Basidiomycota	Agaricomycetes	Agaricales	Tricholomataceae	Hemimycena	UDB020690|k__Fungi;p__Basidiomycota;c__Agaricomycetes;o__Agaricales;f__Tricholomataceae;g__Hemimycena;s__Hemimycena_sp|SH184927.07FU	100	8e-111	100
OTU_413	141_1007565|F|ITS2	LR586470	AAACCTTCAAGCTCTGCTTGGTGTTGGGTGTCTGTCTCGCCTCCGTGCGTGGACTCGCCTTAAAATCATTGGCAGCCGGTAGTTTGGCTTCGTGCGCAGCAGAAAACGCGCGTGAGACTGGGCTGTCGGCTTTCCACAAGCCTCTTTTTA	Fungi	Ascomycota	Dothideomycetes	Pleosporales	Melanommataceae	Herpotrichia	GQ996161|k__Fungi;p__Ascomycota;c__Dothideomycetes;o__Pleosporales;f__Melanommataceae;g__Herpotrichia;s__Herpotrichia_sp|SH016197.07FU	100	2e-65	96.67
OTU_414	141_1008173|F|ITS2	LR586471	TAACCACTCAAGCCTACGCTTGGTATTGGGGTTCGCGATCAGCGGCTCCTAAAATCAGTGGCGGTGCTTGTAAGCTCTACGCGTAGTAAATCTCTCGCGACGGAACCTTACGAGTTGCTTGCCAAAACTCAAATTTTTATCA	Fungi	Ascomycota	Leotiomycetes	Helotiales	Helotiaceae	_	KF359564|k__Fungi;p__Ascomycota;c__Leotiomycetes;o__Helotiales;f__Helotiaceae;g__unidentified;s__Helotiaceae_sp|SH174374.07FU	100	2e-51	92.41
OTU_415	141_1009066|F|ITS2	LR586472	AATTATCAACCTTTTTGCTTTGCTTGCGAAGCATCTAGGCTTGGATGTGGGGGTTTTTGCTGGCTTCCTTCAGTGGATGGTCTGCTCCCCTTAAATGCATTAGCGGGATCTCTTGTGGACCGTCACTTGGTGTGATAATTATCTATACCACTTGGCCTTGAAGCAAATCTTATGAGGACCCGCTCATAACCGTCCCTCTGGGACAACTCTTGACA	Fungi	Basidiomycota	Agaricomycetes	Agaricales	Tricholomataceae	Mycena	GU234138|k__Fungi;p__Basidiomycota;c__Agaricomycetes;o__Agaricales;f__Tricholomataceae;g__Mycena;s__Mycena_simia|SH184078.07FU	100	1e-109	100
OTU_416	141_1013095|F|ITS2	LR586473	CAACCCTCAAGCTCTGCTTGGTATTAGGCTTCACCCTTAGGGGCGGGCTTTAAAATCAGTGGCGGTGCTATTCGGCTTCAAGCGTAGTAATTTTTCTCGCTTTGGAGGACCGGGTGTGTGTTTGCCAACAACCCCAATTTTTAAA	Fungi	Ascomycota	Leotiomycetes	Helotiales	Leotiaceae	Alatospora	KF296986|k__Fungi;p__Ascomycota;c__Leotiomycetes;o__Helotiales;f__Leotiaceae;g__Alatospora;s__Alatospora_sp|SH215255.07FU	100	6e-71	100
OTU_417	141_1013239|F|ITS2	LR586474	AACCACTCACGCCTAGCGTGGTATTGGGGCACGCGGTCTCCGCGGCCCTCAAAATTAGTGGCGGCGCCGGTGGGCTCTAAGCGTAGTACATACTCCCGCTATAGAGTTCCCCCCGGTGGCTCGCCAGAACCCCCAATTTTTTACA	Fungi	Ascomycota	Leotiomycetes	Helotiales	Vibrisseaceae	Phialocephala	KY910210|k__Fungi;p__Ascomycota;c__Leotiomycetes;o__Helotiales;f__Vibrisseaceae;g__Phialocephala;s__Phialocephala_fortinii|SH204986.07FU	100	6e-71	100
OTU_418	141_1016689|F|ITS2	LR586475	TCACCCCTCAAGCCCCGTGCTTGGTGTTGGACGGCCGGTCGAGGTTCCCCTCGACCCCTCCTAAAGACAACGACGGCGGCCTGTGGTTCCCCCGGTACACTGAGCTTCTCACCGAGCACGTACCGGACGAGGGCACCCGGGACCCGGTCTTCTCCTCTCACGAGGAAATATTTTTCTAA	Fungi	Ascomycota	Eurotiomycetes	Chaetothyriales	Herpotrichiellaceae	Cladophialophora	KY228784|k__Fungi;p__Ascomycota;c__Eurotiomycetes;o__Chaetothyriales;f__Herpotrichiellaceae;g__Cladophialophora;s__Cladophialophora_sp	98	4e-73	94.94
OTU_419	141_993002|F|ITS2	LR586476	AAATTATCAAAACATCACCTTTTGTTAATTCAATTGGTTTTGGTTTGGACTTGGAGGCCTTGCGGATTCACGTCTGCTCCTCTTAAAAATATTAGCTGGATCTCAGTGAGCTCGGTTCCACTCGGCGTGATAAGTATCACTCGCTGAGGACACCCGTAAAAAAGGTGGCCGGGATTGCAGACGAACCGCTTCTAATAGTCTATTGAATTGGACAAACATACTTTATG	Fungi	Basidiomycota	Agaricomycetes	Cantharellales	Ceratobasidiaceae	Rhizoctonia	KP334098|k__Fungi;p__Basidiomycota;c__Agaricomycetes;o__Cantharellales;f__Ceratobasidiaceae;g__Rhizoctonia;s__Rhizoctonia_butinii|SH185437.07FU	100	2e-97	95.15
OTU_420	141_993034|F|ITS2	LR586477	GTACCCTCAAGCTTTGCTTGGTGTTGGGTGTTTGTCCCGCGCTCTTTTGCGCAAGACTCGCCTTAAATCAATTGGCAGCCGGCATGTTAGCCTGGAGCGCAGCACATTTTGCGCCCCTTGCTTGCTTGTGTTGGCCCCCATCAAGTCCATATATTTGC	Fungi	Ascomycota	Dothideomycetes	Pleosporales	Leptosphaeriaceae	Leptosphaeria	MF326616|k__Fungi;p__Ascomycota;c__Dothideomycetes;o__Pleosporales;f__Leptosphaeriaceae;g__Leptosphaeria;s__Leptosphaeria_sclerotioides	100	4e-78	100
OTU_421	141_993055|F|ITS2	LR586478	CAACCCTCAAGCCTTGCTTGGTGTTGGGTGCCACCTGCCACAGGGTGCACCTCAAAATCAGTGGCGGTGCGGCCTGGCTTCAAGCGTAGTAACTCTTCTCGCTCCGGAGCCCAGGCGGCATACCTGCCAACAACCTCAAACACATCAAA	Fungi	Ascomycota	Leotiomycetes	Helotiales	Helotiales_fam_Incertae_sedis	Microglossum	AY789398|k__Fungi;p__Ascomycota;c__Leotiomycetes;o__Helotiales;f__Helotiales_fam_Incertae_sedis;g__Microglossum;s__Microglossum_olivaceum|SH212646.07FU	100	2e-71	99.33
OTU_422	141_993096|F|ITS2	LR586479	ACACCATTCAAGCTCTGCTTGGTATTAGGCCGTGCAGCGATGGCAGGCCTTAAATTTAGTGGCGGCACCGTTGGGTCCCGAGCGTAGTACTCACCTCGCTACGGGTCCCGGCGGCTGGCGACCAGCAACCCCAACTTCTCAA	Fungi	Ascomycota	Leotiomycetes	Helotiales	Helotiaceae	_	KC455350|k__Fungi;p__Ascomycota;c__Leotiomycetes;o__Helotiales;f__Helotiaceae;g__unidentified;s__Helotiaceae_sp|SH193701.07FU	98	1e-62	97.86
OTU_423	141_993160|F|ITS2	LR586480	AACAAGATCAACTCTAGTTGAGAGTTGGGACTGGCCTTATATGCATTTTGTGTGTATTTGGCTTGAATTAATCGAGTTGATGAGCTTCCCAGCGCGGCTCAATGTGTGCTAGCGAGACAGTCGTCCCGATCTCACATTATCGCTGCGTTGCAGAGTTCTGACCACAGCTCGCTAAACCTACTATCAA	Fungi	Cryptomycota	_	_	_	_	EU554813|k__Fungi;p__Rozellomycota;c__Rozellomycotina_cls_Incertae_sedis;o__GS11;f__unidentified;g__unidentified;s__GS11_sp|SH021175.07FU	99	4e-78	95.19
OTU_424	141_993165|F|ITS2	LR586481	GAACATCCCGTCCGTGTCTTGTCATATGGATGGGGATTTGGACTTTGCCGTCGCCGGCTCGTCCTGAAATGCATTAGCTCGGTTCAAGCGACCGTCTCGGTGTGATTAAACATCTACGCCTTGGCCAAGCCGACGGGCTCACAAAACCCACGTAACATTTAACG	Fungi	Basidiomycota	Agaricomycetes	Auriculariales	Hyaloriaceae	Pseudohydnum	KT875091|k__Fungi;p__Basidiomycota;c__Agaricomycetes;o__Auriculariales;f__Hyaloriaceae;g__Pseudohydnum;s__Pseudohydnum_sp|SH202610.07FU	84	4e-58	96.38
OTU_425	141_993285|F|ITS2	LR586482	GAACTCAACACCGCCGGGTTTCCGGCGGCGTTGGATTTGGGCGCTGGCCTGCGGGCCTCGCCTCAAAGGTGTTAGTGGGTCTTGCCTCGACGTTTTAAGCACTCGTCCCCCGGCGGCCCTCTCACAAAGCCCCCCTTCATTTTGA	Fungi	Basidiomycota	Tremellomycetes	Tremellales	Tremellaceae	Tremella	KP986537|k__Fungi;p__Basidiomycota;c__Tremellomycetes;o__Tremellales;f__Tremellaceae;g__Tremella;s__Tremella_lloydiae-candidae|SH495308.07FU	100	3e-69	99.31
OTU_426	141_993652|F|ITS2	LR586483	TAACCCTCAAGCCTAGCTTGGTGTTGGGGCCTGCTGTTACCGGCAGCCCTTAAAACTAGTGGCGGTGCCACCTGGCTCTAAGCGTAGTAATACTTCTCGCTATAGAGTCCCGGTGGATGCTTGCCATCAACCCCTAATTTTCTAT	Fungi	Ascomycota	Leotiomycetes	Helotiales	Helotiales_fam_Incertae_sedis	Leohumicola	KC791032|k__Fungi;p__Ascomycota;c__Leotiomycetes;o__Helotiales;f__Helotiales_fam_Incertae_sedis;g__Leohumicola;s__Leohumicola_sp|SH201612.07FU	100	6e-71	100
OTU_427	141_994380|F|ITS2	LR586484	AATCTCAATCCCCCTGGGTTTATGATCTGGGCTGGGACTTGGACTTGGACGCTGCCGGTTACACGGCTCGTCTCAAATGACTTAGTGGATCTCTCTGCATCCGTGACAGACGTAATAAGTTTCGTCTCGTCCCTTGCTGTCTGAGTCTGCTCCTAACCTGCCATCGTGCACTTTTAGA	Fungi	Basidiomycota	Tremellomycetes	Tremellales	Tremellaceae	Cryptococcus	FJ237103|k__Fungi;p__Basidiomycota;c__Tremellomycetes;o__Tremellales;f__Tremellaceae;g__Cryptococcus;s__Cryptococcus_sp	100	3e-89	100
OTU_428	141_995050|F|ITS2	LR586485	TCACCCCTCGGGCCCCGTGCTCGGTGTTGGACGGCCGGTTCGGGCGACCGAACCCCTCCTAAAGACAATGACGGCGGCCTGTGGTTCCCCCGGTACACTGAGCTTTTTACGAGGCACGTGCCGGACGAGGGCGCCCAGGACCCGGTCCTCTCCTCTCAGCAGGAAACTTTTTCAAT	Fungi	Ascomycota	Eurotiomycetes	Chaetothyriales	Herpotrichiellaceae	Cladophialophora	KC007308|k__Fungi;p__Ascomycota;c__Eurotiomycetes;o__Chaetothyriales;f__Herpotrichiellaceae;g__Cladophialophora;s__Cladophialophora_sp|SH213329.07FU	100	4e-88	100
OTU_429	141_995951|F|ITS2	LR586486	TCATCTCTCAACTGTACCATTCTCTTTGAGTGTGTGTATCTGTTGGATGTGAGGGTTGCAGGCTGCGAGGCCAGCTCCTTTGAAATGCATTAGCTGGGAACTAGTACATGGTGTCAAGTGCTTTGATGCTTGAAGACCTCCTGGTGAGATAATTGTCTACGCCGTTGGTCTAGTCATTGCGCATATTTGCACTATTGGAATGGGCCTGCTTCTAACTGTCTCAACTGCGAGACTAGTCCGCTACAGGGCTAACTATTGACTA	Fungi	Basidiomycota	Agaricomycetes	Agaricales	Tricholomataceae	Flagelloscypha	HM036645|k__Fungi;p__Basidiomycota;c__Agaricomycetes;o__Agaricales;f__Tricholomataceae;g__Flagelloscypha;s__Flagelloscypha_minutissima|SH182705.07FU	99	8e-117	96.15
OTU_430	141_997517|F|ITS2	LR586487	CAACCCTCAAGCTCTGCTTGGTATTGGGCCCAGCTGGTAACGGCAGGCCTTAAAAACAGTGGCGGTGCCTTTAGGTCCTGAGCGTAGTACATTTCTCGCTATAGGTCCCTGAAGGTTACTGGCCAGCAACCCCAATTTTTCTAT	Fungi	Ascomycota	Leotiomycetes	Helotiales	Helotiales_fam_Incertae_sedis	Vestigium	KP783486|k__Fungi;p__Ascomycota;c__Leotiomycetes;o__Helotiales;f__Helotiales_fam_Incertae_sedis;g__Vestigium;s__Vestigium_sp|SH181532.07FU	100	2e-70	100
OTU_431	141_998924|F|ITS2	LR586488	TCACCCCTCAAGCCCCCGGGCTTGGTGTTGGACGGCCTGGCGGGGACCTCTCGGTCGCCGCCCCTCCCAAAGACAATGACGGCGGCTCGTTGGACCCCCGGTACACTGAGTTCTTCACGGGACACGTACTGGATCAAGGGTGCGCGGGCGACGGTCTACCTCCCCCTCGCGGGAGAACTTTTTTCTTAA	Fungi	Ascomycota	Eurotiomycetes	Chaetothyriales	_	_	KF296934|k__Fungi;p__Ascomycota;c__Eurotiomycetes;o__Chaetothyriales;f__unidentified;g__unidentified;s__Chaetothyriales_sp|SH025224.07FU	96	2e-61	90.22
OTU_432	141_999612|F|ITS2	LR586489	TCCTCCCTCAAACCCCGGGTTTGGTGTTGGACCCAAGTTGTGTGAACAACTGGTCTCAAAGACAATGACGGCGTCCGTGGGACCCTCGGTGCAACGAGCTTTTAGGAGCACGCATCGAGTTGCAAGGACCTTCCGGGCCGGTCTCCTTTACCATTTTACAA	Fungi	Ascomycota	Eurotiomycetes	Chaetothyriales	Trichomeriaceae	Knufia	KX610444|k__Fungi;p__Ascomycota;c__Eurotiomycetes;o__Chaetothyriales;f__Trichomeriaceae;g__Knufia;s__Knufia_sp|SH180481.07FU	100	8e-80	100
OTU_433	142_1018764|F|ITS2	LR586490	AATCCAATCAAGCCTGGCTTGGTATTGGGCGTCGGGGGTCCCCCGCGCCTCAATTTCACCGGCTGGCCGTCGCCCGTCTTAGCGTTGTGACACACTTCTCGCTACCGATGGAACCGAGCCATGCCGTCAAAACTCCACGAATTTCAATCGAAATTTGATTAA	Fungi	Ascomycota	Dothideomycetes	Capnodiales	_	_	LN910299|k__Fungi;p__Ascomycota;c__Dothideomycetes;o__Capnodiales;f__unidentified;g__unidentified;s__Capnodiales_sp	100	2e-71	96.91
OTU_434	142_1018785|F|ITS2	LR586491	AACAAGATCAACTCTAGTTGAGAGTTGGGACTGGCCTTATATGCGTGCGTATGCGTGCGTATTTGGCTTGAATTGATCGAGTTGATGAGCTTCCCAGCGCGGCTCAATGTGTGCTAGCGAGACAGTCGTCCCGATCTCACATTATCGCTGCGTTGCAGAGTTCTGACCACAGCTCGCTAAACCTATTATCAA	Fungi	Cryptomycota	_	_	_	_	EU554813|k__Fungi;p__Rozellomycota;c__Rozellomycotina_cls_Incertae_sedis;o__GS11;f__unidentified;g__unidentified;s__GS11_sp|SH021175.07FU	99	5e-78	94.79
OTU_435	142_1018821|F|ITS2	LR586492	CAACCCTCAAATTTAACTATTTGATGTTGGGCAGTGCCTGAAGAAGGCATGCCTAAAAGTCAGTGACGGTTGCAAATCCAACCTAGGCGTACAAGTATCGCGATAGGGGACGATTGGGGCCTGTCTTAACTAAAAATTCCAAA	Fungi	Ascomycota	Lecanoromycetes	_	_	_	KX402656|k__Fungi;p__Ascomycota;c__Lecanoromycetes;o__unidentified;f__unidentified;g__unidentified;s__Lecanoromycetes_sp	100	6e-61	96.5
OTU_436	142_1018891|F|ITS2	LR586493	CACCACTCAAGCCTGGCTTGGTATTGGGCGTCGGGTTAACCCGCGCCTCCATTGAAATTCGGCTGTGGTCTGAAACTCATCCCTGCGTCGTGAGAATTTATTTCCTTTCGCTCGGGTGGGCGGCCGGCACGCCGTTAAACCATTTTATCACA	Fungi	Ascomycota	Dothideomycetes	Capnodiales	Teratosphaeriaceae	Capnobotryella	GU174376|k__Fungi;p__Ascomycota;c__Dothideomycetes;o__Capnodiales;f__Teratosphaeriaceae;g__Capnobotryella;s__Capnobotryella_sp|SH473352.07FU	100	6e-66	96.15
OTU_437	142_1019842|F|ITS2	LR586494	CAACCCTCAAGCTCTGCTTGGTATTGGGCCTCCGCCTCCCCGGCGGGCCTTGAAATCAGTGGCGGTGTCATCTGACTCTAAGCGTAGTAAATTATTCTCGCTCCGGAGCTTCGGGTGGTTACTTGCCAGTGAACCCCAAATTTTTAAA	Fungi	Ascomycota	Leotiomycetes	_	_	_	KJ827431|k__Fungi;p__Ascomycota;c__Leotiomycetes;o__unidentified;f__unidentified;g__unidentified;s__Leotiomycetes_sp	100	5e-52	91.89
OTU_438	142_1020007|F|ITS2	LR586495	AATATCAACCATTAGGGTTTCCTAATCGGCTTGGACTTGGGCATTGCCATCTGGCTTGCCTTAAATGCGTTAGTGGATGACCCATTAGCTTGACGTAATAAGTTTCGTCAGTCGAGTGGTCAGCATTTGCTTACAACAACCAATATTTCTTAAT	Fungi	Basidiomycota	Tremellomycetes	Tremellales	_	_	HE998693|k__Fungi;p__Basidiomycota;c__Tremellomycetes;o__Tremellales;f__unidentified;g__unidentified;s__Tremellales_sp|SH025609.07FU	100	3e-69	97.4
OTU_439	142_1020632|F|ITS2	LR586496	CAACCCTCAAGCATTGCTTGGTATTGGGCTCCGCTGCTTACCCAGCGGGCCTTAAAATCAGTGGCGGTGCCGTCGGGCCCTGAGCGTAGTAAATCTCCTCGCTATAGGGACTCGACGGACGCTGGCCACCAACCCCTTACTTTCTAA	Fungi	Ascomycota	Leotiomycetes	Helotiales	_	_	LC218310|k__Fungi;p__Ascomycota;c__Leotiomycetes;o__Helotiales;f__unidentified;g__unidentified;s__Helotiales_sp|SH210853.07FU	100	3e-59	94.63
OTU_440	142_1020680|F|ITS2	LR586497	AGACTCAATCCTCGGGGTTTCCTGGGATTGGACTTGGGCGTTGCCTCTGGCTCGCCTTAAATGCCTTAGCTGTGGAATGTCAGTGGACGTAATAAGTTTCGTCCCCGAAGCATGACATGGCTCATAACCCCATCTTTTGA	Fungi	Basidiomycota	Tremellomycetes	Tremellales	Tremellaceae	Tremella	JN790585|k__Fungi;p__Basidiomycota;c__Tremellomycetes;o__Tremellales;f__Tremellaceae;g__Tremella;s__Tremella_diploschistina	100	7e-60	96.45
OTU_441	142_1020797|F|ITS2	LR586498	CAACCCTCAAGACCCCTGTGGACTTGGTGTTGGGGACCGGCGGCGCCTCTCTGGTGTCACCGCCCCCTAAATGAATTGGCGGCCTCGTCGCGGCCCTCCTCTGCGTAGTAGCACACACCTCGCAACAGGAGCCCGACGGCGGCCACTGCCGTAAAACGCCCAAACTTTTTTAG	Fungi	Ascomycota	Sordariomycetes	Hypocreales	Clavicipitaceae	Paecilomyces	GU453921|k__Fungi;p__Ascomycota;c__Sordariomycetes;o__Hypocreales;f__Clavicipitaceae;g__Paecilomyces;s__Paecilomyces_sp|SH195501.07FU	100	2e-86	100
OTU_442	142_1023264|F|ITS2	LR586499	TCACCCCTCAAGCCCCGTGCTTGGTGTTGGACGGCCGGTCGAGCGATCGACCCCTCCTAAAGACAATGACGGCGGCCTGTGGTTCCCCCGGTACACTGAGCTTTTCATCGAGCACGTATCGGACCAGGGCACCCGGGTTCCGGTCCTCTCCTTTCACAAGGAAACTTTCTAT	Fungi	Ascomycota	Eurotiomycetes	Chaetothyriales	Herpotrichiellaceae	Cladophialophora	FM999593|k__Fungi;p__Ascomycota;c__Eurotiomycetes;o__Chaetothyriales;f__Herpotrichiellaceae;g__Cladophialophora;s__Cladophialophora_sp|SH026632.07FU	100	2e-75	96.51
OTU_443	142_1032803|F|ITS2	LR586500	TCACCCCTCAAGCCCCCGGCTTGGTGTTGGACGGTTTGGTGGAGACCCCTCGCGGGCTTCTACCCCTCCCAAAGACAATGACGGCGGCCTCGTTGGACCCCCGGTACACTGAGTTCTTCACGGGACACGTATCGGATACACGGGTTTACGGGACACGGTCTGCCTCCCCTCAGGGAGAATCTTTCTAA	Fungi	Ascomycota	Eurotiomycetes	Chaetothyriales	Herpotrichiellaceae	Exophiala	KT270211|k__Fungi;p__Ascomycota;c__Eurotiomycetes;o__Chaetothyriales;f__Herpotrichiellaceae;g__Exophiala;s__Exophiala_sp|SH197647.07FU	97	7e-86	97.84
OTU_444	143_1036154|F|ITS2	LR586501	TAATCTCACTACCATCGACTTTGGTCTCTTGGTATGTGGACTTGGACGCTGCCGTGGTCAATCCGACGGCTCGTCTGAAATGCTTCAGTGTACCCCGCTTTGCGGCGTATTCGGTGTGATACATCTTCACCGGAGTTGATCCTTTTGGGTCGCGTCTGTAATGGTGTGGCTCTATGCTCCCAACCGTCTACCAAGTGGACAATCTCTGACA	Fungi	Basidiomycota	Agaricomycetes	Sebacinales	Serendipitaceae	Serendipita	HQ850111|k__Fungi;p__Basidiomycota;c__Agaricomycetes;o__Sebacinales;f__Serendipitaceae;g__Serendipita;s__Serendipita_sp|SH179094.07FU	100	3e-90	95.26
OTU_445	143_1036211|F|ITS2	LR586502	GAATCCATCACCTCCCTTCGGGGTTGCGTGGACTTGGGCGCTGCCGGCCGCTTGCGGTGGGCTCGTCTCAAAATGCATTAGCCTGCAGAGTGTTTGCTGGGCCTTTGGCGTGATAGTACATTTCGCCGCTGTGCTCTGGTGACGTCTGGCTCTGGGCTCACAATGACGAGCGTCCCGCTCGATTTATTTTTACG	Fungi	Basidiomycota	Agaricomycetes	Auriculariales	Hyaloriaceae	Stypella	AY509552|k__Fungi;p__Basidiomycota;c__Agaricomycetes;o__Auriculariales;f__Hyaloriaceae;g__Stypella;s__Stypella_dubia|SH176032.07FU	100	6e-77	93.37
OTU_446	143_1036355|F|ITS2	LR586503	AAACACCCTCAGCTCTCTCGTTTCTCCTGTTAAAAGGAAGGCGAGGGAACTGGACTTGAGTGATCCCAACGGCAGTTTGATTGTAAAAGAAAACCGCTGGCGGGTCGCTTGAAATGCAGGTGCGGCTGGACACATCTTCTGAGCTATAAGCATTACTTATTTAATCCCGTTAAACGGATTATTTCTATTGCTGCAGCTAACATAAAGGTTGATTGTCCTTGTGCCCGACTGATGCAGGAAAACAAAGAGACAATCTTTGTTCA	Fungi	Mortierellomycota	Mortierellomycetes	Mortierellales	Mortierellaceae	Mortierella	HM136654|k__Fungi;p__Mortierellomycota;c__Mortierellomycetes;o__Mortierellales;f__Mortierellaceae;g__Mortierella;s__Mortierella_sp|SH185974.07FU	100	3e-136	100
OTU_447	143_1036398|F|ITS2	LR586504	ACACGATCAACTCTAGTTAGAGTTGGGATTGACCTCATGCGCTGTTTATAGCAGCATTTGGTTTGAATGAATCAAGTTGATGGGTTCCCCAGCAATGCTCAATGTGTGCTAGCGAGACAGTCGTCCCGATCTCACATTAGTGGTTTTGTTGCAGAGCTCTAATCACGGCTTGTTTAAATTTCTATCTA	Fungi	Cryptomycota	_	_	_	_	KC965426|k__Fungi;p__Rozellomycota;c__Rozellomycotina_cls_Incertae_sedis;o__GS11;f__unidentified;g__unidentified;s__GS11_sp|SH191083.07FU	100	9e-95	100
OTU_448	143_1037159|F|ITS2	LR586505	CAACCCTCAAGCCTAGCTTGGTCTTGGGCTCTGCCGGTAACGGCTGGCCTTAAAATCAGTGGCGGTGCCATCGAGCTCTACGCGTAGTAATTAAACCCTCGCGTGTGAGTCTCGTTGAGTGCTTGCCAGTAACCCCCAATTTTCTAT	Fungi	Ascomycota	Leotiomycetes	Helotiales	_	_	UDB020411|k__Fungi;p__Ascomycota;c__Leotiomycetes;o__Helotiales;f__unidentified;g__unidentified;s__Helotiales_sp|SH013272.07FU	100	1e-68	98.64
OTU_449	143_1039474|F|ITS2	LR586506	TCACCCCTCAAGCCTAGCTTGGTGTTGAGGCCTGCTGTAAGGGCAGCCTCTAAAATCAGTGGCAGTGCTGTCAGGCTCTAAGCGTAGTAATTTCATCGCTATAGACACCTGGTGGACACTCGCCAGAACCCCCCATTTTTTAAT	Fungi	Ascomycota	Leotiomycetes	Helotiales	Helotiaceae	Tetracladium	EU516973|k__Fungi;p__Ascomycota;c__Leotiomycetes;o__Helotiales;f__Helotiaceae;g__Tetracladium;s__Tetracladium_sp|SH204309.07FU	100	9e-69	99.31
OTU_450	143_1047579|F|ITS2	LR586507	TCACCCCTCAAGCCCCGCGCTTGGCGTTGGACGGCTGGTCGAGCGATCGACCCCTCCTAAAGACAATGACGGCGGCCTGTGGTTCCCCCGGTACACTGAGCTTTTAATTGAGCACGTATCGGACAAGGGCACCCGGGACCCGGTCCTCTCCTTTAACTAGGAAACTTCTAA	Fungi	Ascomycota	Eurotiomycetes	Chaetothyriales	Herpotrichiellaceae	Cladophialophora	GU083205|k__Fungi;p__Ascomycota;c__Eurotiomycetes;o__Chaetothyriales;f__Herpotrichiellaceae;g__Cladophialophora;s__Cladophialophora_sp|SH213264.07FU	100	5e-82	98.83
OTU_451	143_1048817|F|ITS2	LR586508	CAACCCTCAAGCCCTAGTGCTTGGCGTTGGGGCTTCTCTACAGCTCGCTGTAGGCCCCGAAAACCAGTGGCGGGCCCGTCGAGACCCCGAGCGTAGTAGTATCTCTCAGCGCTTAGGGCGTCCGGCGGGTGCAACCAGCCGTAAACACCCCCAAATCTAAAA	Fungi	Ascomycota	Sordariomycetes	_	_	_	KX403416|k__Fungi;p__Ascomycota;c__Sordariomycetes;o__unidentified;f__unidentified;g__unidentified;s__Sordariomycetidae	97	8e-70	96.86
OTU_452	143_1052780|F|ITS2	LR586509	TAACCACTCAAGCTTTGGCTTGGTATTGGGGTTTCGCGGTTCCGCGGCCCTTAAAATCAGTGGCGGTGCCGTCTGGCTCTAAGCGTAGTAATTCTCTCGCTATAGGGTCCCGGCGGTGGCTTGCCAGAACCCCCCTATTTTTCTAC	Fungi	Ascomycota	Leotiomycetes	Helotiales	Helotiaceae	Meliniomyces	UDB020557|k__Fungi;p__Ascomycota;c__Leotiomycetes;o__Helotiales;f__Helotiaceae;g__Meliniomyces;s__Meliniomyces_vraolstadiae|SH181081.07FU	100	2e-71	100
OTU_453	143_1061205|F|ITS2	LR586510	TGACCAAATCACCCCCGTGGTGGACTTGGAGCTGGCCTGACTGGCCTCTCTTAAAATCAGTGGCGGTGCTCTTAAGCTCTACGCGTAGTAATTTTCTCGCGACAGGGTCTTAGGTGTACTTGCCAACAACCCCAACTATTATAA	Fungi	Ascomycota	Leotiomycetes	Helotiales	_	_	DQ093782|k__Fungi;p__Ascomycota;c__Leotiomycetes;o__Helotiales;f__unidentified;g__unidentified;s__Helotiales_sp|SH013873.07FU	100	9e-64	97.24
OTU_454	143_1063587|F|ITS2	LR586511	ACTCTTCAACCCACCAGTTTCTTGTAGACTGATTGGTGTTTGGATTTTGAACGCTGCTGGTCCTTCGGGACGTTAGCTCGTTCGTAATACATTAGCATCTCTAATTCGAATTCGGATTGACTCAGTGTAATAGACTATTCGCTGAGGACACTTTTATTAGTGGCCGAACTAGATAATTGTAGAAGCTCCCAACCTCTATAGTCAACTTTAG	Fungi	Basidiomycota	Microbotryomycetes	Leucosporidiales	_	_	KF617734|k__Fungi;p__Basidiomycota;c__Microbotryomycetes;o__Leucosporidiales;f__unidentified;g__unidentified;s__Leucosporidiales_sp|SH193767.07FU	100	5e-88	94.79
OTU_455	143_1064379|F|ITS2	LR586512	CAACCCTCAAGCTCAGCTTGGTATTGGGCCCCGCCGACCCGGCGGGCCCTAAAGTCAGTGGCGGTGCCGTCCGGCTCCGAGCGTAGTAATTCTTCTCGCTCTGGAGGTCCGGTCGTGTGCTCGCCAGCAACCCCCAATTTTTTCA	Fungi	Ascomycota	Leotiomycetes	Thelebolales	Pseudeurotiaceae	Pseudogymnoascus	KX640611|k__Fungi;p__Ascomycota;c__Leotiomycetes;o__Thelebolales;f__Pseudeurotiaceae;g__Pseudogymnoascus;s__Pseudogymnoascus_sp	100	6e-71	100
OTU_456	144_1068604|F|ITS2	LR586513	GAAACCCTCACCCCTGCGATGTCAAAGTCGTGGATGGTGGATTTGGACGCTGCCGTCGTTGGCTCGTCTCGAAATGCATTAGCCGTGCGCGTCGCGCCAGCGCCTCTCGGTGTGATAATTATCTACGCCGCTCAGAGTGCCAGTGCCTAAGACCGTGGCTCATAGTCGTCTTCGGACAATTCACTTTAACG	Fungi	Basidiomycota	Agaricomycetes	Auriculariales	Auriculariaceae	Auricularia	HQ829337|k__Fungi;p__Basidiomycota;c__Agaricomycetes;o__Auriculariales;f__Auriculariaceae;g__Auricularia;s__Auricularia_sp|SH214011.07FU	100	1e-84	96.34
OTU_457	144_1072061|F|ITS2	LR586514	CAACCCTCGAACCCCTCCGGGGGTACGGCGTTGGGGATCGGCCCTTTACGGGGCCGGCCCCGAAATACAGTGGCGGTCTCGCCGCAGCCTCTCCTGCGCAGTAGTTTGCACACTCGCATCGGGAGCGCGGCGCGTCCACGTCCGTAAAACACCCAACTTCTGAAA	Fungi	Ascomycota	Sordariomycetes	Hypocreales	Hypocreaceae	Trichoderma	KX343125|k__Fungi;p__Ascomycota;c__Sordariomycetes;o__Hypocreales;f__Hypocreaceae;g__Trichoderma;s__Trichoderma_polysporum	100	5e-82	100
OTU_458	144_1074890|F|ITS2	LR586515	TCACCCTTCAAGCCCTGCGCTTGGTGTTGGACGGCTTGGTCGCATATCTCGTTCGACCCCTCCTAAAGACAATGACGGCGGCCTGTGGTTCCCCCGGTACACTGAGCTTTTTAACTGAGCACGTATCGGACAAGGGCGCCCGGGTCACGGTCCTCTCCCGTAACGGGAAACACTTTTACTAA	Fungi	Ascomycota	Eurotiomycetes	Chaetothyriales	Herpotrichiellaceae	Cladophialophora	LC229676|k__Fungi;p__Ascomycota;c__Eurotiomycetes;o__Chaetothyriales;f__Herpotrichiellaceae;g__Cladophialophora;s__Cladophialophora_sp|SH202286.07FU	96	3e-85	99.43
OTU_459	144_1075229|F|ITS2	LR586516	CTGTTCCTCAAGCTCGGCTTGTGTGTTGGGCCAGCCGTCCTATGGACGGCGGTCCGAAAAGCAGTGGCGGCGTCGCGTCCGGTCCTTAAGCGTATGGGGCTTTGTCACCCGCTTTGGATGGCCGGCCGACTCCGTAGCCCATCGTGGTTTACCACATTCTTT	Fungi	Ascomycota	Eurotiomycetes	Eurotiales	_	_	UDB020836|k__Fungi;p__Ascomycota;c__Eurotiomycetes;o__Eurotiales;f__unidentified;g__unidentified;s__Eurotiales_sp|SH012361.07FU	100	5e-72	96.91
OTU_460	144_1077171|F|ITS2	LR586517	AATTATCAACCTTGCTCGCTTTTACTAGCTTGAGTTAGGCTTGGATGTGAGGGTTTTGCTGGCTTTTGTGGTCTGCTCCCTTTAAATGCATTAGTGGGATCTATTGTGGACCGTCACTTGGTGTGATAATTATCTATGCCTTTTGACTTTGAAACAAACTTATTAGAACCTGCTTATAACCGTCCTCACGGACAGCTTTTTGACA	Fungi	Basidiomycota	Agaricomycetes	Agaricales	Tricholomataceae	Mycena	HM030596|k__Fungi;p__Basidiomycota;c__Agaricomycetes;o__Agaricales;f__Tricholomataceae;g__Mycena;s__Mycena_sp|SH220727.07FU	100	4e-94	97.07
OTU_461	145_1079078|F|ITS2	LR586518	TGACCACTCAAGCCCGGCTTGGTGTTGGGGTCCGCGGTCCCGCGGCCCTTAAAATCAGTGGCGGCGCCATCTGGCTCTAAGCGTAGTAATACTCCTCGCTATAGGGTCTCGGTGGATGCTTGCCATCAACCCCCAATCTCAC	Fungi	Ascomycota	Leotiomycetes	Helotiales	Hyaloscyphaceae	Hyaloscypha	FJ475546|k__Fungi;p__Ascomycota;c__Leotiomycetes;o__Helotiales;f__Hyaloscyphaceae;g__Hyaloscypha;s__Hyaloscypha_sp|SH181084.07FU	100	1e-67	99.3
OTU_462	145_1081883|F|ITS2	LR586519	CAACCCTCGAACCCCTCCGGGGGGTCGGCGTTGGGGATCGGCCCTTTACGGGGCCGGCCCCGAAATACAGTGGCGGTCTCGCCGCAGCCTCTCCTGCGCAGTAGTTTGCACACTCGCATCGGGAGCGCGGCGCGTCCATTGCCGTAAAACACCCAACTTTCTGAAA	Fungi	Ascomycota	Sordariomycetes	Hypocreales	Hypocreaceae	Trichoderma	MF328192|k__Fungi;p__Ascomycota;c__Sordariomycetes;o__Hypocreales;f__Hypocreaceae;g__Trichoderma;s__Trichoderma_spirale	100	1e-82	100
OTU_463	145_1082905|F|ITS2	LR586520	CACTCTTAAATCGTTTGATTTAGTATTGAACTATATTTTTCTGTTGCAAAATAGAAAATAGTTTGAAATTGATTTGGCAAGAAGCAATATCCAGTTTGAAGCTTTCTTTTTACAACGTAATAGGTTTTACCAACTCGTTGGCTAGTAAGGAGCTTTGTTATATTTGGATATATCGCTTTGGCGTTATAATTTTTAAAATTAAAA	Fungi	Ascomycota	Saccharomycetes	Saccharomycetales	_	_	HQ433092|k__Fungi;p__Ascomycota;c__Saccharomycetes;o__Saccharomycetales;f__unidentified;g__unidentified;s__Saccharomycetales_sp	100	1e-103	100
OTU_464	145_1084284|F|ITS2	LR586521	AACACCTCAAGTCTCTTCTCTAGAGAAGAGAATTGGACTTGAGCAATCCCAACTCTTTGCAAAAAGAGGCGGGTTGCTTGAAATGCAGGTGCAGCTGGACATTCTTCTGAGCTAAAAGCATATTTATTTAGTCCCGTCAAACGGATTATTACTTTTGCTCTAGCTAATATAAAGGTCGAATGCGCTATATGCTGACTGATGCAGGATTACCAAGTTTTACCTAGTAAAACTTGTAA	Fungi	Mortierellomycota	Mortierellomycetes	Mortierellales	Mortierellaceae	Mortierella	LC219341|k__Fungi;p__Mortierellomycota;c__Mortierellomycetes;o__Mortierellales;f__Mortierellaceae;g__Mortierella;s__Mortierella_sp	100	3e-121	100
OTU_465	145_1084560|F|ITS2	LR586522	AACAAGATCAACTCTAGTTGAGAGTTGGGACTGGCCTTATATGCGTGTGTGTGTATATACGCATGCGTATTTGGCTTGAATTGATCGAGTTGATGAGCTTCCCAGCGCGGCTCAATGTGTGCTAGCGAGACAGTCGTCCCGATCTCACATTATCGCTGCGTTGCAGAGTTCTGACCACAGCTCGCTAAACCTATATATCAA	Fungi	Cryptomycota	_	_	_	_	EU554813|k__Fungi;p__Rozellomycota;c__Rozellomycotina_cls_Incertae_sedis;o__GS11;f__unidentified;g__unidentified;s__GS11_sp|SH021175.07FU	99	1e-68	91.46
OTU_466	145_1096436|F|ITS2	LR586523	CAACCCTCAAGCTCTGCTTGGTATTAGGCCTTACCTGCTACAGGCAGGCCGTAAAATCAGTGGCGGTGCCATCTGGCTTCAAGCGTAGTAATTCTTCTCGCTTCGGAGTACCGGCTGCGTGCCTGCTATAAAACCCCAATTTTATCAAA	Fungi	Ascomycota	Leotiomycetes	Helotiales	_	_	GU256951|k__Fungi;p__Ascomycota;c__Leotiomycetes;o__Helotiales;f__unidentified;g__unidentified;s__Helotiales_sp|SH215250.07FU	100	3e-68	97.99
OTU_467	145_1096793|F|ITS2	LR586524	CTGTTCCTCAAGCCCGGCTTGTGTGTTGGGCCTGCCGTCCTATGGACGGTGACCCGAAAAGCAGTGGCGGCGTCGCGTCCGGTCCTTAAGCGTATGGGGCTTTGTCACCCGCTTTGGATGGCCGGCCGACTCCGTAGCCCATCGTGGTTTACCACATTCTTT	Fungi	Ascomycota	Eurotiomycetes	Eurotiales	_	_	UDB020836|k__Fungi;p__Ascomycota;c__Eurotiomycetes;o__Eurotiales;f__unidentified;g__unidentified;s__Eurotiales_sp|SH012361.07FU	100	2e-80	100
OTU_468	145_1103319|F|ITS2	LR586525	AACAAGATCAACTCTAGTTGAGAGTTGGGACTGGCCTTATATGCATGTTTGTGTGTATTTGGCTTGAATTGATCGAGTTGATGAGCTTCCCAGCGCGGCTCAATGTGTGCTAGCGAGACAGTCGTCCCGATCTCACATTATCGCTGCGTTGCAGAGTTCTGACCACAGCTCGCTAAGCCTATATTATCAA	Fungi	Cryptomycota	_	_	_	_	EU554813|k__Fungi;p__Rozellomycota;c__Rozellomycotina_cls_Incertae_sedis;o__GS11;f__unidentified;g__unidentified;s__GS11_sp|SH021175.07FU	93	2e-77	96.61
OTU_469	145_1104016|F|ITS2	LR586526	TCACCCCTCAAGCCCTGCGCTTGGTGTTGGACGGCCGGTCGAGCGATCGACCCCTCCGAAAGACAATGACGGCGGCCTGTGGTTCCCCCGGTACACTGAGCTTCTAACCGAGCACGTATCGGACAAGGGCACCCGGGACCCGGTCCTCTCCTTTAACTGGGAAACTTCTAAT	Fungi	Ascomycota	Eurotiomycetes	Chaetothyriales	Herpotrichiellaceae	Cladophialophora	KY588783|k__Fungi;p__Ascomycota;c__Eurotiomycetes;o__Chaetothyriales;f__Herpotrichiellaceae;g__Cladophialophora;s__Cladophialophora_chaetospira	99	5e-77	97.08
OTU_470	145_1109858|F|ITS2	LR586527	CAACCCTCAAGCACAGCTTGGTCTTGGGCTTCGCCGCTAACCCGGCGGGTCTTAAAATCAGTGGCGGTGCCGTCGGGCCCTGAGCGCAGTAATCTCTCTCGCTATAGGGTCCCGGTGGATGCTGGCCAGTAACCCCCAATTTTCTAT	Fungi	Ascomycota	Leotiomycetes	Helotiales	Helotiales_fam_Incertae_sedis	Leptodontidium	HQ022185|k__Fungi;p__Ascomycota;c__Leotiomycetes;o__Helotiales;f__Helotiales_fam_Incertae_sedis;g__Leptodontidium;s__Leptodontidium_sp|SH196224.07FU	100	4e-72	100
OTU_471	146_1128651|F|ITS2	LR586528	AATTCTCAACCCCGATCGGATTTGCTTTCGATTCGGAGGCTTGGATTGTGGAGCGTGCTGGCCCCTACCCGGGTCGGCTCCTCTTAAATGCATTCGCGGAATTGACTTTGGTCCGTTTCGGTCATCAGTGTGATAATCATGTTGCGCTGTTGGCTAGGATTGAGGTGCCGCATACAATGGTCTTCGGACAGCTTCATATCA	Fungi	Basidiomycota	Agaricomycetes	Atheliales	Atheliaceae	Fibulorhizoctonia	JN889760|k__Fungi;p__Basidiomycota;c__Agaricomycetes;o__Atheliales;f__Atheliaceae;g__Fibulorhizoctonia;s__Fibulorhizoctonia_sp|SH180229.07FU	100	3e-95	98.01
OTU_472	146_1129009|F|ITS2	LR586529	CAACCCTCAAGCTCTGCTTGGTCTTGGGCCCCGCCGGCGACGGCAGGCCTCAAAAACAGTGGCGGCGCCGTCCGGTCCCTCAGCGTAGTAATTCTTCTCGCTGCTGGGCCCGGGTGGCCGCTGGCCAGGAACCCCAAACTTTCTAT	Fungi	Ascomycota	Leotiomycetes	Helotiales	Helotiales_fam_Incertae_sedis	Chalara	HM439540|k__Fungi;p__Ascomycota;c__Leotiomycetes;o__Helotiales;f__Helotiales_fam_Incertae_sedis;g__Chalara;s__Chalara_sp|SH031536.07FU	100	2e-71	100
OTU_473	146_1129146|F|ITS2	LR586530	AACACCCCTCAGAACTTTTTGATTTTCGAATCTTGGAGCTCTGGATTTGAGTGATCCCAACGCGTTCTTTCGCAGAACATGGCGGGCCACTTGAAATGCAGGTGCAGCTGGACTTTCTTCTGAGCTAAAAGCATATTTATTTAGTCCTGTCAACACTTGTGTTGCGGATTATTACTTCTGCTGCAGCTAACATAAAGGTTGATTGTTCAAATGCTGACTGATGCAGGATTTATCAGTAGCGCAAGCTATCTGTTAA	Fungi	Mortierellomycota	Mortierellomycetes	Mortierellales	Mortierellaceae	Mortierella	GU366719|k__Fungi;p__Mortierellomycota;c__Mortierellomycetes;o__Mortierellales;f__Mortierellaceae;g__Mortierella;s__Mortierella_sp|SH185196.07FU	100	2e-132	100
OTU_474	146_1129200|F|ITS2	LR586531	TCACCCCTCAAGCCTTGTGCTTGGTGTTGGACGGCTTGGTTGCGCTCCGGCTCGACCCCTCCTAAAACAAATGACGGCGGCCTGTGGTTCCCCCGGTACACTGAGCTTTTCACGGAGCACGTATTGGATAAGGGCGCCCGGGACACGGTCCTCTCCTTTCAGAAGGAAATTTTAAAA	Fungi	Ascomycota	Eurotiomycetes	Chaetothyriales	Herpotrichiellaceae	Cladophialophora	HQ211510|k__Fungi;p__Ascomycota;c__Eurotiomycetes;o__Chaetothyriales;f__Herpotrichiellaceae;g__Cladophialophora;s__Cladophialophora_sp|SH026678.07FU	98	2e-61	91.38
OTU_475	146_1129238|F|ITS2	LR586532	TCACCCCTCAAGCCTTGTGCTTGGTGTTGGACGGCTCGGTCGCGCTCCGGCTCGACCCCTCCTAAAAACAATGACGGCGGCCTGTGGTTCCCCCGGTACACTGAGCTTTTCACGGAGCACGTATTGGATAAGGGCGCCCGGGACACGGTCCTCTCCTTTCACAAGGAAACTTTTTAA	Fungi	Ascomycota	Eurotiomycetes	Chaetothyriales	Herpotrichiellaceae	Cladophialophora	HQ211510|k__Fungi;p__Ascomycota;c__Eurotiomycetes;o__Chaetothyriales;f__Herpotrichiellaceae;g__Cladophialophora;s__Cladophialophora_sp|SH026678.07FU	100	1e-68	93.26
OTU_476	146_1129267|F|ITS2	LR586533	TAACCACTCAAGCCTAGCTTGGTATTGGGGTTCGCGTGTTCGCGGCCCTTAAAATCAGTGGCGGTGCCGTCTGGCTCTAAGCGTAGTAATTTCTCTCGCTATAGGGTCCCGGTGGTTGCTTGCCAAAACCCCCCATTTTTCTA	Fungi	Ascomycota	Leotiomycetes	Helotiales	Helotiaceae	Meliniomyces	DQ497962|k__Fungi;p__Ascomycota;c__Leotiomycetes;o__Helotiales;f__Helotiaceae;g__Meliniomyces;s__Meliniomyces_variabilis|SH181078.07FU	100	3e-68	99.31
OTU_477	146_1129520|F|ITS2	LR586534	TGACCACTCAAGCCTAGCTTGGTATTGGGGTTCGCAGTCTCGCGGCTCCTAAAATCAGTGGCGGTGCCGTCTGGCTCTAAGCGTAGTAATTCTCTCGCTATGGAGTCCGGTTGGTTACTTGCCAAAACCCCTCAACTTCTCAC	Fungi	Ascomycota	Leotiomycetes	Helotiales	Helotiaceae	Rhizoscyphus	JQ272393|k__Fungi;p__Ascomycota;c__Leotiomycetes;o__Helotiales;f__Helotiaceae;g__Rhizoscyphus;s__Rhizoscyphus_sp|SH027388.07FU	100	3e-54	93.71
OTU_478	146_1129638|F|ITS2	LR586535	CAACCCTCAAGCTCAGCTTGGTATTGGGTGTCACCTGGCAATGGTGCACCTCAAAATCAGTGGCGGTGCCATCTGGCTTCAAGCGTAGTAATTCTCTCGCTTTGGAGGTTTGGATGTGTGCCTGCCATCAACACCTAATTTATCAAT	Fungi	Ascomycota	Leotiomycetes	Helotiales	_	_	FJ999648|k__Fungi;p__Ascomycota;c__Leotiomycetes;o__Helotiales;f__unidentified;g__unidentified;s__Helotiales_sp|SH019737.07FU	100	4e-72	100
OTU_479	146_1129986|F|ITS2	LR586536	TCATCCCTTTGATCATTAATCATCCACTTGGTCACTCTTGTGATCCATGTTGGTGGTGGTGATCGAGACATGGACCTTCACCATTGATCGTCTTGAATGCATGCACGGGTTGTTTGTGAGAGAGAAGGATAGTGCATTCTGTCTGTCGATCGACCAATCACGTCCACTTGTT	Fungi	Cryptomycota	_	_	_	_	KT196461|k__Fungi;p__Rozellomycota;c__unidentified;o__unidentified;f__unidentified;g__unidentified;s__Rozellomycota_sp	100	9e-65	92.61
OTU_480	146_1130351|F|ITS2	LR586537	CAACCCTCAAGCTCTGCTTGGTGTTGGGCCACGCCCTCGCGGCCGGCCCCAAAGCCAGTGGCGGCGCCGTCCGGCTCTAAGCGTAGTACATCTCTCGCTCTAGGGCCCGGCGGCTGCCTGCCAGAACCCCAAACTCTTAT	Fungi	Ascomycota	Leotiomycetes	Helotiales	Myxotrichaceae	Oidiodendron	KY591829|k__Fungi;p__Ascomycota;c__Leotiomycetes;o__Helotiales;f__Myxotrichaceae;g__Oidiodendron;s__Oidiodendron_echinulatum	100	3e-68	100
OTU_481	146_1133496|F|ITS2	LR586538	CAACCCTCAAGCCTTGCTTGGTGTTGGGCCCTGCCCGCTGCGGCCGGCCCCAAAGTCAGTGGCGGCACCGTATGGTCCTAAGCGTAGTAATGCTCTCGCTCTAGGGTCCTGCGGCTGCACGCCAGAACCCCAACTTCTAT	Fungi	Ascomycota	Leotiomycetes	Helotiales	Myxotrichaceae	Myxotrichum	AF062812|k__Fungi;p__Ascomycota;c__Leotiomycetes;o__Helotiales;f__Myxotrichaceae;g__Myxotrichum;s__Myxotrichum_chartarum|SH029365.07FU	96	4e-52	94.12
OTU_482	146_1134771|F|ITS2	LR586539	CACCACTCAAGCCTGGCTTGGTATTGGGCGCCGCGCCCGTCGCGCGCCCTAATGTCGCCGGCCGAGTCGTCTGTCTCCGAGCGTTGTGAATCTTCAAAAGTTCGCTCCCGGGACCAGACGGCGCGCGCCGTTAAACCTCTTTTTACA	Fungi	Ascomycota	Dothideomycetes	Capnodiales	Mycosphaerellaceae	Pseudocercosporella	LN808860|k__Fungi;p__Ascomycota;c__Dothideomycetes;o__Capnodiales;f__Mycosphaerellaceae;g__Pseudocercosporella;s__Pseudocercosporella_fraxini|SH524150.07FU	100	6e-66	97.32
OTU_483	146_1135020|F|ITS2	LR586540	CAACCCTCAAGCATTGCTTGGCATTGGGCTCCGCTGCTCACCCAGCGGGCCTTAAAATCAGTGGCGGTGCCGTCGGGCCCTGAGCGTAGTAAATCTCCTCGCTACAGGGACCCCGGTGGACGCTGGCCATCAACCCCCCACTTTCTAA	Fungi	Ascomycota	Leotiomycetes	Helotiales	Hyaloscyphaceae	_	HF674633|k__Fungi;p__Ascomycota;c__Leotiomycetes;o__Helotiales;f__Hyaloscyphaceae;g__unidentified;s__Hyaloscyphaceae_sp|SH196226.07FU	100	6e-66	97.3
OTU_484	146_1135753|F|ITS2	LR586541	AACCACTCACGCCTAGCGTGGTATTGGGGCACGCGGTCTCGCGGCCCTCAAAATTAGTGGCGGCGCCGATGGGCTCTAAGCGTAGTACATACTCCCGCTATAGAGTTCCCCCGGTGGCTCGCCAGAACCCCCAACTTTCTTA	Fungi	Ascomycota	Leotiomycetes	Helotiales	Vibrisseaceae	Phialocephala	JQ346951|k__Fungi;p__Ascomycota;c__Leotiomycetes;o__Helotiales;f__Vibrisseaceae;g__Phialocephala;s__Phialocephala_sp|SH204986.07FU	100	2e-65	98.59
OTU_485	146_1136418|F|ITS2	LR586542	AACCACTCACGCCTGGCGTGGTGTTGGGGCACGCGGTCTCGCGGCCCTCAAAAGCAGTGGCGGCGCCGGTGGGCTCTAAGCGTAGTACATACTCCCGCTATAGAGTTCCCTCGGTGGCTCGCCAGAACCCCCTAATTTTTACC	Fungi	Ascomycota	Leotiomycetes	Helotiales	Vibrisseaceae	Phialocephala	KX099683|k__Fungi;p__Ascomycota;c__Leotiomycetes;o__Helotiales;f__Vibrisseaceae;g__Phialocephala;s__Phialocephala_sp|SH204992.07FU	100	3e-68	99.3
OTU_486	146_1139401|F|ITS2	LR586543	CAACCCTCAAGCATTGCTTGGTATTGGGCTCCGCTGCTCACCTAGCGGGCCTTAAAATCAGTGGCGGTGCCGTCGGGCCCTGAGCGTAGTAAATCTCCTCGCTACAGGGACCCGGTGGACGCTGGCCATCAAAACCCCTCCCTTTCTAA	Fungi	Ascomycota	Leotiomycetes	Helotiales	Hyaloscyphaceae	_	KU871238|k__Fungi;p__Ascomycota;c__Leotiomycetes;o__Helotiales;f__Hyaloscyphaceae;g__unidentified;s__Hyaloscyphaceae_sp|SH196226.07FU	100	1e-67	97.99
OTU_487	146_1139695|F|ITS2	LR586544	AAACCTTCAAGCTCTGCTTGGTGTTGGGTGTTTGTTCCGCCTCAGCGCGTGGACTCGCCTTAAATTCATTGGCAGCCGGTATGTCGGCTTCGTGCGCAGCACATTGCGTCGCGATTCTAGCGTACCCCCTCCCATTAAGCCTCTTTTTTA	Fungi	Ascomycota	Dothideomycetes	Pleosporales	Pleomassariaceae	Tumularia	MF040244|k__Fungi;p__Ascomycota;c__Dothideomycetes;o__Pleosporales;f__Pleomassariaceae;g__Tumularia;s__Tumularia_sp	100	1e-58	94
OTU_488	146_1140181|F|ITS2	LR586545	CAACCCTCAAGCAATGCTTGGTGTTGGGCCGCGCCGCTAACCCGGCGGGCCCTAAAACCAGTGGCGGTGCCGTCGGGCTCTGAGCGTAGTAATTCTTCTCGCTATAGAGCCCCGGCGGATGCTAGCCAGCAACCCCCAATTTTCTAT	Fungi	Ascomycota	Leotiomycetes	Helotiales	Helotiales_fam_Incertae_sedis	Leptodontidium	MF329680|k__Fungi;p__Ascomycota;c__Leotiomycetes;o__Helotiales;f__Helotiales_fam_Incertae_sedis;g__Leptodontidium;s__Leptodontidium_trabinellum	100	4e-72	100
OTU_489	146_1143151|F|ITS2	LR586546	AATCTTCAACCCACCTGTTTCTTGTCAAACAGAGTGGTGCTTTGGATCATGGGCGTCTTTGCTGGCCCCCAAGCCGGGGTTGGCTCGCCTGGAATGCATGAGCAGCATCGTACCTCGACATCTGGCTTGACTTGGCGTGATAGGTTATTTCGCTGGGGACAACACTTCGGGTGTTGGCCGAGTCGTGGAAAGAGGGCTACCAATGAAATGTACTCTAAAT	Fungi	Basidiomycota	Microbotryomycetes	Sporidiobolales	_	_	HM069380|k__Fungi;p__Basidiomycota;c__Microbotryomycetes;o__Sporidiobolales;f__Sporidiobolaceae;g__Rhodotorula;s__Rhodotorula_sp|SH176317.07FU	97	2e-52	84.86
OTU_490	146_1144319|F|ITS2	LR586547	CAACCCTCAAGCAATGCTTGGTGTTGGGCCGCGCCGCTCACCCGGCGGGCCCTAAAACCAGTGGCGGTGCCGTCGGGCTCTGAGCGTAGTAACTCTTCTCGCTATAGAGCCCCGGCGGATGCTAGCCAACAACCCCTAACTTTCTAT	Fungi	Ascomycota	Leotiomycetes	Helotiales	Helotiales_fam_Incertae_sedis	Leptodontidium	MF329680|k__Fungi;p__Ascomycota;c__Leotiomycetes;o__Helotiales;f__Helotiales_fam_Incertae_sedis;g__Leptodontidium;s__Leptodontidium_trabinellum	100	1e-63	96.6
OTU_491	146_1145349|F|ITS2	LR586548	ATACCAATCTAGCCTGGCTAGGTGTTGGGCTTCGCCAGCTGGCGGGCCTTAAAACTAGTGGCGGTGCTCTTCAGCTCTACGCGTAGTAATTTTCTCGCTATAGGGTCTGGGGAGATGCTGGCCAGCAACCCCAAATTTTTCTA	Fungi	Ascomycota	Leotiomycetes	Helotiales	Hyaloscyphaceae	Lachnum	HM239967|k__Fungi;p__Ascomycota;c__Leotiomycetes;o__Helotiales;f__Hyaloscyphaceae;g__Lachnum;s__Lachnum_sp|SH201605.07FU	100	7e-70	100
OTU_492	146_1147214|F|ITS2	LR586549	AATTCTCAACCTTACCAACTTTGTTGTCTGGTAATGGCTTGGATGTGGGGGTTTTGCTGGCTTCGTCAAGAGGTCGGCTCTCCTTAAATGCATTAGCTGGTGCCCCGTGCGGAGCGTCCATTGGTGTGATAATTATCTACGCCGTCGGATGTCTGCTTTAAAGGGTTTGTGCTGCTTCTAACCGTCTATTAAGTTGGACAATCAATGACA	Fungi	Basidiomycota	Agaricomycetes	Agaricales	Strophariaceae	Galerina	JF908010|k__Fungi;p__Basidiomycota;c__Agaricomycetes;o__Agaricales;f__Strophariaceae;g__Galerina;s__Galerina_stylifera|SH176937.07FU	96	2e-91	97.01
OTU_493	146_1151692|F|ITS2	LR586550	CAACCCTCAAGCTCTGCTTGGTGTTGGGCCCCGCCCGCTCGCGGCCGGCCCTAAAGACAGTGGCGGCGGCGTCTGGCTCCAAGCGTAGTACAGCTCTCGCTCTGGGGCTAGGCGGTAGCCTGCCAGAACCCCCTTCTAT	Fungi	Ascomycota	Leotiomycetes	Helotiales	Myxotrichaceae	Oidiodendron	HQ021938|k__Fungi;p__Ascomycota;c__Leotiomycetes;o__Helotiales;f__Myxotrichaceae;g__Oidiodendron;s__Oidiodendron_sp|SH216990.07FU	100	1e-67	100
OTU_494	146_1152205|F|ITS2	LR586551	CAACCTTCAAGCTCTGCTTGGTATTGGGCACCGCCAGCATCGGCGGGCCTTAAAATCAGTGGCGGCGTCGCTAGGTCCTGAGCGTAGTAATACTCCTCGCTACTGGATGTTAGTAGATGTCTGCCATCAACCCCAACTCTTAAT	Fungi	Ascomycota	Leotiomycetes	Helotiales	Helotiales_fam_Incertae_sedis	Leptodontidium	HM146818|k__Fungi;p__Ascomycota;c__Leotiomycetes;o__Helotiales;f__Helotiales_fam_Incertae_sedis;g__Leptodontidium;s__Leptodontidium_sp|SH201720.07FU	100	2e-70	100
OTU_495	146_1155208|F|ITS2	LR586552	CAACCCTCAAGCTCTGCTTGGTGTTGGGCCCTGCCCGCTCGCGGCCGGCCCTAAAGACAGTGGCGGTAGCGTCTAGCTCCAAGCGTAGTACAACTCTCGCTCTGGGCCTGGGCGGCAGCCTGCCAGAACCCCCCTTTCTGT	Fungi	Ascomycota	Leotiomycetes	Helotiales	Myxotrichaceae	Oidiodendron	AB986383|k__Fungi;p__Ascomycota;c__Leotiomycetes;o__Helotiales;f__Myxotrichaceae;g__Oidiodendron;s__Oidiodendron_sp|SH217011.07FU	100	4e-67	99.29
OTU_496	147_1158134|F|ITS2	LR586553	GAAACTATCACTCTTGTCCTGTCGCAAGACATGTCAGGATGTGGACTTGGACTGTGCCGTAGTTGGCTCGTCTTGAAATGCATTAGCCGTGCTGGTTAGATTCGGCCACCTGGTGTGATATATGTCTACGCCTATCGTGCTGTCTCTTCCTGAGCGTGGCTCATAATCGTCGCTTGTTCGACAACACAAATTAACG	Fungi	Basidiomycota	Agaricomycetes	Auriculariales	_	_	FN610905|k__Fungi;p__Basidiomycota;c__Agaricomycetes;o__Auriculariales;f__unidentified;g__unidentified;s__Auriculariales_sp|SH213817.07FU	100	4e-94	98.47
OTU_497	147_1158463|F|ITS2	LR586554	CAACCCTCGAACCCCTCCGGGGGGTCGGCGTTGGGGATCGGCCACTCCCTCCTCTTTGGGGGCGGCCGGCCCCGAAATACAGTGGCGGTCTCGCCGCAGCCTCTCCTGCGCAGTAGTTTGCACACTCGCATCGGGAGCGCGGCGCGTCCAATGCCGTAAAACACCCAACTTTCTGAAA	Fungi	Ascomycota	Sordariomycetes	Hypocreales	Hypocreaceae	Trichoderma	MF120277|k__Fungi;p__Ascomycota;c__Sordariomycetes;o__Hypocreales;f__Hypocreaceae;g__Trichoderma;s__Trichoderma_sinuosum|SH217782.07FU	100	3e-89	100
OTU_498	147_1158521|F|ITS2	LR586555	GCACTCTCACACCTAACCTTTGGGTTTTGTTGTGGAATTGGGATGCGCCGATTTTAATAGTCGGCACTCCTAAAATGTAGTTCTTGGCTGTTTCCTACTACAGCAGTTTGGCCTAATAGTTTTGACTTTTGTCAAATCTTTGGCTACATTTGCTTCTGGAAATCAGTCTTGATAATACAGAAAACTCATTCAAA	Fungi	Mucoromycota	Umbelopsidomycetes	Umbelopsidales	Umbelopsidaceae	Umbelopsis	KJ512836|k__Fungi;p__Mucoromycota;c__Umbelopsidomycetes;o__Umbelopsidales;f__Umbelopsidaceae;g__Umbelopsis;s__Umbelopsis_sp|SH196091.07FU	100	5e-98	100
OTU_499	147_1158996|F|ITS2	LR586556	CAACCCCTCAAGCTCTGCTTGGTGTTGGGCCCCGCCCGCTCGCGGCCGGCCCTAAAGACAGTGGCGGCAGCGTCTGGCTCCAAGCGTAGTACAATTCTCGCTCTGGTGCTAGGCGGTGGCCTGCCAGAACCCCCCTTCTAT	Fungi	Ascomycota	Leotiomycetes	Helotiales	Myxotrichaceae	Oidiodendron	KF617987|k__Fungi;p__Ascomycota;c__Leotiomycetes;o__Helotiales;f__Myxotrichaceae;g__Oidiodendron;s__Oidiodendron_sp|SH217001.07FU	100	9e-69	100
OTU_500	147_1159138|F|ITS2	LR586557	AATTCTCAACTTCAAAATTCTTTTGTTTTGAAGCTTGGATGTTGGAGGTCTTTTGCAGGCACACATTAGTGTCAGCTCCTCTTAAATGCATTAGCAGAACTTTGTACGTTCGGCTCTGGTTTGATAATCCTATCTATGCCATTGCTGAAAGGTCAATAGATCAGCTTCTAATTGTCCATGTATTTGGACTGTCTCCTCGGAGGCATCACCATTG	Fungi	Basidiomycota	Agaricomycetes	Agaricales	Clavariaceae	Clavulinopsis	LN714531|k__Fungi;p__Basidiomycota;c__Agaricomycetes;o__Agaricales;f__Clavariaceae;g__Clavulinopsis;s__Clavulinopsis_helvola|SH197801.07FU	100	2e-102	98.14
OTU_501	147_1159145|F|ITS2	LR586558	AATTCTCAACCTTGCTCGCCTTTACCGGCTTGAGTGAGGCTTGGACGTGAGGGCTTTGCTGGCTTCCTTGAGTGGATGGTCTGCTCCCTTTAAATGCATTAGTGGGACCTCTTGTGGACCGTCACTTGGTGTGATAATTATCTACGCCTCGTCGACTTTGAAGCAAACTTATGGGAACCTGCTTATAACCGTCTCGCAAGGGACAACTTTCTGACA	Fungi	Basidiomycota	Agaricomycetes	Agaricales	Tricholomataceae	Mycena	KP889547|k__Fungi;p__Basidiomycota;c__Agaricomycetes;o__Agaricales;f__Tricholomataceae;g__Mycena;s__Mycena_sp|SH220724.07FU	100	3e-105	98.61
OTU_502	147_1159759|F|ITS2	LR586559	ACTCTTCAACCCTCCATTTCCTTGTTTGAAATGTTTTGAGGTGATTGGATTTTGAGTACTTGCTCTTTTATCAAAATTAGCTTACTCGTAATACATTAGCACAATTCAACTTCGAACTCGGATTGACTCGGCGTAATAGACTATTCGCTGAGGACATTGAGAATTAATTTTCTCTAATGGCCGACTTTAGACGATTTGAATAGCTTCAAATACTATAAACCTTTTTTAAG	Fungi	Basidiomycota	Microbotryomycetes	_	_	_	LN912226|k__Fungi;p__Basidiomycota;c__Microbotryomycetes;o__unidentified;f__unidentified;g__unidentified;s__Microbotryomycetes_sp	100	2e-116	99.57
OTU_503	147_1160041|F|ITS2	LR586560	TAACCACTCAAGCCTGGCTTGGTATTGGGGTTTTCGCGTGTTCGCGGCCCTTAAAATCAGTGGCGGTGCCGTCTGGCTCTAAGCGTAGTAATTTCTCTCGCTATAGGGTTCCGGTGGTTACTTGCCAAAACCCCCCATTTTTTCTA	Fungi	Ascomycota	Leotiomycetes	Helotiales	Helotiaceae	Meliniomyces	KY522943|k__Fungi;p__Ascomycota;c__Leotiomycetes;o__Helotiales;f__Helotiaceae;g__Meliniomyces;s__Meliniomyces_variabilis|SH181078.07FU	100	2e-71	100
OTU_504	147_1160264|F|ITS2	LR586561	TAACCACTCAAGCCTCGCTTGGTGTTGGGGCTCGCAATCTTGCGGCCTCTAAAATCAGTGGCGGTGCCAGTAGGCTCTGAGCGTAGTACATCTCCTCGCTATAGAGTCCTATCGGTCCCCTGCCAAAACCCCCATATTTTTATA	Fungi	Ascomycota	Leotiomycetes	Helotiales	Dermateaceae	Mollisia	KU325451|k__Fungi;p__Ascomycota;c__Leotiomycetes;o__Helotiales;f__Dermateaceae;g__Mollisia;s__Mollisia_cinerea	100	2e-70	100
OTU_505	147_1161128|F|ITS2	LR586562	TAACCCTCATCCATGCGATTTAACGATTGCATGAATGGATTTGGACGTTGCCGTAGTTGGCTCGTCTTGAAATGCATTAGCTTTGCGCCCATTAGCGTGCTCGGTGTGATAATTATCATTCGCCTTAGGCCGCTTCCAGTGACGCTGCTTCTAATGGTCCTCTGAGGACAATAAATCTAAAG	Fungi	Basidiomycota	Agaricomycetes	Auriculariales	_	_	KX402172|k__Fungi;p__Basidiomycota;c__Agaricomycetes;o__Auriculariales;f__unidentified;g__unidentified;s__Auriculariales_sp	88	7e-56	91.25
OTU_506	147_1162639|F|ITS2	LR586563	AACCACTCACGCCTAGCGTGGTATTGGGGCACGCGGTCTCCGCGGCCCTCAAAATTAGTGGCGGCGCCGGTGGGCTCTAAGCGTAGTACATACTCCCGCTATAGAGTTCCCCCCGGTGGCTCGCCAGAACCCCCCAACTCTGT	Fungi	Ascomycota	Leotiomycetes	Helotiales	Vibrisseaceae	Phialocephala	MF948655|k__Fungi;p__Ascomycota;c__Leotiomycetes;o__Helotiales;f__Vibrisseaceae;g__Phialocephala;s__Phialocephala_sp	94	7e-65	100
OTU_507	147_1163124|F|ITS2	LR586564	TAACCACTCAAGCCTCGGCTTGGTATTGGGGTCTCGCGGTCTCGCGGCCCTTAAAATCAGTGGCGGTGCCGTCTGGCTCTAAGCGTAGTAATTTTCTCGCTACAGGGCCCAGGTGGTTGCTTGCCAAAACCCCCTATTTTCTAT	Fungi	Ascomycota	Leotiomycetes	Helotiales	Leotiaceae	Pezoloma	DQ914727|k__Fungi;p__Ascomycota;c__Leotiomycetes;o__Helotiales;f__Leotiaceae;g__Pezoloma;s__Pezoloma_ericae|SH181096.07FU	100	4e-67	98.61
OTU_508	147_1165826|F|ITS2	LR586565	AACACCTCAAGTCTCTTCTTTTTTGAGAAGAGAGTTGGACTTGAGCAATCCCAACTTTTTTATTAAAGGCGGGTTGCTTGAAATGCAGGTGCAGCTGGACATTCTTCTGAGCTAAAAGCATATTTATTTAGTCCCGTCAAACGGATTATTACTTTTGCTCTAGCTAATATAAAGGAAGAGTGTTCTCTATGCTGACTGATGCAGGATTACCAAGATTTACCTAGTAAAACTTGTAA	Fungi	Mortierellomycota	Mortierellomycetes	Mortierellales	Mortierellaceae	Mortierella	EF031112|k__Fungi;p__Mortierellomycota;c__Mortierellomycetes;o__Mortierellales;f__Mortierellaceae;g__Mortierella;s__Mortierella_sp|SH193938.07FU	100	2e-93	92.89
OTU_509	147_1168257|F|ITS2	LR586566	GCACTCTCACAACTAACCTTTGGGTGAAATTGTGGAATTGGAATGCGCTGATTTTAATGATCAGCCCTTCTAAAATATATTTCATGACTGTCACCTAACACAGCAGTTTGGCCTAATAGTTTTGACATTGATTTGTCAAATCTTTGGCTTACATTTGCTTCAGGTTGTCAGTCTTGATAATACAGAAAACTCATTCAAA	Fungi	Mucoromycota	Umbelopsidomycetes	Umbelopsidales	Umbelopsidaceae	Umbelopsis	KT270339|k__Fungi;p__Mucoromycota;c__Umbelopsidomycetes;o__Umbelopsidales;f__Umbelopsidaceae;g__Umbelopsis;s__Umbelopsis_sp|SH216097.07FU	100	8e-101	100
OTU_510	147_1168904|F|ITS2	LR586567	GAAACTCTCACCCCTGTGATGTCAAAGTCGCAGATGGTGGATTTGGATGCTGCCGTTGTTGGCTCGTCTTGAAATGCATTAGCCGTGCGTGTCGTGCCAGCGCCTCTCGGTGTGATAATTATCAACGCCGTTCAGAGTGCCAGTGCCCAAGACCGTGGCTCATAGCCGTCTTCGGACAATTCACTTTAACG	Fungi	Basidiomycota	Agaricomycetes	Auriculariales	Auriculariaceae	Auricularia	HQ829337|k__Fungi;p__Basidiomycota;c__Agaricomycetes;o__Auriculariales;f__Auriculariaceae;g__Auricularia;s__Auricularia_sp|SH214011.07FU	100	2e-76	93.72
OTU_511	147_1169626|F|ITS2	LR586568	TCACCCCTCAAGCCCCGTGCTTGGTGTTGGACGGCCGGTTGAGCGATCGACCCCTCCGAAAGACAATGACGGCGGCCTGTGGTTCCCCCGGTACACTGAGCTTTTCATCGAGCACGTATCGGACAAGGGGCCCCCGGGACCCGGTCTTCTCCTCTCAGCAGGAAACTTCTCAA	Fungi	Ascomycota	Eurotiomycetes	Chaetothyriales	Herpotrichiellaceae	Cladophialophora	JN890098|k__Fungi;p__Ascomycota;c__Eurotiomycetes;o__Chaetothyriales;f__Herpotrichiellaceae;g__Cladophialophora;s__Cladophialophora_sp|SH026648.07FU	100	3e-79	97.69
OTU_512	147_1169864|F|ITS2	LR586569	AACATCTCAAACCTCTCAGCGCTTGCGTTCGAGAGGATTGGATTTGAGCGATCCCGACTCCTTCGTCAGAAAGAGGAGGGTCGCTTGAAATGCAGATGCAGCAGGACATTCTTCTGAGCTAAAAGCATATTTATTTAGTCCCGTCAAACGGATTATTACTTTTGCTTCAGCTAACATAAAGGTCGAATGAACCACTATCGCTGATTGCAGGAAAACAATGTCCCTTAACCGGACTTTGTAA	Fungi	Mortierellomycota	Mortierellomycetes	Mortierellales	Mortierellaceae	Mortierella	KX193275|k__Fungi;p__Mortierellomycota;c__Mortierellomycetes;o__Mortierellales;f__Mortierellaceae;g__Mortierella;s__Mortierella_sp	90	6e-93	95.41
OTU_513	147_1172585|F|ITS2	LR586570	AATTCTCAACTTTGAATTCAGTTTCAAAGCTTGGATGTGAGGGCTTGCTGGCTTCCTTCAGTGGATGGTCTGCTCCCTTTAAATGCATTAGTGGGATCCTTTGTGGACGGTCACTTGGTGTGATAATTATCTACGCCTCGTACTGTGAAGCAAAACTTATGGGAACCTGCTTATAACCGTCTTCGGACAATCTATTGACC	Fungi	Basidiomycota	Agaricomycetes	Agaricales	Tricholomataceae	Mycena	KC581348|k__Fungi;p__Basidiomycota;c__Agaricomycetes;o__Agaricales;f__Tricholomataceae;g__Mycena;s__Mycena_amicta	89	8e-76	95.53
OTU_514	147_1177587|F|ITS2	LR586571	TCACCCCTCAAGCCCCGTGCTTAGTGTTGGATGGCTTAGTCGCGTCATCGCGACTCCTCCTAAAGACAATGACGGCGGCCTGTGGTTCCCCCGGTACACTGAGCTTTTAATTGAGCACGTATTGGATAAGGGCACCCGGGACCCGGTCTTCTCCCTTTACCGGGAAATTTTCAAT	Fungi	Ascomycota	Eurotiomycetes	Chaetothyriales	Herpotrichiellaceae	Cladophialophora	FJ897210|k__Fungi;p__Ascomycota;c__Eurotiomycetes;o__Chaetothyriales;f__Herpotrichiellaceae;g__Cladophialophora;s__Cladophialophora_sp|SH213261.07FU	100	7e-81	97.71
OTU_515	147_1178998|F|ITS2	LR586572	ACAAATTTTCAGTTGCCTTTGGTCAACTGGTCATGAGCTTGGGCTCCCTTTGCGGGACCCGGCTTTAAATTTGCACGCTCTGCGGGCCTGGCTCCCCTCAAAACATAGTAATATTCTTGCTGACTGCTTTGTGAGGTTGCCCAGGCTTCCGCCTGAACAAGCTTTTTTCTA	Fungi	Ascomycota	Orbiliomycetes	Orbiliales	Orbiliales_fam_Incertae_sedis	Tridentaria	KT215279|k__Fungi;p__Ascomycota;c__Orbiliomycetes;o__Orbiliales;f__Orbiliales_fam_Incertae_sedis;g__Tridentaria;s__Tridentaria_implicans|SH490803.07FU	100	9e-65	93.02
OTU_516	147_1180799|F|ITS2	LR586573	TAACCATTCAAGCCTTGGCTTGGTATTGGGGTTTCGCGGTTCTGCGGCCCTTAAAATCAGTGGCGGTGCCGTCTGGCTCTAAGCGTAGTAATTCTCTCGCTATAGGGTCCCGGCGGTGGCTTGCCAAAACCCCTCTATTTTCTTAC	Fungi	Ascomycota	Leotiomycetes	Helotiales	Helotiaceae	Meliniomyces	KC965401|k__Fungi;p__Ascomycota;c__Leotiomycetes;o__Helotiales;f__Helotiaceae;g__Meliniomyces;s__Meliniomyces_vraolstadiae|SH181081.07FU	100	2e-71	100
OTU_517	147_1182020|F|ITS2	LR586574	ACACGATCAACTCTAGTTAGAGTTGGCATTGACCTCATGTGCTGTCAAGGTGCATTTGGTTTGAATGGATCAAGTTGATGGGCTTCCCAGCGATGCTCGATGTGTGCTAGCGAGACAGTCGTCCCGATCTCACATTATTGTTTCGTTGCAGAGCTCTAATCACAGCTTGTTAACTATCATATCTA	Fungi	Cryptomycota	_	_	_	_	KX194279|k__Fungi;p__Rozellomycota;c__Rozellomycotina_cls_Incertae_sedis;o__GS11;f__unidentified;g__unidentified;s__GS11_sp	100	4e-93	100
OTU_518	148_1182449|F|ITS2	LR586575	CAACCCTCAAGCCCTGCTTGGTGTTGGGGCCCTACGTCTGACGTAGGCCCTGAAAGGAAGTGGCGGGCTCGCTACAACTCCGAGCGTAGTAATTCATTATCTCGCTAGGGAAGTGTGGCTTGCTCCTGCCGTTAAAGACCCCATCTTTAACCAA	Fungi	Ascomycota	Sordariomycetes	Coniochaetales	Coniochaetaceae	Coniochaeta	KR004885|k__Fungi;p__Ascomycota;c__Sordariomycetes;o__Coniochaetales;f__Coniochaetaceae;g__Coniochaeta;s__Coniochaeta_sp|SH191385.07FU	100	6e-76	100
OTU_519	148_1182543|F|ITS2	LR586576	AATTATCAACCTTGTTCGCTTTTCGGGGCTTGAGCGAGGCTTGGATGTGAGGGTTTATGCTGGCTTCCTTCAGTGGATGGTCTGCTCCCTTTAAATGCATTAGTGGGATCTCTTTTGTGGACCGTCACTTGGTGTGATAATTATCTATGCCATTGACTTGCTTAACGAGAATCTGCTTATAACCGTCTCGCAAGGGACAACAACTTTATTGACA	Fungi	Basidiomycota	Agaricomycetes	Agaricales	Tricholomataceae	Mycena	JF908452|k__Fungi;p__Basidiomycota;c__Agaricomycetes;o__Agaricales;f__Tricholomataceae;g__Mycena;s__Mycena_silvae-nigrae|SH220728.07FU	100	4e-104	98.6
OTU_520	148_1182754|F|ITS2	LR586577	CAACCCTCAGAACTCCTTGTACTTTTTGTACGGGGGTGTGCTGGTGTTGGGGCTTCTGCGGCTGCCGCAGGCCCTGAATAACAGTGGCGGGCTCCGCTATACTCCGAGCGTAGTAATACTTCTCGCTCAGGGCGTGTAGCGGAGATCTAGCCTTGTCTTCTTACTTAAAT	Fungi	Ascomycota	Sordariomycetes	Sordariales	_	_	LN911406|k__Fungi;p__Ascomycota;c__Sordariomycetes;o__Sordariales;f__unidentified;g__unidentified;s__Sordariales_sp	100	4e-83	99.41
OTU_521	148_1182793|F|ITS2	LR586578	AATTCTCAACCTTGAACTTGCTTTTTGCGAGCTCAAGGCTTGGATGTGAGGGCTTTGCTGGCTTCCTTCAGTGGATTGGTCTGCTCCCTTTAAATGCATTAGTGGGATCCTTTGTGGAGCGTCACTTGGTGTGATAATTATCTACGCCTCTTGACCGAAGCAAGCTTTATGGGAACCTGCTTATAACCGTCCCTTCAAGGACAACTTTATTGACT	Fungi	Basidiomycota	Agaricomycetes	Agaricales	Tricholomataceae	Mycena	KY777372|k__Fungi;p__Basidiomycota;c__Agaricomycetes;o__Agaricales;f__Tricholomataceae;g__Mycena;s__Mycena_sp	96	3e-75	92.27
OTU_522	148_1183256|F|ITS2	LR586579	CAACCCTCAAGCTCTGCTTGGTGTTGGGCCCAGCCCGTCGCGGCCGGCCCCAAAGACAGTGGCGGCGCCGTCGGGCCCTAAGCGTAGTACATCTCTCGCTCTAGGGCCCCGTGGTGGCTTGCCAGCAACCCCAACTCCTAT	Fungi	Ascomycota	Leotiomycetes	Helotiales	Myxotrichaceae	Oidiodendron	KP276549|k__Fungi;p__Ascomycota;c__Leotiomycetes;o__Helotiales;f__Myxotrichaceae;g__Oidiodendron;s__Oidiodendron_periconioides|SH216998.07FU	100	9e-69	100
OTU_523	148_1184046|F|ITS2	LR586580	TCAACCCTCAAGCTTGGCTTGTTGTTGGATCGTTTGTCGTGGTGACACGCCAAAGATCCGAAAGACAATGGCGGTGTCGTGTTGACCCCTCGTGCAATGAGCTTTACAGCACGCACGGATGAGGCTCAGCCGGCCCGGTCCTTACTTTTAATAACTTAA	Fungi	Ascomycota	Eurotiomycetes	Chaetothyriales	Chaetothyriales_fam_Incertae_sedis	Ceratosporella	KY853431|k__Fungi;p__Ascomycota;c__Eurotiomycetes;o__Chaetothyriales;f__Chaetothyriales_fam_Incertae_sedis;g__Ceratosporella;s__Ceratosporella_sp	100	5e-77	99.37
OTU_524	148_1184763|F|ITS2	LR586581	CAACCCTCAGAACCCCTGTATTTTTATGCTGGGTGTGCTGGTGTTGGGGCTTCTGCGGCTGCCGCAGGCCCTGAAAAACAGTGGCGGGCTCCGCTATACTCCGAGCGCAGTAATACTTCTCGCTCAGGGCGTGTAGTGGGGATCTTGTCTTCTAAAAAACTTTTAAT	Fungi	Ascomycota	Sordariomycetes	Sordariales	_	_	KJ827439|k__Fungi;p__Ascomycota;c__Sordariomycetes;o__Sordariales;f__unidentified;g__unidentified;s__Sordariales_sp	100	1e-67	94.67
OTU_525	148_1185140|F|ITS2	LR586582	AAACCCATCAAGCCTGGCTTGGTATTGGGCGACGGGACCTCCCCGCGCCCCGATTTCGCCGGCTGGACGAACCCCGATCTCAAGCGCTGTAATGAGCATTCGCTGGAGGGACGGGCGGCCACGCCGTTAACCTTAATCAATTCA	Fungi	Ascomycota	Dothideomycetes	Capnodiales	Teratosphaeriaceae	Devriesia	JF691083|k__Fungi;p__Ascomycota;c__Dothideomycetes;o__Capnodiales;f__Teratosphaeriaceae;g__Devriesia;s__Devriesia_sp|SH019195.07FU	97	6e-56	95
OTU_526	148_1185252|F|ITS2	LR586583	AACATCTCAAATCTCCCAGCGCTTGCGCAAAAGAGAATTGGATTTGAGCGATCCCGACTCCTTCGTCAGAAAGAGGAGGGCCGCTTGAAATGCAGGTGCAGCTGGACATTCTTCTGAGCTAAAAGCATATCTATTTAGTCCCTTCAAACGGATTATTACTTTTGCTTCAGCTAATATAAAGGTCGAATGAACAACCAACGCTGATTGCAGGAAAACTCGTTCTTAACCGAACTTGTGA	Fungi	Mortierellomycota	Mortierellomycetes	Mortierellales	Mortierellaceae	Mortierella	KP772758|k__Fungi;p__Mortierellomycota;c__Mortierellomycetes;o__Mortierellales;f__Mortierellaceae;g__Mortierella;s__Mortierella_sp	100	2e-122	100
OTU_527	148_1186396|F|ITS2	LR586584	AAACCATAGCTCCCATCTGGGACTGTACTGGGCATCGCCGACGGCGTAGCCTCAAAGACATTGGTCTAATCAAGCGGACGAGTTCCTTTAGGACGGACCGTTGGGTTGACCTTAAACCTCTG	Fungi	Ascomycota	Archaeorhizomycetes	Archaeorhizomycetales	Archaeorhizomycetaceae	Archaeorhizomyces	KJ173584|k__Fungi;p__Ascomycota;c__Archaeorhizomycetes;o__Archaeorhizomycetales;f__Archaeorhizomycetaceae;g__Archaeorhizomyces;s__Archaeorhizomyces_borealis|SH204031.07FU	100	3e-58	100
OTU_528	148_1187735|F|ITS2	LR586585	CAACCCTCAAGCCCCGCTTGGTGTTGGGGTCCTACGGCTGCCGTAGGCCCTGAAAGGAAGTGGCGGGCTCGCTACAACTCCGAGCGTAGTAATTCTTTATCTCGCTAGGGAGGTTGCGGCGCGCTCCTGCCGTTAAAGACCCCATCTTTAACCAA	Fungi	Ascomycota	Sordariomycetes	Coniochaetales	Coniochaetaceae	Coniochaeta	KF156310|k__Fungi;p__Ascomycota;c__Sordariomycetes;o__Coniochaetales;f__Coniochaetaceae;g__Coniochaeta;s__Coniochaeta_sp|SH011278.07FU	100	2e-76	100
OTU_529	148_1187920|F|ITS2	LR586586	AACCTCACACTCTAGAGTTTTCTCTAGGGACGTGGATTTGGGTGTTGCAATTTGCTCACCTTGAATGACTTAGTGGTTCCTACCACCGCCTGATGTAATAAGTTTCATCTGGCCAAGGGAAGACTGCTTCTAATCGCCTCGCGGCACTATTTAAG	Fungi	Basidiomycota	Tremellomycetes	Tremellales	Syzygosporaceae	Syzygospora	EF434145|k__Fungi;p__Basidiomycota;c__Tremellomycetes;o__Tremellales;f__Syzygosporaceae;g__Syzygospora;s__Syzygospora_sp|SH182183.07FU	100	1e-73	98.71
OTU_530	148_1188014|F|ITS2	LR586587	AATTCTCAACCTTGAACTTGCTTTTTGCGAGCTCAAGGCTTGGATGTGAGGGCTTTGCTGGCTTCCTTCAGTGGATTGGTCTGCTCCCTTTAAATGCATTAGTGGGATCCTTTGTGGAGCGTCACTTGGTGTGATAATTATCTACGCCTCGTCGACTTTGAAGCAAACTTATGGGAACCTGCTTATAACCGTCTCGCAAGGGACAACTTTCTGACA	Fungi	Basidiomycota	Agaricomycetes	Agaricales	Tricholomataceae	Mycena	JF908402|k__Fungi;p__Basidiomycota;c__Agaricomycetes;o__Agaricales;f__Tricholomataceae;g__Mycena;s__Mycena_arcangeliana|SH220724.07FU	100	7e-82	92.27
OTU_531	148_1189186|F|ITS2	LR586588	TCACTAATCAAGCCCGGCTTGCTGTTGGACCCATTTTTGTCGTGAAAAACGACAGGTCCAAAAGATAATGACGGTGTTATTTGGACCCTAGATGCAACGAGCTTTTATTAGCACGCGTTTAGTAGGACCTTTTAACCCGGTCTCTTTAACCATTTTTCTAA	Fungi	Ascomycota	Eurotiomycetes	Chaetothyriales	Herpotrichiellaceae	Cladophialophora	FN298691|k__Fungi;p__Ascomycota;c__Eurotiomycetes;o__Chaetothyriales;f__Herpotrichiellaceae;g__Cladophialophora;s__Cladophialophora_sp|SH193249.07FU	100	1e-52	90.12
OTU_532	148_1189380|F|ITS2	LR586589	AACACCTCAAAGCTTTTGATTTTTATTAAAAGTTTTGGACTTGAGCAATCCCAACACCGGTCTTTTACAGATCGGCGGCGGGTTGCTTGAAATGCAGGTGCAGCTGGACATTCTCCTGAGCTAAAAGCATATTTATTTAGTCCCGTCAAACGGATTATTACTTTTGCTGCAGCTAATATAAAGGGAGTTTGACCGTATTGGCTGACTGATGCAGGATTTCACAAGGGTCGGCAACGATTCTTGTAAA	Fungi	Mortierellomycota	Mortierellomycetes	Mortierellales	Mortierellaceae	Mortierella	FJ161929|k__Fungi;p__Mortierellomycota;c__Mortierellomycetes;o__Mortierellales;f__Mortierellaceae;g__Mortierella;s__Mortierella_exigua|SH180109.07FU	100	1e-125	99.6
OTU_533	148_1194368|F|ITS2	LR586590	CAACCCTCAAGCCCCGCTTGGTGTTGGGCCCCGCCCGCTGTGGCCGGCCCTAAAGACAGTGGCGGCGCCGCCTGGCCCTCAGCGTAGTACATCTCTCGCTCCAGGGTCCGGTGGCCGCCTGCCAGAACCCCCCAACTCTGT	Fungi	Ascomycota	Leotiomycetes	Helotiales	Myxotrichaceae	Oidiodendron	LC229665|k__Fungi;p__Ascomycota;c__Leotiomycetes;o__Helotiales;f__Myxotrichaceae;g__Oidiodendron;s__Oidiodendron_sp|SH216987.07FU	100	9e-69	100
OTU_534	148_1194476|F|ITS2	LR586591	TCACCCCTCAAGCCCCGCGCTTGGTGTTGGACGGCCGGTTGAGCGATCGACCCCTCCTAAAGACAATGACGGCGGCCTGTGGTTCCCCCGGTACACTGAGCTTTTCATCGAGCACGTATCGGACAAGGGCACCCAGGACCCGGTCCTCTCCTTTAACTAGGAAACTTCTAA	Fungi	Ascomycota	Eurotiomycetes	Chaetothyriales	Herpotrichiellaceae	Cladophialophora	HQ871875|k__Fungi;p__Ascomycota;c__Eurotiomycetes;o__Chaetothyriales;f__Herpotrichiellaceae;g__Cladophialophora;s__Cladophialophora_chaetospira|SH213264.07FU	100	2e-85	100
OTU_535	148_1194885|F|ITS2	LR586592	TCACCCCTCGAGCCCCCTGTGGCTTGGCTTTGGACGGTCTGGTTAGGCGACTGACCCCTCCTAAAGACAATGACGGCGGCCTCGCAGGACCCCCGGTACACTGAGCTTCTTAACTGAGCACGTATCGGAATGAGGGTTCTCGGGACACGGTCTCCTTTTCCCCCCTCCCTCCCGGGGGCGGTGGGAAAAAATCTTTCTAA	Fungi	Ascomycota	Eurotiomycetes	Chaetothyriales	Herpotrichiellaceae	Exophiala	KX193332|k__Fungi;p__Ascomycota;c__Eurotiomycetes;o__Chaetothyriales;f__Herpotrichiellaceae;g__Exophiala;s__Exophiala_sp	100	2e-101	100
OTU_536	148_1199141|F|ITS2	LR586593	ATCATCAATCCCACGGGTTTCTCACCCGTGTGGACTTGGAACTGGGCGTCTGCCTCCCAAGGCTCGCCTCAAATGACTTAGTGGGAACTTCTCGACCTACGCCTGACGTGATAAGTTTCGTCTCGGCCGGTCCTGAGGCCCGCTCACAACCACCAATCTTTTGA	Fungi	Basidiomycota	Tremellomycetes	Tremellales	Cuniculitremaceae	Kockovaella	AJ608657|k__Fungi;p__Basidiomycota;c__Tremellomycetes;o__Tremellales;f__Cuniculitremaceae;g__Kockovaella;s__Kockovaella_sp|SH176359.07FU	100	2e-81	100
OTU_537	149_1200959|F|ITS2	LR586594	CACACACCTTGCGCTCCGCGCAGTGTTGGGCGCAGCCTTCAAGGCTCGCCTCAAATCCAGTGGCAGCACCTCAGAGCTCCTACGCGCAGTGATCACCGCCGCCGGTGGAGTCCTGTGGGTGCTAGCTAGTCAACCCCCACTTGCTA	Fungi	Ascomycota	Leotiomycetes	Rhytismatales	Rhytismataceae	_	LN910128|k__Fungi;p__Ascomycota;c__Leotiomycetes;o__Rhytismatales;f__Rhytismataceae;g__unidentified;s__Rhytismataceae_sp	99	2e-60	95.86
OTU_538	149_1202091|F|ITS2	LR586595	TCGACCATCCAGCTCGGCTGGGTCTTGGGCACCGCTCCTGAGCGGGCCTTAAAAGCAGTGGCAGTGCCGCCGGACTCCCGAGCGTAGTAAGTAATCCTCGCCACGGGAGTCTAGGCGTTAGCTAGCAACAACCCTCATTTTTATTCA	Fungi	Ascomycota	Leotiomycetes	Helotiales	_	_	LN910497|k__Fungi;p__Ascomycota;c__Leotiomycetes;o__Helotiales;f__unidentified;g__unidentified;s__Helotiales_sp	100	2e-65	97.28
OTU_539	149_1202355|F|ITS2	LR586596	AACTCTTCAAGCTTTGCTTGGTGTTGGGTATTGTTCGCCTTGCGAACTTGCCTTGAATAAATTGGCAGCCAACAATTGGGTGTTGGAGCGCAGCACATTTTGCGTTCTTAACCTTAGTAGCTGGCGTCCAGAAAGCTTATTTCAAC	Fungi	Ascomycota	Dothideomycetes	Pleosporales	Pleosporaceae	_	JQ585543|k__Fungi;p__Ascomycota;c__Dothideomycetes;o__Pleosporales;f__Pleosporaceae;g__unidentified;s__Pleosporaceae_sp|SH019446.07FU	100	2e-71	100
OTU_540	149_1202466|F|ITS2	LR586597	AATTCTCAACCTTGAACTTTTGCGAGTTCCAAGGCTTGGATGTGAGGGCTTTGCTGGCTTCCTTCAGTGGATTGGTCTGCTCCCTTTAAATGCATTAGTGGGATCCTTTGTGGAGCGTCACTTGGTGTGATAATTATCTACGCCTCCTGACCGAAGCAAGCCTTATGGGAACCTGCTTATAACCGCCCTTCCAAGGACAATTTTATTGACT	Fungi	Basidiomycota	Agaricomycetes	Agaricales	Tricholomataceae	Mycena	AB512341|k__Fungi;p__Basidiomycota;c__Agaricomycetes;o__Agaricales;f__Tricholomataceae;g__Mycena;s__Mycena_sp|SH024787.07FU	85	3e-70	93.89
OTU_541	149_1203148|F|ITS2	LR586598	AGCCACTCACGCCTAGCGTGGTCTTGGGCTCTGCCGGCAACGGCTGGCCTTAAAATCAGTGGCGGTGCCATCGAGCTCTACGCGTAGTAATAAACCCCTCGCGTGTGAGTCTCGGCGGTCGCTTGCCAGCAACCCCCAATTTTTTAT	Fungi	Ascomycota	Leotiomycetes	Helotiales	Helotiaceae	_	HM190115|k__Fungi;p__Ascomycota;c__Leotiomycetes;o__Helotiales;f__Helotiaceae;g__unidentified;s__Helotiaceae_sp|SH194252.07FU	97	1e-67	99.3
OTU_542	149_1203185|F|ITS2	LR586599	AAACCATCAAGCCCAGCTTGGTCTTGGACGCGGTCGAGTGACCCGTCCGTAACCCGTTGGCGGTACAGTCCGGCTTCAAGCGTAGCAAAAATTTCGCTTCAGGAGTCCGCGGCGGTGCCCGCCAGGTAATTACATCCCAAA	Fungi	Ascomycota	Dothideomycetes	Hysteriales	_	_	JF519362|k__Fungi;p__Ascomycota;c__Dothideomycetes;o__Hysteriales;f__unidentified;g__unidentified;s__Hysteriales_sp|SH181859.07FU	100	2e-65	98.58
OTU_543	149_1204363|F|ITS2	LR586600	TCAACCCTCAAGCCTGGCTTGCTGTTGGACCTCTCGTCGTTAAAGACGGGTCCTAAAGTTAATGGCGGAGTCGCCGGACCCTAGATGCAACGAGCTCTCGTAGCACGCGTTTAAGGGGCTGGCGGCTCTAGTCTCAACCCATATCATTTACAA	Fungi	Ascomycota	Eurotiomycetes	Chaetothyriales	_	_	KM494098|k__Fungi;p__Ascomycota;c__Eurotiomycetes;o__Chaetothyriales;f__unidentified;g__unidentified;s__Chaetothyriales_sp	100	2e-70	98.04
OTU_544	149_1205674|F|ITS2	LR586601	CAACCCTCAAGCATTGCTTGGTATTGGGTTCCGCTGCTCACCCAGCGGGCCTTAAAGTCAGTGGCGGTGCCGTCGGGCCCTGAGCGTAGTAAACCTCCTCGCTATAGGGACCCGGTGGACGCTGGCCATCAACCCCCTCACTTTCTAA	Fungi	Ascomycota	Leotiomycetes	Helotiales	Hyaloscyphaceae	_	LN910489|k__Fungi;p__Ascomycota;c__Leotiomycetes;o__Helotiales;f__Hyaloscyphaceae;g__unidentified;s__Hyaloscyphaceae_sp	100	1e-72	100
OTU_545	149_1214682|F|ITS2	LR586602	AATTCTCAACCTTACAACTTTTTGTGTGTGGTAAGGCTTGGATGTGAGGGTTATTGCTGGCTTCCTTCAGTGTGATGGTCAGCTCCCTTTAAATGCATTAGTGGAATTCTTGTGAATCGTTCACTGAGTGTGATAATTATCTACGCTCTAGATTTGCAAAGTCCGCTTATAACCGTCTTTCAGTTGGACAATTTTTTGACA	Fungi	Basidiomycota	Agaricomycetes	Agaricales	Tricholomataceae	Mycena	JF908366|k__Fungi;p__Basidiomycota;c__Agaricomycetes;o__Agaricales;f__Tricholomataceae;g__Mycena;s__Mycena_corynephora|SH029494.07FU	100	1e-88	96.04
OTU_546	149_1216121|F|ITS2	LR586603	CAACCCTCAAGCCCCCGGGCTTGGTGTTGGGGACCGGCCACCGCCGCAACTCGCGGCAGGCCGCCCCCGAAATACAGTGGCGGTCACGCTGCGGCATCTCCTGCGTAGTAACACACCTCGCATCAGATACGCTACGAGACCACGCCGTAAAACAACCCACTTCTGAAA	Fungi	Ascomycota	Sordariomycetes	Hypocreales	Nectriaceae	Calcarisporium	KT965058|k__Fungi;p__Ascomycota;c__Sordariomycetes;o__Hypocreales;f__Nectriaceae;g__Calcarisporium;s__Calcarisporium_sp	100	1e-83	100
OTU_547	149_1220780|F|ITS2	LR586604	TCACCCCTCAAGCCCCGTGCTTGGTGTTGGACGGCTTGGTCGCGTCACCGCGACTCCTCCTAAAGACAATGACGGCGGCCTGTGGTTCCCCCGGTACACTGAGCTTTTAATTGAGCACGTATTGGATAAGGGCACCCGGGACCCGGTCTTCTCCCTTTACCGGGAAATTTTTCAAT	Fungi	Ascomycota	Eurotiomycetes	Chaetothyriales	Herpotrichiellaceae	Cladophialophora	KC588659|k__Fungi;p__Ascomycota;c__Eurotiomycetes;o__Chaetothyriales;f__Herpotrichiellaceae;g__Cladophialophora;s__Cladophialophora_sp	100	4e-88	100
OTU_548	149_1222009|F|ITS2	LR586605	TCACCCCTCAAGCCCCGTGCTTGGTGTTGGACGGCCGGTCGAGCGATCGACCCCTCCGAAAGACAATGACGGCGGCCTGTGGTTCCCCCGGTACACTGAGCTTTTCATCGAGCACGTGTCGGATAAGGGCGCCCGGGACCCGGTCTTCTCCTTTGTTAGGAAACTTCTAA	Fungi	Ascomycota	Eurotiomycetes	Chaetothyriales	Herpotrichiellaceae	Cladophialophora	JN890098|k__Fungi;p__Ascomycota;c__Eurotiomycetes;o__Chaetothyriales;f__Herpotrichiellaceae;g__Cladophialophora;s__Cladophialophora_sp|SH026648.07FU	99	2e-70	95.27
OTU_549	149_1226775|F|ITS2	LR586606	TGACCACTCAAGCCTAGCTTGGTATTGGGGTTCGCGGCGTCGCGGCCCCTAAAATCAGTGGCGGTGCCGTCTGGCTCTAAGCGTAGTAAATTTTCTCGCTACAGGGTCCGGAGGGTGGCTTGCTAACAACCCCCAACTCTTAC	Fungi	Ascomycota	Leotiomycetes	Helotiales	Helotiaceae	Rhizoscyphus	DQ309108|k__Fungi;p__Ascomycota;c__Leotiomycetes;o__Helotiales;f__Helotiaceae;g__Rhizoscyphus;s__Rhizoscyphus_sp	100	3e-68	99.3
OTU_550	150_1248440|F|ITS2	LR586607	TAACCCCTCAAGCTCAGCTTGGTGTTGGGGCCTGCCAACTGGCAGCCCTTAAAATCAGTGGCGGCGCCATCTGGCTCTAAGCGTAGTAATTTCTCTCGCTATAGGGTCCCGGTGGATGCTGGCCAACAACCCCCAATTTTCTAT	Fungi	Ascomycota	Leotiomycetes	Helotiales	Helotiales_fam_Incertae_sedis	Mycoarthris	KJ735002|k__Fungi;p__Ascomycota;c__Leotiomycetes;o__Helotiales;f__Helotiales_fam_Incertae_sedis;g__Mycoarthris;s__Mycoarthris_sp|SH198115.07FU	100	9e-69	99.31
OTU_551	150_1248568|F|ITS2	LR586608	AACACCTCAAATCCCTCTACTTGTTGGAGGAGTTTGGACTTGAGCAATCCCAACTTTTCGAAAGAGAAGGCGGGTTGCTTGAAATGCAGGTGCAGCTAGATTCTTTCTTCTGAGCTATAAGCATACTTATTTAATCCCGTCAAACGGATTATTACTTTTGCTGCAGCTAACATAAAGGTTGAAGAGTCGCTATGGCTGACTGATGCAGGATTTAACATGTCGCGCAAGCGATCTGTAA	Fungi	Mortierellomycota	Mortierellomycetes	Mortierellales	Mortierellaceae	_	KX115766|k__Fungi;p__Mortierellomycota;c__Mortierellomycetes;o__Mortierellales;f__Mortierellaceae;g__unidentified;s__Mortierellaceae_sp	100	9e-121	99.58
OTU_552	150_1248605|F|ITS2	LR586609	AATTATCAACCTTATCAGCTTTTACAAGTTGGTAATGGCTTGGATGTGGGGGTCTTTTTGCTGGCTTTGTCAAGAAGTCTGCTCCCCTTAAATGTATTAGCCGGTGCCTCGCGTGGAGCCGTCTATTGGTGTGATAATTATCTACGCCGTGGACGTCCACTTTAAATGAGTGTGCTGCTTCTAACTGTCCGTTAAGTTGGACAATTAATGACA	Fungi	Basidiomycota	Agaricomycetes	Agaricales	Strophariaceae	Galerina	AJ585507|k__Fungi;p__Basidiomycota;c__Agaricomycetes;o__Agaricales;f__Strophariaceae;g__Galerina;s__Galerina_pseudocamerina|SH176927.07FU	100	6e-107	99.53
OTU_553	150_1248706|F|ITS2	LR586610	CAACACTCAAGCCTAGCTTGGTCTTGGGCCTCGCCGGAGACGGCGGGCCTTAAAATCAGTGGCGGCGCCTGTTAGGCCCTAAGCGTAGTAATACTCCTCGCTACAGGGACCCGGCAGACGCTGGCCAGCAACCCCCAACTTTCTAA	Fungi	Ascomycota	Leotiomycetes	Helotiales	Helotiales_fam_Incertae_sedis	Chalara	JQ346987|k__Fungi;p__Ascomycota;c__Leotiomycetes;o__Helotiales;f__Helotiales_fam_Incertae_sedis;g__Chalara;s__Chalara_sp|SH202695.07FU	100	2e-71	100
OTU_554	150_1249041|F|ITS2	LR586611	GAAACCCTCACCCCTGTGATGTCAAAGTCGCAGATGGTGGATTTGGACGTTGCCGTTGTTGGCTCGTCTCGAAATGCATTAGCCGTGCGCGTCGCGCCAGCGCCTCTCGGTGTGATAATTATCTACGCCGCTCAGAGTGCCAGTGCCCAAGACCGTGGCTCACAGCCGTCTTCGGACAATTCACTTTAACG	Fungi	Basidiomycota	Agaricomycetes	Auriculariales	Auriculariaceae	Auricularia	HQ829337|k__Fungi;p__Basidiomycota;c__Agaricomycetes;o__Auriculariales;f__Auriculariaceae;g__Auricularia;s__Auricularia_sp|SH214011.07FU	100	2e-81	95.29
OTU_555	150_1249256|F|ITS2	LR586612	AACTCTCAAACCGCATCTTTATTGATCGGGTTTGGATTTGGACGTTGCTGGACTTGTCAGTTCGGCTCGTCTCGAATGCATTAGCTGTAGATTTCGATTTCAGTTAAACCGTGTGATAATACATCAACGCGGGCAGCCGTCAAGGCGCTGGATCGTTACTCGAAGGCTTATAATCGTCCTTTACGGGACCGCCTTTACTGGTGTTTCATTTCAC	Fungi	Basidiomycota	Agaricomycetes	Tremellodendropsidales	_	_	DQ421269|k__Fungi;p__Basidiomycota;c__Agaricomycetes;o__Tremellodendropsidales;f__unidentified;g__unidentified;s__Tremellodendropsidales_sp|SH023479.07FU	100	9e-76	90.78
OTU_556	150_1249749|F|ITS2	LR586613	TAACCACTCAAGCCTAGCTTGGTCTTGGGGTTCGCGGTCTCGCGGCCCCTAAAATCAGTGGCGGTGCTGCCTAGCTCTAAGTGTAGTAATTCTCTCGCTACAGGGTCTAGGTGGTTACTTGCCAGAAAACCCCCCTCTTAC	Fungi	Ascomycota	Leotiomycetes	Helotiales	Leotiaceae	Pezoloma	KC876283|k__Fungi;p__Ascomycota;c__Leotiomycetes;o__Helotiales;f__Leotiaceae;g__Pezoloma;s__Pezoloma_ericae|SH004588.07FU	100	2e-56	95.04
OTU_557	150_1250542|F|ITS2	LR586614	TCACCCCTCAAGCCCTGGCTTGGTGTTGGACTTTAGTTATAGCTTTGCCTATCAACTGGTCTCAAAGATAGTGACGGCGCCCCAGAGGGAACCGGGTACGAGGAGCTTTTTACTAAGCATGTATCTGGGACGACTCTGATGGGCGACGGTCTTGTTATACTTTTTACCTAAG	Fungi	Ascomycota	Eurotiomycetes	Chaetothyriales	Herpotrichiellaceae	Cladophialophora	AB986338|k__Fungi;p__Ascomycota;c__Eurotiomycetes;o__Chaetothyriales;f__Herpotrichiellaceae;g__Cladophialophora;s__Cladophialophora_sp|SH200238.07FU	100	7e-86	100
OTU_558	150_1251072|F|ITS2	LR586615	AGCTCTCAAATGGAGTCCTTTATTGTGACTTCCATTTGGATTTGGACTCTGCTGTGGTCAAATACAGCTGGTCTTAAAAGCATTAGCTTGGTCCTTGATAATCTTGGTTCTACTCGGCGTGATAATTATCTAACGTTGAGGACATTTCTTTATTGAGATGGCCAGAATTGTTTAAGAACTGCTTCTAACCGTCTTCGGACATAACACTTTCAA	Fungi	Basidiomycota	Agaricomycetes	Cantharellales	_	_	GU328620|k__Fungi;p__Basidiomycota;c__Agaricomycetes;o__Cantharellales;f__unidentified;g__unidentified;s__Cantharellales_sp|SH016258.07FU	100	1e-98	97.18
OTU_559	150_1251220|F|ITS2	LR586616	ACCTCTCAACTATGCCCTTCTTTGTGAGTGTGTATGGTTGGATGTGAGGGTTGCAGGCTGCGAAGCCAGCTCCTTTGAAATGCATTAGCTGGGAACTAGTACATGGTGTCAAGTGCTTTGATGCTTGAAGACCTCCTGGTGAGATAATTGTCTACGCCGTTGGTTTAGTCATTGCGCATATTTGGGACTATGGAATGGGCCTGCTTCTAACTGTCTCAATTGCGAGACTAGTCCGCTCTAGGGCTACTATTGACTA	Fungi	Basidiomycota	Agaricomycetes	Agaricales	Tricholomataceae	Flagelloscypha	AY571040|k__Fungi;p__Basidiomycota;c__Agaricomycetes;o__Agaricales;f__Tricholomataceae;g__Flagelloscypha;s__Flagelloscypha_minutissima|SH005608.07FU	99	1e-109	94.9
OTU_560	150_1251303|F|ITS2	LR586617	AATTCTCAAACCTCTTGCTAGTTTATTCTAGTCTCGAGGCTTTGGATATGGGAGTCTTTGCTGGAACCTATTGATTTTAGGGTTCAGCTCTCCTTAAATGCATTAGCGGTTAACTTGATCCCCTTTCATTGGTGTGATAATTATCTACGCCTTTGAAATGATCAGCAGAATGTTAATAGCTTCTAATCAGTCCCTAGTCGGACAACTTTCATTGAC	Fungi	Basidiomycota	Agaricomycetes	Agaricales	Tricholomataceae	Mycena	UDB015660|k__Fungi;p__Basidiomycota;c__Agaricomycetes;o__Agaricales;f__Tricholomataceae;g__Mycena;s__Mycena_flavoalba|SH221337.07FU	100	1e-104	98.61
OTU_561	150_1253387|F|ITS2	LR586618	CAACCCTCAAGCCCCAGCGGCCTGGTGTTGGGGACCGGCGACCTCGCTGACGCCCTTCTTGGGCCCAGCGTCCGCCGCCCCCGAAATGAATTGGCGGTCTCGTCGCGGCCTCCTCTGCGTAGTAGCACAACCTCGCAACAGGAGCGCGACGCGGCCACTGCCGTAAAACGCCCAACTTTTTTAG	Fungi	Ascomycota	Sordariomycetes	Hypocreales	Clavicipitaceae	Pochonia	KM263567|k__Fungi;p__Ascomycota;c__Sordariomycetes;o__Hypocreales;f__Clavicipitaceae;g__Pochonia;s__Pochonia_cordycepisociata|SH192607.07FU	100	2e-92	100
OTU_562	150_1254041|F|ITS2	LR586619	CAACACTCAAGCTTAGCTTGGTCTTGGGCCTCGCCGGAAACGGCGGGCCTTAAAATTAGTGGCGGCGCCTGTTAGGCCCTAAGCGTAGTAATACTCCTCGCTATAGGGACCCGGCAGGTGCTGGCCAGCAACCCCCAACTTTCTAA	Fungi	Ascomycota	Leotiomycetes	Helotiales	Helotiales_fam_Incertae_sedis	Chalara	FJ378850|k__Fungi;p__Ascomycota;c__Leotiomycetes;o__Helotiales;f__Helotiales_fam_Incertae_sedis;g__Chalara;s__Chalara_sp|SH202695.07FU	100	7e-65	97.26
OTU_563	150_1254983|F|ITS2	LR586620	AAACCATCAAGCCTAGCTTGGTCTTGGACGTGGTTGAGTGACCCGTCCGTAACCCGTTGGCGGTACAGTCCGGCTTCAAGCGTAGCAAAAATTTCGCTTTAGGAGTCCGCGGCGGTACCCGCCAGGCAACAACATTCCAAA	Fungi	Ascomycota	Dothideomycetes	Hysteriales	_	_	JF519362|k__Fungi;p__Ascomycota;c__Dothideomycetes;o__Hysteriales;f__unidentified;g__unidentified;s__Hysteriales_sp|SH181859.07FU	100	4e-57	95.04
OTU_564	150_1255545|F|ITS2	LR586621	AACACCTCAACCTCTCTTTTTGACAAAAAAGGGAGGGTGGACTTGAGCTATCCCAACGACCTTCACCGGTAGGCGGGCGGCTTGAAATGCAGGTGCAGCTGGACTTTTATCTGAGCTAAAAGCATATCTATTTAGTCCTCGTCAAACAGGATTATTACTTTTGCTGCAGCTAACATAAAGGATAATTGTCCTCTTTGCTGACTGATGCAGGATTTTACGACACTTTATGTGTTGTTCA	Fungi	Mortierellomycota	Mortierellomycetes	Mortierellales	Mortierellaceae	Mortierella	KY056587|k__Fungi;p__Mortierellomycota;c__Mortierellomycetes;o__Mortierellales;f__Mortierellaceae;g__Mortierella;s__Mortierella_minutissima	100	9e-121	99.58
OTU_565	150_1257211|F|ITS2	LR586622	CAACCCTCAAGCGTTGCTTGGTATTGGGCTCCGCTGCTCACCCAGCGGGCCTTAAAATTAGTGGCGGTGCCGTCGGGCCCTGAGCGTAGTAAACCTCCTCGCTATAGGGACCCGGCGGACGCTGGCCATCAACCCCCCTTACTTTCTAA	Fungi	Ascomycota	Leotiomycetes	Helotiales	_	_	LC218310|k__Fungi;p__Ascomycota;c__Leotiomycetes;o__Helotiales;f__unidentified;g__unidentified;s__Helotiales_sp|SH210853.07FU	100	8e-65	96.64
OTU_566	150_1261740|F|ITS2	LR586623	AACACCTCAAATCCTTCAATTTGTTTGAAGGCTTTGGACTTGAGCAATCCCAACACCAGTCTTTACGATCGGTGGAGGGTTGCTTGAAATGCAGGTGCAGCTGGACATTCTCCTGAGCTATAAGCATATTTATTTAGTCCCGTCAAACGGATTATTACTTTTGCTGCAGCTAACATAAAGGGAGTCTGACCATATTGGCTGACTGATGCAGGATTTCACAAGGGTCGGCAACGATTCTTGTAAA	Fungi	Mortierellomycota	Mortierellomycetes	Mortierellales	Mortierellaceae	Mortierella	FN565381|k__Fungi;p__Mortierellomycota;c__Mortierellomycetes;o__Mortierellales;f__Mortierellaceae;g__Mortierella;s__Mortierella_sp|SH180125.07FU	100	4e-124	99.59
OTU_567	150_1263831|F|ITS2	LR586624	CTCTCTCAAACCTTCGGGTTTGGTATTGAGTGATACTCTTAGTCGAACTAGGCGTTTGCTTGAAATGTATTGGCATGAGTGGTACTGGATAGTGCTATATGACTTTCAATGTATTAGGTTTATCCAACTCGTTGAATAGTTTAATGGTATATTTCTCGGTATTCTAGGCTCGGCCTTACAATATAACAAACAA	Fungi	Ascomycota	Saccharomycetes	Saccharomycetales	Debaryomycetaceae	Debaryomyces	LC272885|k__Fungi;p__Ascomycota;c__Saccharomycetes;o__Saccharomycetales;f__Debaryomycetaceae;g__Debaryomyces;s__Debaryomyces_sp	100	2e-97	100
OTU_568	150_1269696|F|ITS2	LR586625	AAACACCCTCAGCTCCCCCGCTTCTTAGGAAGAGAGGAGCTGGACTTGAGAGATCCCAACGGCAGTGAGAACTGCTGGCGGGTCACTTGAAATGCAGGTGCGGCTGGACACATCTTCTGAGCTATAAGCATTACTTATTTAGTCCCGTAAAACGGATTATATCTATTGCTACAGCTAACATAAAGGTCGATTGTTCTTGTGCCCGACTGATGCAGGAAAATGAAGGCGTCTAATAGCGTCCTTTGTTCA	Fungi	Mortierellomycota	Mortierellomycetes	Mortierellales	_	_	HM136675|k__Fungi;p__Mortierellomycota;c__Mortierellomycetes;o__Mortierellales;f__unidentified;g__unidentified;s__Mortierellales_sp|SH213394.07FU	100	7e-127	99.6
OTU_569	150_1270002|F|ITS2	LR586626	AACCACTCACGCCTAGCGTGGTATTGGGGCACGCGGTCTCGCGGCCCTCAAAATTAGTGGCGGCGCCGGTGGGCTCTAAGCGTAGTACATACTCCCGCTATAGAGTTCCCCCGGTGGCTCGCCAGAACCCCTAATTTTTTAAC	Fungi	Ascomycota	Leotiomycetes	Helotiales	Vibrisseaceae	Phialocephala	KX440123|k__Fungi;p__Ascomycota;c__Leotiomycetes;o__Helotiales;f__Vibrisseaceae;g__Phialocephala;s__Phialocephala_fortinii|SH204986.07FU	99	4e-67	99.29
OTU_570	150_1270460|F|ITS2	LR586627	AACACCTCAACCTCCTCTTGATTTTTCAAAAGGAGGGTGGACTTGAGCTATCCCAACAACCTTTACCAGTAGGCAGGTGGCTTGAAATGCAGGTGCAGCTGGACTTTTATCTGAGCTAAAGGCATATCTATTTAGTCCTCATCAAACAGGATTATTACTATTGCTGCAGCTAACATAAAGGATAATTGTCCTTATTGCTGACTGATGCAGGATTTTATGACACTTTATGTGTTGTTCA	Fungi	Mortierellomycota	Mortierellomycetes	Mortierellales	Mortierellaceae	Mortierella	KP714537|k__Fungi;p__Mortierellomycota;c__Mortierellomycetes;o__Mortierellales;f__Mortierellaceae;g__Mortierella;s__Mortierella_humilis|SH196779.07FU	100	2e-112	97.48
OTU_571	151_1272634|F|ITS2	LR586628	ACTCTTCAACCTACCGATTTCTAGTAAATCGGATTAGTGTTTGGATTTTGAACGCTTGCTGGCCTTTATTGGCGAAGCTCGTTCGTAAATGATTAGCATCTCATATTCGAAAATCGGATTGACTCAGTGTAATAGACTATTCGCTGAGGACGCTCTTTCGGGAGTGGCCGAGTTTTGTAAAGTAGAAGCTTCTAATTCTATTAGTCAACTTTAG	Fungi	Basidiomycota	Microbotryomycetes	Microbotryomycetes_ord_Incertae_sedis	Microbotryomycetes_fam_Incertae_sedis	Curvibasidium	KX067807|k__Fungi;p__Basidiomycota;c__Microbotryomycetes;o__Microbotryomycetes_ord_Incertae_sedis;f__Microbotryomycetes_fam_Incertae_sedis;g__Curvibasidium;s__Curvibasidium_cygneicollum|SH289313.07FU	100	4e-109	100
OTU_572	151_1272654|F|ITS2	LR586629	AAACCCTCATCCATGTGTTCTTACCGACGCATGAATGGATTTGAGTGTTGCCGTAATCGGCTCGCTCTGAAATGCATTAGCTTTGCGTCTATTAGCGCGCTCGGCGTGGTGTGATAATTATCTTCACCTAGCCTTAGGCCGCTTCCAATGTCGCTGCTTCCAATGGTCTTCACGGACAAATCCAATTAAAG	Fungi	Basidiomycota	Agaricomycetes	Auriculariales	_	_	KX401818|k__Fungi;p__Basidiomycota;c__Agaricomycetes;o__Auriculariales;f__unidentified;g__unidentified;s__Auriculariales_sp	84	4e-74	98.14
OTU_573	151_1272741|F|ITS2	LR586630	CACCCCTCAAAGATAACTCTTTGGTGTTGGGCAATGCCTCAAGGCATGCCTCAAAATCAGCGATGGTGATATTCAACCACAGGCGCACACACGTCGTCTAGCTGGCGGGATGTTGTCAGTCAATTGATGAATTTCTAAA	Fungi	Ascomycota	Lecanoromycetes	Lecanorales	_	_	JQ272389|k__Fungi;p__Ascomycota;c__Lecanoromycetes;o__Lecanorales;f__unidentified;g__unidentified;s__Lecanorales_sp|SH182152.07FU	100	5e-66	99.28
OTU_574	151_1272898|F|ITS2	LR586631	AACTCTCAAACCTACATCTTTATTGATGTCGGGCTTGGATTTGGACGTTGCTGGACGCGAGTTCGGCTCGTCTCGAATGTATTAGCTGTAGGTTTCGATTTCAGTTAAACCGTGTGATAATACATCAACGCGGGCAGCCGTCAAGGCGCTGAATCGTTAGTTCGAAGGCTTCTAATCGTCCTTTTGGGACCGCCTTTACTGGTGTTTGATTTCAA	Fungi	Basidiomycota	Agaricomycetes	Tremellodendropsidales	_	_	DQ421269|k__Fungi;p__Basidiomycota;c__Agaricomycetes;o__Tremellodendropsidales;f__unidentified;g__unidentified;s__Tremellodendropsidales_sp|SH023479.07FU	99	7e-87	93.93
OTU_575	151_1273376|F|ITS2	LR586632	AACTCTCACCTGCAGCACTCTTTTATTAGAAAGCTGGAGCGTGGACGTGAGTGCTGCTGGTGCCCTCGCTGCATCGGCTCACTTGAAATTTATTAGCTGAATCCTCTAGTGTTGGTTCTACTCGACGTGATAAGATCTCCGTCGAGGACAGTGCTCCTTGTGGGCGTTGGCCACTGCTAGCTGTTGATACGCTCCTAATTAGCGCAGACTTCGAGTGCTGGCAACTTTTGACA	Fungi	Basidiomycota	Tremellomycetes	Cystofilobasidiales	Cystofilobasidiaceae	Cystofilobasidium	KY103165|k__Fungi;p__Basidiomycota;c__Tremellomycetes;o__Cystofilobasidiales;f__Cystofilobasidiaceae;g__Cystofilobasidium;s__Cystofilobasidium_infirmominiatum|SH194013.07FU	100	3e-116	99.14
OTU_576	151_1274373|F|ITS2	LR586633	TCACCCCTCGGGCCCTGTGCTCGATGTTGGACGGCCGGTTCGGGCGACCGAACCCCTCCTAAAGACAATGACGGCGGCCTGTGGTTCCCCCGGTACACTGAGCCTTTGGCACGTGCCGGACGAGGGCGCCCAGGACCCGGTCCTCTCCTCTCAGTAGGAAACTTCTTA	Fungi	Ascomycota	Eurotiomycetes	Chaetothyriales	Herpotrichiellaceae	Cladophialophora	FJ440877|k__Fungi;p__Ascomycota;c__Eurotiomycetes;o__Chaetothyriales;f__Herpotrichiellaceae;g__Cladophialophora;s__Cladophialophora_sp|SH213324.07FU	99	7e-76	97.59
OTU_577	151_1274735|F|ITS2	LR586634	AACCTCACCCCACTTGGGTTTTTGCCCAAGCGGTTGGTGGATTGGGTGTTGCCAGTACAATGGCTCGCCTGAAAAGTATAAGCACTTTGGATGTAATACGTTTCATCCTTTCGAGTGGCTGATAACCCCACATATCTCATG	Fungi	Basidiomycota	Tremellomycetes	Tremellales	Bulleribasidiaceae	Vishniacozyma	KY105825|k__Fungi;p__Basidiomycota;c__Tremellomycetes;o__Tremellales;f__Bulleribasidiaceae;g__Vishniacozyma;s__Vishniacozyma_heimaeyensis|SH181631.07FU	100	2e-51	93.01
OTU_578	151_1274801|F|ITS2	LR586635	AACTCTCACCCTTCAACTTTCTTAATAGTGGTTGAAGGCGTGGACTTGAGCGCTGCTGGTTTTTATTAACCGGCTCGCTTGAAATGAATTAGCAGATCCTTTTTGTAATCGGTTCCACTCGACGTGATAAGTATTTCGCCGAGGACATCTTAACGGATGGCCGAGATAAAGAAAGTCTTTAGATCCGCTTCTAATTCTTAGCCTTACGCAAGTAAGCTAAACCCATTTTATG	Fungi	Basidiomycota	Tremellomycetes	Cystofilobasidiales	Cystofilobasidiales_fam_Incertae_sedis	Mrakiella	AF410469|k__Fungi;p__Basidiomycota;c__Tremellomycetes;o__Cystofilobasidiales;f__Cystofilobasidiales_fam_Incertae_sedis;g__Mrakiella;s__Mrakiella_aquatica|SH202459.07FU	100	2e-113	98.71
OTU_579	151_1274863|F|ITS2	LR586636	CAACCCTTAAGCCTAGCTTAGTATTGGGAGCCTACTGTATTGTAGCTCCCCAAATCCAACGGCGGATCTGTGGTATCCTCTGAGCGTAGTAATTTTTATCTCGCTTTTGTTAGGTGCTGCAGCTCTCAGCCGCTAAACCCCCCAATTTTTTAAT	Fungi	Ascomycota	Sordariomycetes	Xylariales	Amphisphaeriaceae	Seimatosporium	KT000158|k__Fungi;p__Ascomycota;c__Sordariomycetes;o__Xylariales;f__Amphisphaeriaceae;g__Seimatosporium;s__Seimatosporium_sp|SH206669.07FU	100	3e-74	99.35
OTU_580	151_1276926|F|ITS2	LR586637	TAACCACTCAAGCCTTCGCTTGGTATTGGGGTTCGCGGTCTCGCGGCCCCTAAAATCAGTGGCGGTGCCTCTCGGCTCTACGCGTAGTAATACTCCTCGCGATTGAGTCCGGCAGGTTGCCTGCCAGCAACCCCTTATTTTTACA	Fungi	Ascomycota	Leotiomycetes	Helotiales	Helotiales_fam_Incertae_sedis	Leptodontidium	KU886584|k__Fungi;p__Ascomycota;c__Leotiomycetes;o__Helotiales;f__Helotiales_fam_Incertae_sedis;g__Leptodontidium;s__Leptodontidium_sp|SH186775.07FU	100	1e-57	94.52
OTU_581	151_1277304|F|ITS2	LR586638	TCACCCCTCAAGCTCAGCTTGGTGTTGGGGCCTGCCCGTCACAGGGCAGCCCCTAAAAGCAGTGGCGGTGCCATCTGGCTCTACGCGTAGTAATACTTCTCGCGACAGAGTCCCGGTGGTGTCCTGCCAGAACCCCAAATTTTATCAC	Fungi	Ascomycota	Leotiomycetes	Helotiales	Helotiales_fam_Incertae_sedis	Chalara	MF329741|k__Fungi;p__Ascomycota;c__Leotiomycetes;o__Helotiales;f__Helotiales_fam_Incertae_sedis;g__Chalara;s__Chalara_sp	99	4e-67	97.96
OTU_582	151_1277356|F|ITS2	LR586639	AACTCTCACCTCCAATCTTTTTTAACTAGAAGGTTGGGGCGTGGACGTGAGTGCTGCTGGTGCCCTGGTTGCATCGGCTCACTTGAAATTCATTAGCTGAATCCTTTAAAGTAGGTTCTACTCGACGTGATAAGATCTCCGTCGAGGACAGTGCTTCGGCATTGGCCAACGATAAAGTTGATACGCTTCTAATTAGCGCAGACTTCGAGTGCTGGCAATTTTGACA	Fungi	Basidiomycota	Tremellomycetes	Cystofilobasidiales	Cystofilobasidiaceae	Cystofilobasidium	KY305023|k__Fungi;p__Basidiomycota;c__Tremellomycetes;o__Cystofilobasidiales;f__Cystofilobasidiaceae;g__Cystofilobasidium;s__Cystofilobasidium_capitatum	100	9e-116	100
OTU_583	151_1278766|F|ITS2	LR586640	ACTCTTCAACCCACTGGTTTCTTGTAGACTAGCTGGTGTTTGGATTTTGAACGTTGCTGGTCTTCGGACGTAGCTCGTTCGTAATACATTAGCATCTCTAATTCGAATTCGGATTGACTCAGTGTAATAGACTATTCGCTGAGGACACTTTTATTAGTGGCCGAACAAGATAATTGTAGAAGCTTCAAACCTCTATAGTCAATTTTAG	Fungi	Basidiomycota	Microbotryomycetes	Sporidiobolales	_	_	LN911196|k__Fungi;p__Basidiomycota;c__Microbotryomycetes;o__Sporidiobolales;f__unidentified;g__unidentified;s__Sporidiobolales_sp	100	8e-106	100
OTU_584	151_1285866|F|ITS2	LR586641	CAACCCTCACGCCTAGCGTGGTGTTGGGCTTGCCCTGTAGGGCCTGCCTCAAAATCAGTGGTGGCACTGTCTGGTACCCTAAGCGTAGTAATACTTGTCGCTTCTGGGCTCTAGGCAGCGGCCTGCCAGCAGCCCCCCAAACTTTCTA	Fungi	Ascomycota	Leotiomycetes	Rhytismatales	Rhytismataceae	_	KR266202|k__Fungi;p__Ascomycota;c__Leotiomycetes;o__Rhytismatales;f__Rhytismataceae;g__unidentified;s__Rhytismataceae_sp	100	6e-66	97.32
OTU_585	151_1292168|F|ITS2	LR586642	ACTCTTCAACCCACCGGTTCCTTGTTGGACCGAGCTGGTGTTTGGATTCTGATCGCTGCAAGCTCTGTCTTGCTCGGTCGTAATACATTAGCCCTCTCAATTTCGAACTTCGGATTGACTCAGCGTAATAGACTATTCGCTGAGGACACCCTCGGGTGGCCGACCAGTAGATGACAGTAGAGGCTTCCAATCCATCTAGTCAAATCTTTAG	Fungi	Basidiomycota	Microbotryomycetes	Sporidiobolales	Sporidiobolaceae	Rhodotorula	GU174389|k__Fungi;p__Basidiomycota;c__Microbotryomycetes;o__Sporidiobolales;f__Sporidiobolaceae;g__Rhodotorula;s__Rhodotorula_sp|SH473800.07FU	100	7e-82	92.59
OTU_586	151_1293263|F|ITS2	LR586643	TAACCACTCAAGCCTCGGCTTGGTCTTGGTGTTGGGGCCTGCTGTTACCGGCAGCCCTTAAAACTAGTGGCGGTGCCACCTGGCTCTAAGCGTAGTAATACTTCTCGCTATAGAGTCCCGGTGGATGCTTGCCATCAACCCCTAATTTTCTAT	Fungi	Ascomycota	Leotiomycetes	Helotiales	Helotiales_fam_Incertae_sedis	Leohumicola	KC791032|k__Fungi;p__Ascomycota;c__Leotiomycetes;o__Helotiales;f__Helotiales_fam_Incertae_sedis;g__Leohumicola;s__Leohumicola_sp|SH201612.07FU	84	5e-62	100
OTU_587	151_1294147|F|ITS2	LR586644	TAACCCCTCAAGCTCGGCTTGGTGTTGGGGCCTGCCGCACGGGCAGCCCTTAAAATCAGTGGCGGTGCCATCTGGCTCTAAGCGTAGTAATTCTTCTCGCTATAGAGTCCCGGTGGATGCTTGCCATTAACCCCCAATTTCAAT	Fungi	Ascomycota	Leotiomycetes	Helotiales	_	_	KF850382|k__Fungi;p__Ascomycota;c__Leotiomycetes;o__Helotiales;f__unidentified;g__unidentified;s__Helotiales_sp|SH198117.07FU	100	2e-70	100
OTU_588	152_1297396|F|ITS2	LR586645	TGACCAATCCCGCAAGGGGTCTTGGGGTCCGCGGTTCGCTGCGACCCTTAAAATCAGTGGCGGCGCCGCCGGTGCTCTCAGCGTAGTAATACTCCTCGCTCGGGGACCACGGTGGATGCTCGCCAGCAACCTCCATTTTCAA	Fungi	Ascomycota	Leotiomycetes	_	_	_	JQ346992|k__Fungi;p__Ascomycota;c__Leotiomycetes;o__unidentified;f__unidentified;g__unidentified;s__Leotiomycetes_sp|SH024222.07FU	100	6e-61	96.48
OTU_589	152_1297442|F|ITS2	LR586646	TAATCTCACTCCATCAGCTTTTGTTGGAGGTGGATCTGGACTCTGTTGTTTCATTACAACTGGTCTGAAATGTGTGAGTGCACCCTGCTGTTGCAGCGTCTTCAGTGTGATAAGCATCTTCACTGGATCAAGTTCTTTTTGGACACGTGTGCATTGTGGGCTCTGTGCTGACAAACTGTCTTTGGACAACCTTGACA	Fungi	Basidiomycota	Agaricomycetes	Sebacinales	Sebacinaceae	Sebacina	AB831797|k__Fungi;p__Basidiomycota;c__Agaricomycetes;o__Sebacinales;f__Sebacinaceae;g__Sebacina;s__Sebacina_sp|SH197484.07FU	100	6e-87	96
OTU_590	152_1298645|F|ITS2	LR586647	AACCTTCAACCCCTCACCGTTGACGCGGTGGGTGGATTGGACTTGGACGCTGCTGGGGGTTTGTCCCTCGGCTCGTCTCAAATGCAGCAGTCGATTCACTCGACCCAGCCGCTCGGTGTGATAATTACATCTACGCCGGGCTTGGGGAGAGCGGCTTCAAACCGTCTTCGGACAACTTTCATCGC	Fungi	Basidiomycota	Agaricomycetes	_	_	_	KX404261|k__Fungi;p__Basidiomycota;c__Agaricomycetes;o__unidentified;f__unidentified;g__unidentified;s__Agaricomycetes_sp	86	7e-66	95.03
OTU_591	152_1298658|F|ITS2	LR586648	AAACACCCTCAGCTCCTCTCTTGTTTCGACGGAAGAGGGGCTGGACTTGAGTGATCCCAACGGCAGTGATTTTCGAAGAACTGTTGGCGGGTCGCTTGAAATGCAGGTGCGGCAGGACACATCTTCTGAGCTATAAGCATTACTTATTTAGTCCCGTCAAACGGATTATATCTATTGCTGCAGCTAACATAAAGGTCGATTGTCCTTGTGCCCGACTGATGCAGGAAAATGAAGGCGGGTCTCTTGTAGACGCGTCCTTTGTTCA	Fungi	Mortierellomycota	Mortierellomycetes	Mortierellales	Mortierellaceae	Mortierella	HQ446004|k__Fungi;p__Mortierellomycota;c__Mortierellomycetes;o__Mortierellales;f__Mortierellaceae;g__Mortierella;s__Mortierella_sp|SH185975.07FU	100	5e-134	99.25
OTU_592	152_1298902|F|ITS2	LR586649	CAACCCATCAAGCTTCGGCTTGGTCTTGGGGCCTGCGGTTTCGCAGCCTCTAAACTCAGTGGCGGTGCTATTGAGCTCTGAGCGTAGTAATTTTTTCTCGCTATAGGGTCTCGGTGGTTACTTGCCAACAACCCCCCAATTTTTATCA	Fungi	Ascomycota	Leotiomycetes	Helotiales	Helotiaceae	Tricladium	KF730834|k__Fungi;p__Ascomycota;c__Leotiomycetes;o__Helotiales;f__Helotiaceae;g__Tricladium;s__Tricladium_attenuatum|SH184431.07FU	100	4e-67	97.97
OTU_593	152_1301430|F|ITS2	LR586650	CAACCCTCAAGCACTGCTTGGTGTTGGGGCACTACGCGCCGAGCGTAGGCCCCGAAAATCAGTGGCGGGCCCGCCGTGGCTCCGGGCGTAGTAGCAACACCTCGCCCTGGACGCGCGGCGCGCTCCGGCCGTTAAAAACCCCAAATAGAA	Fungi	Ascomycota	Sordariomycetes	Sordariales	Cephalothecaceae	_	KT195798|k__Fungi;p__Ascomycota;c__Sordariomycetes;o__Sordariales;f__Cephalothecaceae;g__unidentified;s__Cephalothecaceae_sp	96	2e-66	98.61
OTU_594	152_1303079|F|ITS2	LR586651	CTGCCCTCAAGCACGGCTTGTGTGTTGGGCCCCCGCCCCCCGGTCCCGGGGGGCGGGCCCGAAAGGCAGCGGCGGCACCGCGTCCGGTCCTCGAGCGTATGGGGCTTTGTCACCCGCTCTGTAGGCCCGGCCGGCGCCCGCCGGCGACCCCAATCAATCTTTTTCA	Fungi	Ascomycota	Eurotiomycetes	Eurotiales	Aspergillaceae	Penicillium	GU981599|k__Fungi;p__Ascomycota;c__Eurotiomycetes;o__Eurotiales;f__Aspergillaceae;g__Penicillium;s__Penicillium_vasconiae|SH182481.07FU	100	1e-82	100
OTU_595	152_1304079|F|ITS2	LR586652	CAACCCCTCAAGCCCAGCTTGGTGTTGGGGCACTGCGTCCCGCAGGCCCCCAAATCCAGTGGCGGACGCGCCAGGTCCCCGAGCGCAGTAGTTTCTCCTCGCTCTGGGCGGCCGGCGCGGGCTTGCCTCGCCCCATCACGCACAA	Fungi	Ascomycota	Sordariomycetes	Myrmecridiales	Myrmecridiaceae	Myrmecridium	KF777169|k__Fungi;p__Ascomycota;c__Sordariomycetes;o__Myrmecridiales;f__Myrmecridiaceae;g__Myrmecridium;s__Myrmecridium_thailandicum|SH218828.07FU	100	6e-71	100
OTU_596	152_1307123|F|ITS2	LR586653	TAATCTCACTACGATCGACTTTATGTCTTTCGGTATGTGGACTTGGATGTTGCCGTGAACAAACGAACGGCTCGTCTGAAATGCCTGAGTGTACCCCGCTTTGCGGCGTATTCGGTGTGATACATCTTCACCGGAGTTGATCCCTTTGTCGGGGTCGCGTCTGTAATGGTGTGGCTCTATGCTTCGAACCGTCTTCTTATCGAGACAAACCTCTGACA	Fungi	Basidiomycota	Agaricomycetes	Sebacinales	Serendipitaceae	_	HQ850143|k__Fungi;p__Basidiomycota;c__Agaricomycetes;o__Sebacinales;f__Serendipitaceae;g__unidentified;s__Serendipitaceae_sp|SH003324.07FU	100	5e-103	97.71
OTU_597	152_1307242|F|ITS2	LR586654	TAAAATCAATCCCCACGGGTTTCTTGACCTGGCGGTGGACTTGGAGTTGGGCGTCTGCCGGTCACACGGCTCGCCTTAAAGACCTTAGTGGGATCATCGGCCTATGGCTTGACGTAATAAGTTTCGTCTCGTCCGGCCCCTCGAGCCCGCTCACAACCCGCCCTCGGGCAACTACTTTAT	Fungi	Basidiomycota	Tremellomycetes	Tremellales	Bulleraceae	Genolevuria	KT328822|k__Fungi;p__Basidiomycota;c__Tremellomycetes;o__Tremellales;f__Bulleraceae;g__Genolevuria;s__Genolevuria_sp|SH213903.07FU	100	3e-90	100
OTU_598	152_1309179|F|ITS2	LR586655	TCTCTCAACCAATAGGGTTTCTTATTGGCTTGGATCTGGGTGCTGCCAGCTTGTCTGGCTCGCCTTAAAGGAGTTAGCGAGTATAGCAATGTCGTCTGGCGTAATAAGTTTCGCTGGGTTGACGTGTGAAGCACGCTTCTAATCGCCCTCGGGCAATTTTTGA	Fungi	Basidiomycota	Tremellomycetes	Tremellales	Tremellaceae	Cryptococcus	KY037836|k__Fungi;p__Basidiomycota;c__Tremellomycetes;o__Tremellales;f__Tremellaceae;g__Cryptococcus;s__Cryptococcus_musci	100	6e-81	100
OTU_599	152_1313874|F|ITS2	LR586656	AAATATTAAGGCTTTGCCTTTTGTTGATGCTTATCACCTTCAAAAGTGATTCATCCAAAAATATTGGCGTCAATTATTAGTCCAAGAAACGCAGTGAAATGTGAATCTAAACTAATTGATTTATTGCCTTGTTTTACTCTTTCAAA	Fungi	Ascomycota	Dothideomycetes	_	_	_	KX403504|k__Fungi;p__Ascomycota;c__Dothideomycetes;o__unidentified;f__unidentified;g__unidentified;s__Dothideomycetes_sp	100	7e-70	99.32
OTU_600	152_1314970|F|ITS2	LR586657	CAACCCATCAAGCTTCGGCTTGGACTTGGGGCCTGCGGTCTGCCGCAGCCTCTAAACTCAGTGGCGGTGCTATTGAGCTCTGTGCGTAGTAATTTTTCTCGCTATAGGGTCTCGGTAGTTACTTGCCAGTAACCCCCAATTTTTATCA	Fungi	Ascomycota	Leotiomycetes	Helotiales	Hyaloscyphaceae	Gyoerffyella	KC455357|k__Fungi;p__Ascomycota;c__Leotiomycetes;o__Helotiales;f__Hyaloscyphaceae;g__Gyoerffyella;s__Gyoerffyella_sp|SH184431.07FU	100	2e-65	97.3
OTU_601	152_1318046|F|ITS2	LR586658	TATCTCTCCTAATTCAACATTTGTTTGTTGGAATAGGGACTTGGGGTCTTTCTCGTCGGAAACTAACTCGTTAGCAACCCGGTGAACCCTTTAAATATAGCAAGCTCCCATCTTTTATCGGAAATACGCAAACTTGGGGATGGCGTCGTAGCAATCACTCTTATCAGTATTGTCGAAGCGCCTATATCATACCTCTAATCTGCGGTGCTAATCCTTTTTCAGTGGGCGAAGCTTGGCGACTGGCAAAGTGCCATGCTCCCTTATTTTGGAGTACACGAACAA	Fungi	Kickxellomycota	Kickxellomycetes	Kickxellales	Kickxellaceae	Ramicandelaber	FJ197923|k__Fungi;p__Kickxellomycota;c__Kickxellomycetes;o__Kickxellales;f__Kickxellaceae;g__Ramicandelaber;s__Ramicandelaber_sp|SH472379.07FU	93	5e-119	96.21
OTU_602	152_1319881|F|ITS2	LR586659	ATCTCTCAACCAATCAGTTTTTATTAACTTGCTTGGCTTGGATGTGAGGGCTGCGGGGTGGCTTTACAGTCGTCGGCTCCCTTTAAATGCATTAGCTGGGGACTTAGTATGTCGTTCGAGTGCTTCAATGCTTGAAGACCTCCGGTGTGATAATTATCTACGCTGTTGGTTTAGTTGTTGCACACATTTGGACTTCAGAATTGACTCTGCTTCTAATCGTCTCGCAAGAGACTAGTCCACATGGGCTACATTGACAA	Fungi	Basidiomycota	Agaricomycetes	Agaricales	Tricholomataceae	_	AY571049|k__Fungi;p__Basidiomycota;c__Agaricomycetes;o__Agaricales;f__Tricholomataceae;g__Lachnella;s__Lachnella_villosa|SH210503.07FU	99	4e-70	85.77
OTU_603	152_1322364|F|ITS2	LR586660	CACCACTCAAGCTATGCTTGGTATTGGGCGTCGTCCTTAGTTGGGCGCGCCTTAAAGACCTCGGCGAGGCCACTCCGGCTTTAGGCGTAGTAGAATTTATTCGAACGTCTGTCAAAGGAGAGGAACTCTGCCGACTGAAACCTTTATTTTTCTA	Fungi	Ascomycota	Dothideomycetes	Dothideales	Aureobasidiaceae	Aureobasidium	LC272621|k__Fungi;p__Ascomycota;c__Dothideomycetes;o__Dothideales;f__Aureobasidiaceae;g__Aureobasidium;s__Aureobasidium_sp	100	6e-76	100
OTU_604	152_1325239|F|ITS2	LR586661	CAACCCTCAAGCTCAGCTTGGTGTTGGGTGTCACCTGGCAATGGTGCACCTTAAAATCAGTGGCAGTGCCATCTGCCTTCAAGTGTAGTAAAACTCTCGCTTTGGAGGTTTGGATATGTGCTTGCCATCAACCACTAATATCAAAA	Fungi	Ascomycota	Leotiomycetes	Helotiales	_	_	KJ826609|k__Fungi;p__Ascomycota;c__Leotiomycetes;o__Helotiales;f__unidentified;g__unidentified;s__Helotiales_sp	95	1e-57	95.71
OTU_605	153_1326057|F|ITS2	LR586662	TAATCTCACTACCATCGACTTTGGTCTTTTGGTATGTGGACTTGGATGCTGCCGTTCGATCGACGGCTCGTCTGAAATGCTTCAGTGTACCCCGCTTTGCGGCGTATTCGGTGTGATAAATCTTCACCGGAGTTGATCCTTTTGGGTCGCGTCTGTAACGGTGTGGCTCTATGCTTCCAACCGTCTGCCATGTGGACAATCTCTGACA	Fungi	Basidiomycota	Agaricomycetes	Sebacinales	Serendipitaceae	Serendipita	HQ850111|k__Fungi;p__Basidiomycota;c__Agaricomycetes;o__Sebacinales;f__Serendipitaceae;g__Serendipita;s__Serendipita_sp|SH179094.07FU	100	1e-84	93.81
OTU_606	153_1326433|F|ITS2	LR586663	AACCTTCAACCCCACCGTTGACGCGGTCGGTGGATTGGACTTGGATGTTGCCGGGGTTCGTTCCTCGGCTCGTCTCAAATGCAGCAGTCGATTCACTCGACCCAGCCGCTCGGTGTGATAATTACATCTACGCCGGGCTTGGGGAGAGCGGCTTCAAACCGTCTTCGGACAACTTTCATCGC	Fungi	Basidiomycota	Agaricomycetes	_	_	_	KX404261|k__Fungi;p__Basidiomycota;c__Agaricomycetes;o__unidentified;f__unidentified;g__unidentified;s__Agaricomycetes_sp	87	1e-68	96.25
OTU_607	153_1326539|F|ITS2	LR586664	CAACCCTCAAGCACTGCTTGGTATTGGGCTCCGCTGCTTATACAGCGGGCCTTAAAATTAGTGGCGGTGTCATTAGGCCCTGAGCGTAGTAAATATCCTCGCTATAGGGACTTGGTGATTACTGGCCAGCAACCCCCAACTTTCTAA	Fungi	Ascomycota	Leotiomycetes	Helotiales	_	_	UDB027992|k__Fungi;p__Ascomycota;c__Leotiomycetes;o__Helotiales;f__unidentified;g__unidentified;s__Helotiales_sp|SH201607.07FU	100	4e-72	100
OTU_608	153_1327810|F|ITS2	LR586665	TAACCACTCAAGCCTCGGCTTGGTATTGGGGTTTCGCGGTCTCGCGGCCCTTAAAACCAGTGGCGGTGCCATCTGGCTCTAAGCGTAGTAATTCTCTCGCTACAGGGTCCAGGTGGTTACTTGCCAAAACCCCCTATTTTCTAT	Fungi	Ascomycota	Leotiomycetes	Helotiales	Leotiaceae	Pezoloma	KU141315|k__Fungi;p__Ascomycota;c__Leotiomycetes;o__Helotiales;f__Leotiaceae;g__Pezoloma;s__Pezoloma_ericae|SH181096.07FU	100	2e-70	100
OTU_609	153_1329080|F|ITS2	LR586666	TAACCACTCAAGCCTCGGCTTGGTCTTGGGGTTCGCGGTCTCGCGGCTCTTAAAATCAGTGGCAGTGCCGTCTGGCTCTAAGCGTAGTAATTCTCTCGCTATAGAGTTCCGGTGGTTACTTGCCAAAACCCCCCATTTTTCTAT	Fungi	Ascomycota	Leotiomycetes	Helotiales	Helotiaceae	Meliniomyces	JQ346977|k__Fungi;p__Ascomycota;c__Leotiomycetes;o__Helotiales;f__Helotiaceae;g__Meliniomyces;s__Meliniomyces_sp|SH181094.07FU	97	7e-65	98.57
OTU_610	153_1332213|F|ITS2	LR586667	AAATAAACTTCAAGCCACTTTATTGTGCCTTGGTCTTGAGGGATGAGCGCAGGTAAGATCATGTCTAATTGCTGCTCACCCATCGAATTCCAGTGGCGGAATCAAACACGGATTGTCTTGGTGTGATAAGTTTTTTCACGTCACCAATCAGCTCGTATTATATTCTAGCCAATTCAAACTCCCCTCTGTCTTTAAT	Fungi	Ascomycota	Pezizomycetes	Pezizales	Pyronemataceae	_	JQ312870|k__Fungi;p__Ascomycota;c__Pezizomycetes;o__Pezizales;f__Pyronemataceae;g__unidentified;s__Pyronemataceae_sp	100	2e-97	99.49
OTU_611	153_1337401|F|ITS2	LR586668	TAACCCTCAAGCCTAGCTTGGTGTTGGAGCCTGCCTCTGGGCAGCTCTTAAAATCAGTGGCGGTGCCGTCTGGCTCTAAGCGTAGTAATTTTTCTCGCTACAGAGTCCTGGCGGTTGCTTGCCAACAACCCCAAATTTTCTAT	Fungi	Ascomycota	Leotiomycetes	Helotiales	_	_	KT202869|k__Fungi;p__Ascomycota;c__Leotiomycetes;o__Helotiales;f__unidentified;g__unidentified;s__Helotiales_sp|SH198113.07FU	100	7e-70	100
OTU_612	153_1338289|F|ITS2	LR586669	TCACCCCTCAAGCCCCGTGCTTGGTGTTGGACGGGTTGGTCGGGGCTTGCCCTCGACCCCTCCTAAAGACAATGACGGCGGCCTGTGGTTCCCCCGGTACACTGAGCTTCTTAAAACCGAGCACGTACCGGATGAGGGCACCCGGGCCACGGTCCTCTCCTTTCACCAGGAATCTTTTTGTCAA	Fungi	Ascomycota	Eurotiomycetes	Chaetothyriales	Herpotrichiellaceae	Cladophialophora	GQ996076|k__Fungi;p__Ascomycota;c__Eurotiomycetes;o__Chaetothyriales;f__Herpotrichiellaceae;g__Cladophialophora;s__Cladophialophora_sp|SH213308.07FU	100	6e-87	98.37
OTU_613	153_1339390|F|ITS2	LR586670	AACAAGATCAACTCTAGTTGAGAGTTGGGCGTGGCCTAATATTTTATATATCTGGCTTGAATATATCGAGTTGATGAGCTTCCCAGTGCGGCTCAATGTGTGCTAGCGAGACAGTCGTCCCGATCTCACATTAATGTCGCATTGCAGAGTTCTGTCCACAGCTCGCTAAAAAACACAATCAA	Fungi	Cryptomycota	_	_	_	_	KX194192|k__Fungi;p__Rozellomycota;c__Rozellomycotina_cls_Incertae_sedis;o__GS11;f__unidentified;g__unidentified;s__GS11_sp	94	6e-82	98.83
OTU_614	153_1340084|F|ITS2	LR586671	AAACCAATCCAGCCTCGTGCTTGGGTCTTGGGCCTTTCGCCTCTGGGCGGGCCTCAAAATCAGTGGCGGTGCCGTCTGGCTCTAAGCGTAGTAATACTCCTCGCTATAGACGTCTGGTGGTGTCTTGCCAACAACCCCTAATTTTTAAA	Fungi	Ascomycota	Leotiomycetes	Helotiales	_	_	KX402088|k__Fungi;p__Ascomycota;c__Leotiomycetes;o__Helotiales;f__unidentified;g__unidentified;s__Helotiales_sp	100	3e-73	100
OTU_615	153_1346402|F|ITS2	LR586672	ACACCTCAACCCTCTAATGTTTTTGCATTGAAGGCGTTGGTAGTGAGCGCTGCCGGTCTTTGGGTCGGCTCGCTTTAAAATAATTAGCTGGATCCATTCTGACCTGGTTCTACTCGGCGTAATAAGTTATTATCGTCGAGGACGCCTAGCCTTCTAGGCAGGCGGCCACAGTAAGGGTGTTTGAACCGCTTCCAACACGTCTTGCTCTTGTAGCAAACACTTGAAC	Fungi	Basidiomycota	Geminibasidiomycetes	Geminibasidiales	Geminibasidiaceae	Geminibasidium	JN889968|k__Fungi;p__Basidiomycota;c__Geminibasidiomycetes;o__Geminibasidiales;f__Geminibasidiaceae;g__Geminibasidium;s__Geminibasidium_sp|SH208302.07FU	100	9e-116	100
OTU_616	153_1349241|F|ITS2	LR586673	AAACCCTCACCCTTGCAATGTAATAGTTGTCTTGTGGTGGATTTGGATTGTGCCGTAATTGGCTCATCCTGAAATGCATTAGCTTGCGCTTTTTACAGTGCTCGGCATGGTGTGATAATTATCTTCACCGTCGCCTTAGGCCTGTTCTATATGTGCAGCTTCTAATCGTCCCCTGTGGACAACTTACTTAACA	Fungi	Basidiomycota	Agaricomycetes	Auriculariales	_	_	KC965348|k__Fungi;p__Basidiomycota;c__Agaricomycetes;o__Auriculariales;f__unidentified;g__unidentified;s__Auriculariales_sp|SH209798.07FU	100	3e-94	98.96
OTU_617	154_1351455|F|ITS2	LR586674	AATTCTCAACCTTACAACTTTTTGTGAGTGGGTAAGGCTTGGATATGAGGGTTATTGCTGGCTTCCTTCAGTGCGATGGTCAGCTCCCTTTAAATGCATTAGTGGAATTCTTGTGAATCGTTCACTGAGTGTGATAATTATCTACGCTCTAGATTTGCAAAGTCTGCTTATAACCGTCCTTCAGTTGGACAATTTCTTGACA	Fungi	Basidiomycota	Agaricomycetes	Agaricales	Tricholomataceae	Mycena	JF908366|k__Fungi;p__Basidiomycota;c__Agaricomycetes;o__Agaricales;f__Tricholomataceae;g__Mycena;s__Mycena_corynephora|SH029494.07FU	100	2e-92	97.04
OTU_618	154_1351490|F|ITS2	LR586675	CAACCCTCAGGCCCTGCCTGGCGTTGGAGGACTGCGCACGCAGCCTCCCAAAGCGAGCGGCGGCGGCGCCCCGAAACCGAACGCAGTAGTTACCTCTCGTTCTGGGTCCGGGTCGTTGTCCTGCCGGAAAACCCCCATCTTATCAAT	Fungi	Ascomycota	Sordariomycetes	Chaetosphaeriales	Chaetosphaeriaceae	Chloridium	KY588499|k__Fungi;p__Ascomycota;c__Sordariomycetes;o__Chaetosphaeriales;f__Chaetosphaeriaceae;g__Chloridium;s__Chloridium_sp	100	4e-72	100
OTU_619	154_1351516|F|ITS2	LR586676	AACACGATCAACTCTAGTTAAGAGTTGGGAATAATGACCTTACATAGTGATGTGTTTGGTTTGAATAAATAGGTTGATGAGTTCCCCAACACGGCTCAATGTGTGCTAGCGAGACAGTCGTCCCGATCTCACATTTCGGCTGCGTTGCAGAGTTCTATCCAACAACCTCTTACCTATCAA	Fungi	Cryptomycota	_	_	_	_	JX456743|k__Fungi;p__Rozellomycota;c__Rozellomycotina_cls_Incertae_sedis;o__GS11;f__unidentified;g__unidentified;s__GS11_sp|SH174355.07FU	99	3e-65	92.27
OTU_620	154_1351530|F|ITS2	LR586677	CAACCCTCAAGCACTGCTTGGTATTGGGCTCCGCTGGTTTCGGCGGGCCTTAAAATCAGTGGCAGCGCCGTCTGAGCTCTGAGCGTAGTAAATATCCTCGCTATAGAGACCAGGTAGCTCTCGTCATTAACCCCCAACTTTCTAA	Fungi	Ascomycota	Leotiomycetes	Helotiales	_	_	KU550989|k__Fungi;p__Ascomycota;c__Leotiomycetes;o__Helotiales;f__unidentified;g__unidentified;s__Helotiales_sp|SH205738.07FU	100	1e-67	98.62
OTU_621	154_1351597|F|ITS2	LR586678	GCACTCTCACATCTAACCTTGGGTTAAAATGTGGAACTGGGATGCGCCGGTTATCATAACGGCCCTCCTAAAATTCAGTTCTTGGCTGCTTCCTACTACAGCAGTTTGGCCTAATAGTTTTGAGTCTCCGATTCAAATCTTTGGCTAACATTTGCTTCAGTGACGTCAGCTTTGATACAGAAAACTCATTAAAC	Fungi	Mucoromycota	Umbelopsidomycetes	Umbelopsidales	Umbelopsidaceae	Umbelopsis	HQ021785|k__Fungi;p__Mucoromycota;c__Umbelopsidomycetes;o__Umbelopsidales;f__Umbelopsidaceae;g__Umbelopsis;s__Umbelopsis_sp|SH196099.07FU	99	6e-97	100
OTU_622	154_1351650|F|ITS2	LR586679	CAACCCTCAAGCTTTGCTTGGTGTTGGGGTCCTACGCCTCGCGCGTAGGCCCTTAAGACTAGTGGCGGACCTTTTGTGATCCCGAGCGTAGTAATTATTACCGCTTTGGAGAGCTGGAGGGACCTAGCCGTTAAACCCCATATTCTCAA	Fungi	Ascomycota	Sordariomycetes	Sordariales	_	_	MF331260|k__Fungi;p__Ascomycota;c__Sordariomycetes;o__Sordariales;f__unidentified;g__unidentified;s__Sordariales_sp	100	3e-73	100
OTU_623	154_1351699|F|ITS2	LR586680	CAACCCTCAAGCACAGCTTGGTATTGGGCTCCGCTACTTACCTAGCGGGCCTTAAAATCAGTGGCGGCGCCGTCGAGGCCCTGAGCGTAGTAAATATCCTCGCTATAGGGACTCGGTGGACACTAGCCATCAACCCCCAACTTTCTAA	Fungi	Ascomycota	Leotiomycetes	Helotiales	Hyaloscyphaceae	Cistella	HE814101|k__Fungi;p__Ascomycota;c__Leotiomycetes;o__Helotiales;f__Hyaloscyphaceae;g__Cistella;s__Cistella_sp|SH018473.07FU	100	1e-72	100
OTU_624	154_1351972|F|ITS2	LR586681	AACACCTCAAAACTCTTGGTTTTTTCCATGAGTTTTGGACTTGAGCAAACCCAACGCCTTCTCTCACGATTTGGCGGCGGGTTGCTTGAAATGCAGGTGCAGCTGGACATTCTCCTGAGCTAAAAGCATATTTATTTAGTCCCGTCAAACGGATTATTACTTTTGCTGCAGCTAACATAAAGGGAGTTTTGACCGTATTGGCTGACTGATGCAGGATTTCACAGAGTCGGAAACGATTCTGTCAA	Fungi	Mortierellomycota	Mortierellomycetes	Mortierellales	Mortierellaceae	Mortierella	KU375099|k__Fungi;p__Mortierellomycota;c__Mortierellomycetes;o__Mortierellales;f__Mortierellaceae;g__Mortierella;s__Mortierella_sp|SH180121.07FU	100	3e-126	100
OTU_625	154_1352298|F|ITS2	LR586682	TCACCCCTCAAGCCCTCGGCTTGGTGTTGGACGGCTTGGTCGTGGAAATCCCGACCCCTCCTAAAGACAATGACGGCGGCCTGTGGCACCCCCGGTACACTGAGCTTTTTACTGAGCACGTATCGGACAAGGGTGCCCGGGACACGGTCCTCTCCTTTCACTAGGAAACTTTTCTTA	Fungi	Ascomycota	Eurotiomycetes	Chaetothyriales	Herpotrichiellaceae	Cladophialophora	HM208746|k__Fungi;p__Ascomycota;c__Eurotiomycetes;o__Chaetothyriales;f__Herpotrichiellaceae;g__Cladophialophora;s__Cladophialophora_sp|SH213278.07FU	100	1e-88	100
OTU_626	154_1352607|F|ITS2	LR586683	TCACCCCTCAAGCCCCGTGCTTGGTGTTGGACGGCCCGGTCGAGGTTACTCGACCCCTCCTAAAGACAATGACGGCGGCCTGTGGTTCCCCCGGTACACTGAGCTTTTAACTGAGCACGTATCGGAGAAGGGCGCCCGGGACACGGTCCTCTCCTTTGACTAGGAAACTTTTACAA	Fungi	Ascomycota	Eurotiomycetes	Chaetothyriales	Herpotrichiellaceae	Cladophialophora	KT219702|k__Fungi;p__Ascomycota;c__Eurotiomycetes;o__Chaetothyriales;f__Herpotrichiellaceae;g__Cladophialophora;s__Cladophialophora_sp	100	2e-86	99.43
OTU_627	154_1353672|F|ITS2	LR586684	CAACCCTTAAGCCTAGCTTAGTGTTAGGAGCTTACAGCGATGTAACTCCCTAAAGTCATTGGCAGAGCTAAATCAACTCTCAGCGTAGTAATTTTCATCTCGCTCTTGTAGTTGGTCTGGCGATCGCCATAAAACCTTTTACTTTTTCAAT	Fungi	Ascomycota	Sordariomycetes	Xylariales	Microdochiaceae	Idriella	KY591575|k__Fungi;p__Ascomycota;c__Sordariomycetes;o__Xylariales;f__Microdochiaceae;g__Idriella;s__Idriella_sp	100	1e-68	98.01
OTU_628	154_1354088|F|ITS2	LR586685	AATCTCAATCTAATATGTTTTCTGAACATGTTAGGCTTGGACTTGGGTGTCTGCCAGCAATGGCTCACCTCAAATGACTTAGTGGAACATCCCACATCAGTGTTAGACGTAATAAGTTTCGTCTCTCCTTGTGGTGATGACTGCTCAAAACCTGCCATCGCGCACCTTTTGA	Fungi	Basidiomycota	Tremellomycetes	Tremellales	Rhynchogastremataceae	Papiliotrema	MF620126|k__Fungi;p__Basidiomycota;c__Tremellomycetes;o__Tremellales;f__Rhynchogastremataceae;g__Papiliotrema;s__Papiliotrema_flavescens	100	7e-86	100
OTU_629	154_1354972|F|ITS2	LR586686	CAACCCTCAAGCCCCCTGTGGACTTGGTGTTGGGGACCGGCGACAGCCTCCTGTCGCCGCCCCCTAAATGAATTGGCGGCCCCGTCGCGGCCCTCCTCTGCGTAGTAGCACACACCTCGCAACAGGAGCCCGTCGGTGGCCACTGCCGTAAAACACCCAACTTTTTCAG	Fungi	Ascomycota	Sordariomycetes	Hypocreales	Clavicipitaceae	Paecilomyces	JN559403|k__Fungi;p__Ascomycota;c__Sordariomycetes;o__Hypocreales;f__Clavicipitaceae;g__Paecilomyces;s__Paecilomyces_sp|SH195504.07FU	100	1e-82	99.41
OTU_630	154_1355673|F|ITS2	LR586687	AATCTCAACCATTAGGGTTTCTTAATGGCTTGGATTTGGAGGTTGCCATTCTGAATGGCTCCTCTCAAAAGAGTTAGCGAGTTTAACTATTGCTATCTGGCGTAATAAGTTTCGCTGGAATGGTATTGTGAAGCGCGCTTCTAATCGTCTTCGGACAATTACTTTGA	Fungi	Basidiomycota	Tremellomycetes	Trichosporonales	Trichosporonaceae	Trichosporon	KX302021|k__Fungi;p__Basidiomycota;c__Tremellomycetes;o__Trichosporonales;f__Trichosporonaceae;g__Trichosporon;s__Trichosporon_akiyoshidainum|SH182010.07FU	100	4e-83	100
OTU_631	154_1356062|F|ITS2	LR586688	TCACCCCTCAAGCCCCGTGCTTGGTGTTGGACGGCCGGTCGAGCGATCGACCCCTCCTAAAGACAATGACGGCGGCCTGCGGTTCCCCCGGTACACTGAGCTTTTTACGGAGCACGTATCGGACAAGGGCACCCGGGACCCGGTCCTCTCCTTTCACAAGGAAACTTCTAT	Fungi	Ascomycota	Eurotiomycetes	Chaetothyriales	Herpotrichiellaceae	Cladophialophora	FM999593|k__Fungi;p__Ascomycota;c__Eurotiomycetes;o__Chaetothyriales;f__Herpotrichiellaceae;g__Cladophialophora;s__Cladophialophora_sp|SH026632.07FU	100	5e-82	98.83
OTU_632	154_1356963|F|ITS2	LR586689	TCACCCCTCAAGCCCCGTGCTTGGTGTTGGACGGCCGGTCGAGGCACCTCGACCCCTCCTAAAGACAATGACGGCGGCCTGTGGTTCCCCCGGTACACTGAGCTTTTAACTGAGCACGTATCGGACAAGGGCGCCCAGGACCCGGTCCTCTCCTTTGACTAGGAAACTTCTTCAA	Fungi	Ascomycota	Eurotiomycetes	Chaetothyriales	Herpotrichiellaceae	Cladophialophora	LC096444|k__Fungi;p__Ascomycota;c__Eurotiomycetes;o__Chaetothyriales;f__Herpotrichiellaceae;g__Cladophialophora;s__Cladophialophora_sp|SH196392.07FU	100	7e-86	99.43
OTU_633	154_1360470|F|ITS2	LR586690	CAACCCTCAAGCTTTGCTTGGTCTTGGGCACTGCCGGGAACGGCTTGCCTTAAAATCAGTGGCGGTGCCATTCGAGCTCTACGCGTAGTAATAAACCCCTCGCGATTGAGTCTTGGTGGATGCTTGCCAGCAACCCTCAATTTTTTAT	Fungi	Ascomycota	Leotiomycetes	Helotiales	Helotiaceae	Hymenoscyphus	KU204586|k__Fungi;p__Ascomycota;c__Leotiomycetes;o__Helotiales;f__Helotiaceae;g__Hymenoscyphus;s__Hymenoscyphus_serotinus|SH194254.07FU	99	7e-70	99.32
OTU_634	154_1361554|F|ITS2	LR586691	ACACCCATCAAGCCTGGCTTGGTCTTGGGCGTCGGGACCTCCCCGCGCCCCGATTTCGCCGGCTGGACGACCCCGATCTCAAGCGTTGTGATGAATCTCGCTGGAGGGATGGGCGGCCATGCCGTTAACCTCGTAATCAA	Fungi	Ascomycota	Dothideomycetes	Capnodiales	Teratosphaeriaceae	_	LN912642|k__Fungi;p__Ascomycota;c__Dothideomycetes;o__Capnodiales;f__Teratosphaeriaceae;g__unidentified;s__Teratosphaeriaceae_sp	100	2e-66	99.29
OTU_635	154_1363833|F|ITS2	LR586692	CAACCCTCAAGCCCCCTGTGGACTTGGTGTTGGGGACCGGCGACAATCACCTGTCGCCGCCCCCTAAATGAATTGGCGGCCCCGTCGCGGCCCTCCTCTGCGTAGTAGCATACACCTCGCAACAGGAGCCCGTCGGTGGCCACTGCCGTAAAACACCCCAAACTTTTTTAG	Fungi	Ascomycota	Sordariomycetes	Hypocreales	Clavicipitaceae	Metarhizium	LC096389|k__Fungi;p__Ascomycota;c__Sordariomycetes;o__Hypocreales;f__Clavicipitaceae;g__Metarhizium;s__Metarhizium_sp|SH195497.07FU	100	2e-85	100
OTU_636	154_1364574|F|ITS2	LR586693	GCACTCTCACACCTAACCTTTGGGTTATGATGTGGAATTGGGATGCGCCGACTTTCATTAGCCGGCACTCCTAAAATGTAGCTCTTGGCTGTTTCCTACTACAGCAGTTTGGCCTAATAGTTTTGACTTTTGTCAAATCTTTGGCTACATTTGCTTCTGGAAATCAGTCTTGATAATACAGAAAACTCATTTCAAA	Fungi	Mucoromycota	Umbelopsidomycetes	Umbelopsidales	Umbelopsidaceae	Umbelopsis	KU738457|k__Fungi;p__Mucoromycota;c__Umbelopsidomycetes;o__Umbelopsidales;f__Umbelopsidaceae;g__Umbelopsis;s__Umbelopsis_isabellina|SH196090.07FU	100	4e-99	100
OTU_637	154_1365797|F|ITS2	LR586694	CTGCCCTCAAGCACGGCTTGTGTGTTGGGTGCGGTCCCCCCGGGGACCTGCCCGAAAGGCAGCGGCGACGTCCGTCTGGTCCTCGAGCGTATGGGGCTTTGTCACTCGCTCGGGACGGACCTGCGGGGGTTGGTCACCACCATATTTTACCAC	Fungi	Ascomycota	Eurotiomycetes	Eurotiales	Trichocomaceae	Talaromyces	JX091470|k__Fungi;p__Ascomycota;c__Eurotiomycetes;o__Eurotiales;f__Trichocomaceae;g__Talaromyces;s__Talaromyces_stellenboschiensis|SH209380.07FU	100	2e-75	100
OTU_638	155_1366528|F|ITS2	LR586695	AATTCTCAACCCCCCTATTTTGTAATGAGATAGGTTTTGTGGGCTTGGATTATGGCTGCCTGTCGGTTCATCACGAGTCGGCTCAGCTGAAATACACGAGCATCCCAGTTGAAACAGCGACGGCTTGACTCGGCGTAATAACATATTTCGCTGAGGACGTCCACTTAACGTTTCAAGCAGTGGGGCTTCTAATGCATATCCATCTTAAGC	Fungi	Basidiomycota	Microbotryomycetes	Sporidiobolales	_	_	LN912028|k__Fungi;p__Basidiomycota;c__Microbotryomycetes;o__Sporidiobolales;f__unidentified;g__unidentified;s__Sporidiobolales_sp	100	1e-88	94.76
OTU_639	155_1367770|F|ITS2	LR586696	CAACCCTCAAGCATAGCTTGGTATTGGGCTCCGCTACTTACCTAGCGGGCCTTAAAATCAGTGGCGGTGCCGTCGAGGCCCTGAGCGTAGTAAATATCCTCGCTATAGGGACTCGGTAGGCAGTAGCCATCAACCCCAACTTTCTAA	Fungi	Ascomycota	Leotiomycetes	Helotiales	Hyaloscyphaceae	Cistella	HE814101|k__Fungi;p__Ascomycota;c__Leotiomycetes;o__Helotiales;f__Hyaloscyphaceae;g__Cistella;s__Cistella_sp|SH018473.07FU	100	4e-62	95.95
OTU_640	155_1369546|F|ITS2	LR586697	CACCACTCAAGCCTGGCTTGGTATTGGGCGTCGCGGCTCCGCGCGCCTTAAAGTCTTCCGGCTGAGCTGTCCGTCTCTAAGCGTTGTGGCAACTATTCGCTTCGGAGGTCGGGTGGCCGCGGCCGTTAAATCTTTCACAA	Fungi	Ascomycota	Dothideomycetes	Capnodiales	Mycosphaerellaceae	Pallidocercospora	KP896014|k__Fungi;p__Ascomycota;c__Dothideomycetes;o__Capnodiales;f__Mycosphaerellaceae;g__Pallidocercospora;s__Pallidocercospora_crystallina|SH206775.07FU	100	3e-68	100
OTU_641	155_1369985|F|ITS2	LR586698	CACCACTCAAGCCTGGCTTGGTATTGGGCGTCGCGGTGTTCCGCGCGCCTTAAAGTCTTCCGGCTGAGCTGTCCGTCTCTAAGCGTTGTGGATTTTTCAATTCGCTTCGGAGTGCGGGTGGCCGCGGCCGTTAAATCTTTATTCAAA	Fungi	Ascomycota	Dothideomycetes	Capnodiales	Mycosphaerellaceae	Pseudocercosporella	KX287302|k__Fungi;p__Ascomycota;c__Dothideomycetes;o__Capnodiales;f__Mycosphaerellaceae;g__Pseudocercosporella;s__Pseudocercosporella_myopori|SH206772.07FU	100	4e-72	100
OTU_642	155_1370059|F|ITS2	LR586699	AGCTCTCAAGCGATAATAACTTTATTGTTATTATTTAGCTTGGATTTGGGACCCTGCTGTGTTACAACGGCTGTCCCTAAATGCATTAGCCGGCTCTAATGAAAGACTTGGTTCTTACTCGGTGTGATAATTATCTTACGCTGAGGACATTTCCTGTAAAAGGGAGATGGCCAGGACTATTATTAGGCTGCTTCTAATCGTCTCTTCTGACAAACTTTATTCAA	Fungi	Basidiomycota	Agaricomycetes	Cantharellales	Cantharellales_fam_Incertae_sedis	Sistotrema	UDB028054|k__Fungi;p__Basidiomycota;c__Agaricomycetes;o__Cantharellales;f__Cantharellales_fam_Incertae_sedis;g__Sistotrema;s__Sistotrema_sp|SH191248.07FU	100	5e-98	95.54
OTU_643	155_1370441|F|ITS2	LR586700	CAACCCTCAGGCCCTGCCTGGCGTTGGAGGACTGCGCACCGCAGCCTCCCAAAGCGAGCGGCGGCGGCGCCCCGAAACCGAACGCAGTAGTTTTCTCTCGTTCTGGGTCCGGGTCGTTGTCCTGCCGGAAAACCCCCATCTATTCAAT	Fungi	Ascomycota	Sordariomycetes	Chaetosphaeriales	Chaetosphaeriaceae	Chloridium	AB846979|k__Fungi;p__Ascomycota;c__Sordariomycetes;o__Chaetosphaeriales;f__Chaetosphaeriaceae;g__Chloridium;s__Chloridium_sp|SH181582.07FU	100	6e-71	99.32
OTU_644	155_1372202|F|ITS2	LR586701	CAACCCTTAAGCCTAGCTTAGTGTTGGGAGACTGCCTAATACGCAGCTCCTCAAAACCAGTGGCAGAGTTTTTACGTACTCTGAGCGCAGTAATTCTATTCTCGCTTCTGAAAACGTCTAGACGATAGCCAAAAACCGCATGCTTCGGCAGCACTTTTTAAT	Fungi	Ascomycota	Sordariomycetes	Xylariales	Microdochiaceae	Microdochium	MF328178|k__Fungi;p__Ascomycota;c__Sordariomycetes;o__Xylariales;f__Microdochiaceae;g__Microdochium;s__Microdochium_sp	100	2e-80	100
OTU_645	155_1372789|F|ITS2	LR586702	CAACCCTCAAGCCCCCGGCTTGGTATTGGGCATCGCCGGTCACGGCGTGCCTTAAAATCAGTGGCGGTGCCATCTGGCTCTAAGCGTAGTAACACTCTCGCTCTGGGTGCCCGGTGGTCGCTGGCCAGCAACCCCATCTTTTTAA	Fungi	Ascomycota	Leotiomycetes	Helotiales	_	_	KU208058|k__Fungi;p__Ascomycota;c__Leotiomycetes;o__Helotiales;f__unidentified;g__unidentified;s__Helotiales_sp	97	1e-62	97.86
OTU_646	155_1372941|F|ITS2	LR586703	CAACCCTCAGAACCCCTTTGGGGGATCTGGCGTTGGGGATCGGCAGTCCTGCCGGCCCCGAAATATAGTGGCGGTCTCTCTGTGACCTTCCCTGTGTAGTAGCGATACCTCGCAGCGGGATAGCAGTTTGGCCACGCCGTAAAACACCCAACTTCTCAA	Fungi	Ascomycota	Sordariomycetes	Hypocreales	Bionectriaceae	Ovicillium	MF331041|k__Fungi;p__Ascomycota;c__Sordariomycetes;o__Hypocreales;f__Bionectriaceae;g__Ovicillium;s__Ovicillium_sp	100	1e-78	100
OTU_647	155_1373511|F|ITS2	LR586704	CAACCCTCAAGCACTGCTTGGTGTTGGGGCACTGCTCCTCTCGCGGGGAGCAGGCCCTGAAATTCAGTGGCGAGCTCGCCAGGACCCCGAGCGCAGTAGTTAAACCCTCGCTCTGGAAGGCCCTGGCGGTGCCCTGCCGTTAAACCCCCAACTCTTGAAA	Fungi	Ascomycota	Sordariomycetes	Diaporthales	Valsaceae	Phomopsis	KU512713|k__Fungi;p__Ascomycota;c__Sordariomycetes;o__Diaporthales;f__Valsaceae;g__Phomopsis;s__Phomopsis_sp|SH185519.07FU	100	3e-79	100
OTU_648	155_1374022|F|ITS2	LR586705	CTGCCCTCAAGCACGGCTTGTGTGTTGGGCTTCGCCCCCCGGCTCCCGGGGGGCGGGCCCGAAAGGCAGCGGCGGCACCGCGTCCGGTCCTCGAGCGTATGGGGCTTTGTCACCCGCTCTGTAGGCCCGGCCGGCGCCCGCCGGCGACCCCAATCAATCTTTCCA	Fungi	Ascomycota	Eurotiomycetes	Eurotiales	Aspergillaceae	Penicillium	KY591116|k__Fungi;p__Ascomycota;c__Eurotiomycetes;o__Eurotiales;f__Aspergillaceae;g__Penicillium;s__Penicillium_sp	100	5e-82	100
OTU_649	155_1376101|F|ITS2	LR586706	AACTCTCAACCCCCTCATTTTGTAATGAAGTGTAGCGTGGGCTTGGATTATGGCTGTCTGTCGGCTTAACCGCCGGCTCAGCTGAAATACACGAGCAACCCAGTTTAAAACCCTGACGGCTTGACTCGGCGTAATAATTATTTCGCTGAGGACGTCTAACCTTTAAATCGTTAGTGGTGCTTCTAATGCATTATTCATTTAAGC	Fungi	Basidiomycota	Cystobasidiomycetes	Cystobasidiomycetes_ord_Incertae_sedis	Symmetrosporaceae	Symmetrospora	LC216897|k__Fungi;p__Basidiomycota;c__Cystobasidiomycetes;o__Cystobasidiomycetes_ord_Incertae_sedis;f__Symmetrosporaceae;g__Symmetrospora;s__Symmetrospora_sp|SH205936.07FU	100	1e-103	100
OTU_650	155_1376582|F|ITS2	LR586707	GTACCTTCAAGCTTTGCTTGGTGTTGGGTGCTTGTCTTTTTGTTAAGACTCACCTCAAAGTCATTGGCAGCCAGTGTTTTGGTAGTAAGCGCAGCACATTTTGCGTCTTGGTCCCTTAACAGCAGCATCCATCAAGCCATTTTCTCAC	Fungi	Ascomycota	Dothideomycetes	Pleosporales	Phaeosphaeriaceae	Phaeosphaeriopsis	KU529841|k__Fungi;p__Ascomycota;c__Dothideomycetes;o__Pleosporales;f__Phaeosphaeriaceae;g__Phaeosphaeriopsis;s__Phaeosphaeriopsis_musae|SH182912.07FU	100	1e-72	100
OTU_651	155_1379679|F|ITS2	LR586708	ACACCCTCAAGCTCTGCTTGGTGTTGGGCGTCTGTCCCGCCTCCGTGCGCGGACTCGCCTCAAAGTCATTGGCAGCGGTCTCGTCGGCTTCTCGCGCAGCACATTTGCGCTTCTCGGAGCCCCGGCGGATCAGCGTCCAGCAAGCAATTTCATG	Fungi	Ascomycota	Dothideomycetes	Pleosporales	Periconiaceae	Periconia	MF435088|k__Fungi;p__Ascomycota;c__Dothideomycetes;o__Pleosporales;f__Periconiaceae;g__Periconia;s__Periconia_byssoides	100	6e-76	100
OTU_652	155_1382463|F|ITS2	LR586709	TAATCTCACCACCTCGACTTCTTGTCTTGGTGCGTGGACTTGGACGTTGCCGTGTAACAAACGGCTCGTCTTAAATGCCTGAGTGTACCCTGCCTTGCAGCGTATTCGGTGTGATAAATCTTCACCGGAGTTGGTCTTTGGGACCGCGTTTGTATCGGCGGCTCTATGCTTCGAACCGTCTTTGAAAGAGACAACCTTTGACA	Fungi	Basidiomycota	Agaricomycetes	Sebacinales	Serendipitaceae	_	FN663767|k__Fungi;p__Basidiomycota;c__Agaricomycetes;o__Sebacinales;f__Serendipitaceae;g__Serendipita;s__Serendipita_sp|SH180013.07FU	100	2e-52	85.17
OTU_653	155_1383274|F|ITS2	LR586710	AACCCTCAACCCCCCTGTTTTGTAATGAAACAGGCGTCTGGGCTTGGATTCTGGCTGTCTTGCCGGCCCTGTATAGGGTCAGCTCAGCTGAAATGTACGAGCAGCTTGTATTTCGATAGCATAGAAAGCTTCACTCGGCGTAATAACACTTATTCTCGTCAAGTCGAATGCAGTCTTATCGTTAGACGGCGCTTATAAATCGCTTCACCTTTGAGTGAAACACTTGAAC	Fungi	Basidiomycota	Cystobasidiomycetes	Erythrobasidiales	Erythrobasidiaceae	Erythrobasidium	HE584881|k__Fungi;p__Basidiomycota;c__Cystobasidiomycetes;o__Erythrobasidiales;f__Erythrobasidiaceae;g__Erythrobasidium;s__Erythrobasidium_sp|SH206021.07FU	78	2e-67	92.86
OTU_654	156_1384056|F|ITS2	LR586711	AAATCTTCAAAGTAGACCTTTTGTTAATTCAATTGGTTCCTTACTTTGGTATTGGAGGTCTTTGCAGCTTCACACCTGCTCCTCTTTGTTCATTAGCTGGATCTCAGTGTTATGCTTGGTTCCACTCAGCGTGATAAGTATCTATCGCTGAGGACACTGTAAAAAGTGGCCAAGGTAAATGCAGATGAACCGCTTCTAACAGTCCATTGACTTGGACAATTAATTTTTATG	Fungi	Basidiomycota	Agaricomycetes	Cantharellales	Ceratobasidiaceae	Thanatephorus	DQ279016|k__Fungi;p__Basidiomycota;c__Agaricomycetes;o__Cantharellales;f__Ceratobasidiaceae;g__Thanatephorus;s__Thanatephorus_sp|SH027478.07FU	100	2e-112	98.29
OTU_655	156_1384330|F|ITS2	LR586712	CAACCCTCAGGCCCTGCCTGGCGTTGGAGGACTGCACTGCAGCCTCCCAAAGCAAGCGGCGGCGGCGCCCCAAAACCGAACGCAGTAGTTACTTCTCGTTCTGGGTGTGGGACGTTGACCTGCCGGAAAACCCCATCTTTTTAGT	Fungi	Ascomycota	Sordariomycetes	Chaetosphaeriales	Chaetosphaeriaceae	Chloridium	KY588725|k__Fungi;p__Ascomycota;c__Sordariomycetes;o__Chaetosphaeriales;f__Chaetosphaeriaceae;g__Chloridium;s__Chloridium_sp	100	6e-71	100
OTU_656	156_1384433|F|ITS2	LR586713	CAACCCTCGAACCCCCTAGGGGGTCCGGCGTTGGGGATCGGGAACCCCTAAGACGGGATCCCGGCCCCGAAATACAGTGGCGGTCTCGCCGCAGCCTCTCCTGCGCAGTAGTTTGCACAACTCGCACCGGGAGCGCGGCGCGTCCACGTCCGTAAAACACCCAACTTCTGAAA	Fungi	Ascomycota	Sordariomycetes	Hypocreales	Hypocreaceae	Trichoderma	MF136547|k__Fungi;p__Ascomycota;c__Sordariomycetes;o__Hypocreales;f__Hypocreaceae;g__Trichoderma;s__Trichoderma_sp|SH187763.07FU	100	2e-86	100
OTU_657	156_1390505|F|ITS2	LR586714	TTCAAACATCAAGCTCTGCTTGGTCTTGGGCGTCACCGGTCCCGGTGTGCCTTAAAATCAGTGGCGGCGCCATCTGGCTCTAAGCGTAGTACATACTCTCGCTACAGACGTCTGGTGGATGCTGGCCAGCAACCCCCAACTTATCAA	Fungi	Ascomycota	Leotiomycetes	Helotiales	Dermateaceae	Pezicula	HQ889712|k__Fungi;p__Ascomycota;c__Leotiomycetes;o__Helotiales;f__Dermateaceae;g__Pezicula;s__Pezicula_ericae|SH201603.07FU	95	1e-67	100
OTU_658	157_1391318|F|ITS2	LR586715	CAACCCTCGAACCCCTCCGGGGGGTCGGCGTTGGGGATCGGGAACCCCTAAGACGGGATCCCGGCCCCGAAATACAGTGGCGGTCTCGCCGCAGCCTCTCCTGCGCAGTAGTTTGCACAACTCGCACCGGGAGCGCGGCGCGTCCACGTCCGTAAAACACCCAACTTTCTGAAA	Fungi	Ascomycota	Sordariomycetes	Hypocreales	Hypocreaceae	Trichoderma	MF136557|k__Fungi;p__Ascomycota;c__Sordariomycetes;o__Hypocreales;f__Hypocreaceae;g__Trichoderma;s__Trichoderma_sp|SH187755.07FU	100	5e-87	100
OTU_659	157_1391666|F|ITS2	LR586716	CTGCCCTCAAGCCCGGCTTGTGTGTTGGGCCCTGCTCCCCCGGGGGCAGGCCCGAAAGGCAGTGGCGGCACCGCGTCCGGTCCTCGAGCGTATGGGGCTTTGTCACCCGCTCTGTAGGCCCGGCCGGCGCTTGCCGACCCCCATCAATCTTTTTTCA	Fungi	Ascomycota	Eurotiomycetes	Eurotiales	Aspergillaceae	Penicillium	KX640592|k__Fungi;p__Ascomycota;c__Eurotiomycetes;o__Eurotiales;f__Aspergillaceae;g__Penicillium;s__Penicillium_sp|SH182485.07FU	100	1e-77	100
OTU_660	157_1391894|F|ITS2	LR586717	CAACCCTCGAACCCCTCCGGGGGGTCGGCGTTGGGGATCGGCCCTTTACGGGGCCGGCCCCGAAATACAGTGGCGGTCTCGCCGCAGCCTCTCCTGCGCAGTAGTTTGCACACTCGCATCGGGAGCGCGGCGCGTCCACAGCCGTTAAACACCCCAAACTTCTGAAA	Fungi	Ascomycota	Sordariomycetes	Hypocreales	Hypocreaceae	Trichoderma	MF187624|k__Fungi;p__Ascomycota;c__Sordariomycetes;o__Hypocreales;f__Hypocreaceae;g__Trichoderma;s__Trichoderma_virens	100	4e-83	100
OTU_661	157_1392380|F|ITS2	LR586718	CAACCCTTAAGCCTAGCTTAGTGTTGGGAGCCTACTGCTTTTGCTAGCGGTAGCTCCTGAAATACAACGGCGGATCTGCGATATCCTCTGAGCGTAGTAATTTTTATCTCGCTTTTGACTGGAGTTGCAGCGTCTTTAGCCGCTAAACCCCCCAATTTTTAAT	Fungi	Ascomycota	Sordariomycetes	Xylariales	Sporocadaceae	Pestalotiopsis	KY703410|k__Fungi;p__Ascomycota;c__Sordariomycetes;o__Xylariales;f__Sporocadaceae;g__Pestalotiopsis;s__Pestalotiopsis_caudata	100	6e-81	100
OTU_662	157_1399178|F|ITS2	LR586719	ACACCCATCAAGCCTGGCTTGGTCTTGGGCGTCGGGGTTTCCCCGCGCCCCGATTTCGCCGGCTGGACGACCCCGATCTCAAGCGTTGAGGTAACAATCTCGCTGGAGGCACGGGCGGCCAGGCCGTTAAACTTCTTAATCAAA	Fungi	Ascomycota	Dothideomycetes	Capnodiales	Teratosphaeriaceae	_	LN912118|k__Fungi;p__Ascomycota;c__Dothideomycetes;o__Capnodiales;f__Teratosphaeriaceae;g__unidentified;s__Teratosphaeriaceae_sp	100	9e-69	99.31
OTU_663	157_1402362|F|ITS2	LR586720	CAACCCTCAAGCACAGCTTGGTGTTGGGACTCGCGTTAATTCGCGTTCCTCAAATTGATTGGCGGTCACGTCGAGCTTCCATAGCGTAGTAGTAAAACCCTCGTTACTGGTAATCGTCGCGGCCACGCCGTTAAACCCCAACTTCTGAA	Fungi	Ascomycota	Sordariomycetes	Hypocreales	Nectriaceae	Fusarium	KX599233|k__Fungi;p__Ascomycota;c__Sordariomycetes;o__Hypocreales;f__Nectriaceae;g__Fusarium;s__Fusarium_sp	100	3e-73	100
OTU_664	157_1405258|F|ITS2	LR586721	CAACCCTCGAACCCCTCCGGGGGGTCGGCGTTGGGGATCGGCCCTGCCTTTTGGCGGTGGCCGTCTCCGAAATACAGTGGCGGTCTCGCCGCAGCCTCTCCTGCGCAGTAGTTTGCACACTCGCATCGGGAGCGCGGCGCGTCCACAGCCGTTAAACACCCAACTTCTGAAA	Fungi	Ascomycota	Sordariomycetes	Hypocreales	Hypocreaceae	Trichoderma	KU507621|k__Fungi;p__Ascomycota;c__Sordariomycetes;o__Hypocreales;f__Hypocreaceae;g__Trichoderma;s__Trichoderma_harzianum|SH190868.07FU	100	7e-86	100
OTU_665	157_1412436|F|ITS2	LR586722	TCACCCCTCAAGCCCTGGCTTGGTATTTGGGGTTTCGCGGTTTCGCGGCCCTTAAAATCAGTGGCGGTGCCATCTTGGCTCTAAGCGTAGTAATTCTCTCGCTATAGGGTCTCGGCGGTAGCTTGCTAGAAACCCCCTATTTTTCTAC	Fungi	Ascomycota	Leotiomycetes	Helotiales	Helotiaceae	Meliniomyces	KC876250|k__Fungi;p__Ascomycota;c__Leotiomycetes;o__Helotiales;f__Helotiaceae;g__Meliniomyces;s__Meliniomyces_vraolstadiae|SH181081.07FU	99	3e-54	93.15
OTU_666	158_1413471|F|ITS2	LR586723	GAAACCCTCACCCCTGCGATGTCAAAGTCGTGGACGGTGGATTTGGACGCTGCCGTTGTTGGCTCGTCTCGAAATGCATTAGCCGTGCGCGTCGCGCCAGCGCCTCTCGGTGTGATAATTATCTACGCCGTTCAGAGTGCCAGTGCCCAAGACCGTGGCTTATAGCCGTCTTCGGACAATTCACTTTAACG	Fungi	Basidiomycota	Agaricomycetes	Auriculariales	Auriculariaceae	Auricularia	HQ829337|k__Fungi;p__Basidiomycota;c__Agaricomycetes;o__Auriculariales;f__Auriculariaceae;g__Auricularia;s__Auricularia_sp|SH214011.07FU	100	2e-91	98.43
OTU_667	158_1413537|F|ITS2	LR586724	AATCCAATCAAGCCTGGCTTGGTATTGGGCGGCGGGACTCCCCCGCGCCCCAATTTCACCGGCTGGCCGTCGCCCGTCTTAGCGTTGTGACACACTTCTCGCTAGCGATGGGAGCGGACCACGCCGTTAGAACCCATGAATTTCAATCGAAATTCGATTA	Fungi	Ascomycota	Dothideomycetes	Capnodiales	_	_	LN911457|k__Fungi;p__Ascomycota;c__Dothideomycetes;o__Capnodiales;f__unidentified;g__unidentified;s__Capnodiales_sp	100	3e-79	100
OTU_668	158_1413676|F|ITS2	LR586725	AACAAGATCAACTCTAGTTGAGAGTTGGGCATGGCCTAATATTTTATATATCTGGCTTGAATATATCGAGTTGATGAGCTTCCCAGTACGGCTCAATGTGTGCTAGCGAGACAGTCGTCCCGATCTCACATTAATGTCGCATTGCAGAGTTCTGTCCACAGCTCGCTAAAACTTATAATCAA	Fungi	Cryptomycota	_	_	_	_	KX194192|k__Fungi;p__Rozellomycota;c__Rozellomycotina_cls_Incertae_sedis;o__GS11;f__unidentified;g__unidentified;s__GS11_sp	100	2e-91	100
OTU_669	158_1413678|F|ITS2	LR586726	TCACCCCTCAAGCCCCGTGCTTGGTGTTGGACGGCCGGTCGAGCGATCGACCCCTCCCAAAGACAATGACGGCGGCCTGCGGTTCCCCCGGTACACTGAGCTTTCGCGAGCACGTGCCGGACAAGGGCGCCCGGGCCCCGGTCCTCTCCCCCCAGCGGGAAACTTTCTAT	Fungi	Ascomycota	Eurotiomycetes	Chaetothyriales	Herpotrichiellaceae	Cladophialophora	FM999593|k__Fungi;p__Ascomycota;c__Eurotiomycetes;o__Chaetothyriales;f__Herpotrichiellaceae;g__Cladophialophora;s__Cladophialophora_sp|SH026632.07FU	88	1e-58	94.04
OTU_670	158_1413754|F|ITS2	LR586727	TCCTCCCTCAAACCTCGGGTTTGGTGTTGGACCCAAGTTGTGTGAACAACTGGTCTCAAAGACAATGACGGCGTCCGTGGGACCCTCGGTGCAACGAGCTTTTTAACGAGCACGCGTCGAGTTTCAAGGACCTTCCGGGCCGGTCTCCTTCTTTTATTTACAAA	Fungi	Ascomycota	Eurotiomycetes	Chaetothyriales	Herpotrichiellaceae	Capronia	JQ354915|k__Fungi;p__Ascomycota;c__Eurotiomycetes;o__Chaetothyriales;f__Herpotrichiellaceae;g__Capronia;s__Capronia_sp|SH180461.07FU	100	2e-81	100
OTU_671	158_1416345|F|ITS2	LR586728	TAACCAATCCAGCTCGCTGGGTCTTGGGCACCGCCTCCTGGCGGGCCTCAAAATCAGTGGCGGTACGGCCGGGCTCTAAGCGTAGTAAACTTTCTCGCTATAGGGTCCCGGGCGGCACTAGCCAGCAACCCCCAATCTTTCACA	Fungi	Ascomycota	Leotiomycetes	Helotiales	Helotiaceae	Tricladium	LC033786|k__Fungi;p__Ascomycota;c__Leotiomycetes;o__Helotiales;f__Helotiaceae;g__Tricladium;s__Tricladium_sp|SH206120.07FU	100	2e-70	100
OTU_672	158_1417335|F|ITS2	LR586729	ACGACCGTCAAGCCTGGCTTGGTGTTTGGACGTCGGTCGTTGAGACCGCGTCCCAAAGACAATGGCGGTGTCGATTCAGTCCTCGGTGCAACGAGCTCCACGAGCACGCACCGCACGGGCTATCGGCGCCCGCCTAGACCCCTTATTTTCTCA	Fungi	Basidiomycota	Agaricomycetes	Agaricales	Clavariaceae	_	LN912297|k__Fungi;p__Basidiomycota;c__Agaricomycetes;o__Agaricales;f__Clavariaceae;g__unidentified;s__Clavariaceae_sp	100	4e-73	99.35
OTU_673	158_1417515|F|ITS2	LR586730	CACCCCTCAAGCTCTGCTTGGTCTTGGGCCGCGCCGCGCAAGCGGCTGGCCTCGAAAACAGTGGCGGCGCCATCTGGGCTCTCAGCGTAGTAATTTTTCTCGCTGTTGGGCTCCGGTGGTCGCCCGCCAACAACCCCTAACTTTTACA	Fungi	Ascomycota	Leotiomycetes	Helotiales	Helotiaceae	_	LN910574|k__Fungi;p__Ascomycota;c__Leotiomycetes;o__Helotiales;f__Helotiaceae;g__unidentified;s__Helotiaceae_sp	100	3e-69	98.65
OTU_674	158_1417677|F|ITS2	LR586731	TCACCCCTCAAGCCCCGCGCTTGGTGTTGGACGGCCGGTCGAGCGATCGACCCCTCCTAAAGACAATGACGGCGGCCTGCGGTTCCCCCGGTACACTGAGCTTTTCATCGAGCACGTACCGGACCAGGGCACCCGGGACCCGGTCTTCTCCCTTCACCGGGAAATTTTTCAAT	Fungi	Ascomycota	Eurotiomycetes	Chaetothyriales	Herpotrichiellaceae	Cladophialophora	UDB027635|k__Fungi;p__Ascomycota;c__Eurotiomycetes;o__Chaetothyriales;f__Herpotrichiellaceae;g__Cladophialophora;s__Cladophialophora_sp|SH213266.07FU	95	4e-68	95.12
OTU_675	158_1418559|F|ITS2	LR586732	TCACCCCTCAAGCCCCTTCTGGCTTGGTGTTGGACGGCCGGCGGCGACCGAGAGGTCCCCGCCCCTCCCAAAGACAATGACGGCGGCCTCGTTGGACCCCCGGTACACTGAGTTCTTCACGGGACACGTATCGGATCAAGGGTGCGCGTGGCACGGTCTGCCTCCCCTTCGTGGGAGAAACTTTTCTCAA	Fungi	Ascomycota	Eurotiomycetes	Chaetothyriales	Herpotrichiellaceae	_	LN910767|k__Fungi;p__Ascomycota;c__Eurotiomycetes;o__Chaetothyriales;f__Herpotrichiellaceae;g__unidentified;s__Herpotrichiellaceae_sp	100	3e-55	87.69
OTU_676	158_1419559|F|ITS2	LR586733	CAACCCTCAAGCTTAGCTTGGTCTTGGGCCATGCCGGGAACGGCCGGCCTTAAAACTAGTGGCGGCGCCGCCGGGCTCTACGCGTAGTAGTTATTTTCTCGCGTTTGGGTTTCGGTGGTCGCTGGCCAACAACCCCCAATTTTTTAT	Fungi	Ascomycota	Leotiomycetes	Helotiales	_	_	KX402936|k__Fungi;p__Ascomycota;c__Leotiomycetes;o__Helotiales;f__unidentified;g__unidentified;s__Helotiales_sp	100	2e-56	93.88
OTU_677	158_1420906|F|ITS2	LR586734	AAATATCAACCTTGACTTGGGTTTTGTGCTCGAGTCTTGGCTTGGATGTGGGTGCTTGCCGCTTTAACGAGCGGCTCACCTTAAATGTATTAGCTGGATCTGTCTTTGAGACTTGGTTTGACTTGGCGTAATAAGTATTTCGCTAAGGACATTCTTCGGAATGGCCTCGTTTCTGGGACGCTTGTCCGCTTTCCAATACAAGTTCCATTCGTGGACATGACTTTTTATT	Fungi	Basidiomycota	Tremellomycetes	Filobasidiales	Piskurozymaceae	Solicoccozyma	KY105431|k__Fungi;p__Basidiomycota;c__Tremellomycetes;o__Filobasidiales;f__Piskurozymaceae;g__Solicoccozyma;s__Solicoccozyma_aeria|SH190020.07FU	100	2e-117	100
OTU_678	158_1423026|F|ITS2	LR586735	TCACCCCTCAAGCCCCGTGCTTGGTGTTGGACGGCCGGTCGCCTCACCGCGACCCCTCCGAAAGACAATGACGGCGGCCTGTGGTTCCCCCGGTACACTGAGCTTTTCACGGAGCACGTACCGGACGAGGGCGCCCGGGACCCGGTCTTCTCCTTTAGCTAGGAAACTTTTAAT	Fungi	Ascomycota	Eurotiomycetes	Chaetothyriales	Herpotrichiellaceae	Cladophialophora	KX302071|k__Fungi;p__Ascomycota;c__Eurotiomycetes;o__Chaetothyriales;f__Herpotrichiellaceae;g__Cladophialophora;s__Cladophialophora_chaetospira|SH026657.07FU	100	1e-83	98.85
OTU_679	158_1424216|F|ITS2	LR586736	AAACCTTCAAGCTTTGCTTGGTGTTGGGTGTTTGTTCCGCCTTAGTGTGTGGACTCGCCTTAAATTCATTGGCAGCCGGTATGTTGGTTTCGTGCGCAGCACATTGCGTCACGCCTAGCAGACCTCCTCCCATTAAGCCTCTTTTTTA	Fungi	Ascomycota	Dothideomycetes	Pleosporales	Melanommataceae	Herpotrichia	DQ447998|k__Fungi;p__Ascomycota;c__Dothideomycetes;o__Pleosporales;f__Melanommataceae;g__Herpotrichia;s__Herpotrichia_sp	100	1e-63	95.95
OTU_680	158_1425414|F|ITS2	LR586737	TCAACCCTCAAGCCTGGCTTGTTGTTGGACCCGGGACCCTTTTCAGGGTTCACCGGTCTCAAAGACAATGACGGCGTCCGTGAGACCCTCGGTACAATGAGCTTTCTGAGCACGTACCGCAGTGGGCTGGCGGACCCGGTCCTCCTTTTTTAATTTCTAA	Fungi	Ascomycota	Eurotiomycetes	Chaetothyriales	Herpotrichiellaceae	_	LN912563|k__Fungi;p__Ascomycota;c__Eurotiomycetes;o__Chaetothyriales;f__Herpotrichiellaceae;g__unidentified;s__Herpotrichiellaceae_sp	100	1e-72	97.5
OTU_681	158_1425752|F|ITS2	LR586738	CAACCCTCAAGCCCAGCTTGGTATTGGGTCGCGCCGCCTGGCCGACCCCAAAGACAATGGTGGCGCCCCCCGGCCCTCAGCGTAGTACATCTCTCGCTGTAGGGTTCCGTGGCGGTGTCGACACCCTAAACGCACAA	Fungi	Ascomycota	Sordariomycetes	Xylariales	Xylariales_fam_Incertae_sedis	Fusidium	KF359560|k__Fungi;p__Ascomycota;c__Sordariomycetes;o__Xylariales;f__Xylariales_fam_Incertae_sedis;g__Fusidium;s__Fusidium_sp|SH174242.07FU	96	5e-51	94.66
OTU_682	158_1427028|F|ITS2	LR586739	CAACCCTCAAGCTCAGCTTGGTATTGGGCCTTCGCCGGGTGACCGGCGGGCCTTAAAGTCAGTGGCGGCGCCGTTGGGTCCTGAACGTAGTAACATACCTCTCGTTACAGGGTCCCCGCGTGCTTCTGCCATTAAACCCCCAATTTTCTAT	Fungi	Ascomycota	Leotiomycetes	Helotiales	Rutstroemiaceae	_	KT197018|k__Fungi;p__Ascomycota;c__Leotiomycetes;o__Helotiales;f__Rutstroemiaceae;g__unidentified;s__Rutstroemiaceae_sp	100	3e-69	98.01
OTU_683	158_1428346|F|ITS2	LR586740	TCACCCCTCAAGCCCCGTGCTTGGTGTTGGACGGCCGGTCGAGCGATCGACCCCTCCGAAAGACAATGACGGCGGCCTGTGGTTCCCCCGGTACACTGAGCTTCTCACCGAGCACGTACCGGACAAGGGCGCCCGGGACCCGGTCTTCTCCTCTCAGCAGGAAACTTCTCAA	Fungi	Ascomycota	Eurotiomycetes	Chaetothyriales	Herpotrichiellaceae	Cladophialophora	JN890098|k__Fungi;p__Ascomycota;c__Eurotiomycetes;o__Chaetothyriales;f__Herpotrichiellaceae;g__Cladophialophora;s__Cladophialophora_sp|SH026648.07FU	100	1e-82	98.84
OTU_684	158_1429687|F|ITS2	LR586741	CAACCCTCAAGCCCCCGGGTTTGGTGTTGGGGATCGGCTCTGCCCTTCTGGGCGGTGCCGCCCCCGAAATACATTGGCGGTCTCGCTGCAGCCTCCATTGCGTAGTAGCTAACACCTCGCAACTGGAACGCGGCGCGGCCATGCCGTAAAACCCCAACTTCTGAA	Fungi	Ascomycota	Sordariomycetes	Hypocreales	Nectriaceae	Gibberella	MF326625|k__Fungi;p__Ascomycota;c__Sordariomycetes;o__Hypocreales;f__Nectriaceae;g__Gibberella;s__Gibberella_tricincta	100	5e-82	100
OTU_685	158_1430501|F|ITS2	LR586742	TCACCCCTCAAGCCCTGTGCTTGGTGTTGGACGGCTAGGTCGAATCATTTCGACCCCTCCCAAAGACAATGACGGCGGCCTGTGGTTCCCCCGGTACACTGAGCTTTTAACTGAGCACGTATCGGACAAGGGCACCCGGGACACGGTCCTCTCCTTTAGCTAGGAAACTTCTCAA	Fungi	Ascomycota	Eurotiomycetes	Chaetothyriales	Herpotrichiellaceae	Cladophialophora	HG003668|k__Fungi;p__Ascomycota;c__Eurotiomycetes;o__Chaetothyriales;f__Herpotrichiellaceae;g__Cladophialophora;s__Cladophialophora_sp|SH213330.07FU	100	1e-82	98.29
OTU_686	158_1430705|F|ITS2	LR586743	TAACCAATCCAGCTTGCTGGGTCTTGGGCACCGCCGGTTGGCGGGCCTCAAAAGCAGTGGCGGTACGGCCGGGCTCTAAGCGTAGTAATACTCCTCGCTACAGATCCCCGGGCGGCACCTGCCAGAACCCCCCATTTTTTCA	Fungi	Ascomycota	Leotiomycetes	Helotiales	Helotiaceae	Hymenoscyphus	KY744162|k__Fungi;p__Ascomycota;c__Leotiomycetes;o__Helotiales;f__Helotiaceae;g__Hymenoscyphus;s__Hymenoscyphus_immutabilis|SH630755.07FU	100	6e-61	96.48
OTU_687	158_1431388|F|ITS2	LR586744	TCAACCCTCAAGCCCGGCTTGTTGTTGGACTCGGTGAGGTTATCCTCACCGGCCTCAAAGATAATGACGGTGTCTGGAGGACCCTCGGTACAATGAGCTTTCTAAGCACGTACTGAAGTGGACTTCGAGGCCCGGTCTCTTTTAACTATTTACAA	Fungi	Ascomycota	Eurotiomycetes	Chaetothyriales	Herpotrichiellaceae	_	LN910716|k__Fungi;p__Ascomycota;c__Eurotiomycetes;o__Chaetothyriales;f__Herpotrichiellaceae;g__unidentified;s__Herpotrichiellaceae_sp	100	8e-75	99.35
OTU_688	158_1436374|F|ITS2	LR586745	AATCTTCAACCTATAAGCTTTTGTGGTTTGTAGGCTTGGACTTGGAGGCTTGTCGGCCTTGATCGGTCGGCTCCTCTTAAATGCATTAGCTTGATTCCTTGCGGATCGGCTCTCGGTGTGATAATATCTACGCCGCGACCGTGAAGCGTTTGGCGAGCTTCTAACCGTCTCACTTGAGAGACAACTTTATGAC	Fungi	Basidiomycota	Agaricomycetes	Polyporales	Ganodermataceae	Ganoderma	KX449492|k__Fungi;p__Basidiomycota;c__Agaricomycetes;o__Polyporales;f__Ganodermataceae;g__Ganoderma;s__Ganoderma_applanatum|SH187220.07FU	100	2e-97	100
OTU_689	159_1439180|F|ITS2	LR586746	AGTACTCAACTTGCAGCTTTGTTGCTTGCAAGCTTGGAATTGGGACCTGTCGGCGCAAGTCGACTGTCCTGAAATGCATTAGCCCTGAATGCGATCGTCGCAACTAAGCGTGATAAACTTTGTCTTCGCTGAAAGCGTTCGTTCGGAGGGCTCACAGAAACCCCATACTTTTTCAC	Fungi	Basidiomycota	Agaricomycetes	Polyporales	Xenasmataceae	Phlebiella	KP783450|k__Fungi;p__Basidiomycota;c__Agaricomycetes;o__Polyporales;f__Xenasmataceae;g__Phlebiella;s__Phlebiella_sp|SH484815.07FU	100	5e-87	99.43
OTU_690	159_1439263|F|ITS2	LR586747	AACTCTCACCCTCTAGCTTTCTTAATCGTGGCTAGCGGCGTGGACGTGAGCGCTGCTGCTTTGTTGCGGCTCGCTCGAAATGTATTAGCAGACCCTTTTCGTAATCGGTTCCACTCAACGTGATAAGTATTTCGTTGAGGACAGTTGCAGCAATGCGGCTGGCCGGGATAAGAAAGGCATAGTTGTCAGCTTCTAATCGCCCTTGGGCAATTTTTTATG	Fungi	Basidiomycota	Tremellomycetes	Cystofilobasidiales	Mrakiaceae	Tausonia	KX620505|k__Fungi;p__Basidiomycota;c__Tremellomycetes;o__Cystofilobasidiales;f__Mrakiaceae;g__Tausonia;s__Tausonia_pullulans	100	3e-110	99.54
OTU_691	159_1439492|F|ITS2	LR586748	AAACCAATCCAGCTTGCTGGGTCTTGGGCTTTCGCCTCCGGGCGGGCCTCAAAATCAGTGGCGGTGCCATCCGGCTCTAAGCGTAGTAATTCTTCTCGCTACAGGGTCCCGGGTGGAGGCTTGCCAGCTAACCCCTAATTTTCAAA	Fungi	Ascomycota	Leotiomycetes	Helotiales	Helotiaceae	Dendrospora	KF730810|k__Fungi;p__Ascomycota;c__Leotiomycetes;o__Helotiales;f__Helotiaceae;g__Dendrospora;s__Dendrospora_tenella|SH198421.07FU	100	6e-56	93.84
OTU_692	159_1439570|F|ITS2	LR586749	CAACCCTCAAGCTCAGCTTGGTATTGGGCCTCCGCCGGTCACACGGCGGGCCTTAAAGTCAGTGGCGGCGCCGTTGGGTCCTGAACGTAGTAACATACATCTCGTTACAGGGTCCCCGCGTGCTTCTGCCATTAAACCCCCAATTTTCTAT	Fungi	Ascomycota	Leotiomycetes	Helotiales	Rutstroemiaceae	_	KT269185|k__Fungi;p__Ascomycota;c__Leotiomycetes;o__Helotiales;f__Rutstroemiaceae;g__unidentified;s__Rutstroemiaceae_sp|SH183854.07FU	100	3e-74	100
OTU_693	159_1439592|F|ITS2	LR586750	TCACCCCTCAAGCCCCGTGCTTGGTGTTGGACGGCTTGGTCGCGTCACCGCGACCCCTCCTAAAGACAATGACGGCGGCCTGTGGTTCCCCCGGTACACTGAGCTTTTAACTGAGCACGTATCGGACAAGGGCACCCGGGACCCCGGTCTTCTCCTTTCACAAAAGGAACCTTTCTAT	Fungi	Ascomycota	Eurotiomycetes	Chaetothyriales	Herpotrichiellaceae	Cladophialophora	KM056295|k__Fungi;p__Ascomycota;c__Eurotiomycetes;o__Chaetothyriales;f__Herpotrichiellaceae;g__Cladophialophora;s__Cladophialophora_sp|SH497281.07FU	90	2e-77	99.38
OTU_694	159_1439727|F|ITS2	LR586751	CAACCACTCAAGCCTTTGCTTGGTCTTGGGGCTCGCGGTCTCGCGGCCCCTAAAATCAGTGGCGGTGCCGGTCGGCTCTACGCGTAGTAATACTCCTCGCGACAGGGTCCGGACGGTGTCTTGCCAGCAACCCCCATATTATTTTCA	Fungi	Ascomycota	Sordariomycetes	Glomerellales	Plectosphaerellaceae	Cephalosporium	JQ346988|k__Fungi;p__Ascomycota;c__Sordariomycetes;o__Glomerellales;f__Plectosphaerellaceae;g__Cephalosporium;s__Cephalosporium_sp|SH213615.07FU	100	3e-68	98.64
OTU_695	159_1439965|F|ITS2	LR586752	TCACCCCTCAAGCCTAGCTTGGTGTTGGGGCTTGCTGTAAAGGCAGCCTCTAAAATCAGTGGCAGTGCTGTCAGGCTCTAAGCGTAGTAAATTCATCGCTATAGGGTCCTGGTGGATACTCGTCAAAACCCCCCATTTTTAAT	Fungi	Ascomycota	Leotiomycetes	Helotiales	Helotiaceae	Tetracladium	KX343162|k__Fungi;p__Ascomycota;c__Leotiomycetes;o__Helotiales;f__Helotiaceae;g__Tetracladium;s__Tetracladium_sp	100	7e-70	100
OTU_696	159_1440000|F|ITS2	LR586753	TAACCACTCAAGCCTAGCTTGGTATTGGGGTTCGCGTGCTCGCGGCCCTTAAAATCAGTGGCGGTGCCGTCTGGCTCTAAGCGTAGTAATTCTCTCGCTATAGAGTCCGGCGGTTGCTTGCCAGAATCCCCACTTTTAA	Fungi	Ascomycota	Leotiomycetes	Helotiales	Hyaloscyphaceae	Hyaloscypha	AB846982|k__Fungi;p__Ascomycota;c__Leotiomycetes;o__Helotiales;f__Hyaloscyphaceae;g__Hyaloscypha;s__Hyaloscypha_sp|SH181082.07FU	100	3e-63	97.87
OTU_697	159_1440103|F|ITS2	LR586754	TCTTCTGCAGCAATGCGATTTGACTCTTGTCTTTGTTGACCGAGTTTAAAAGGAGCTAGAGGATGGTCAGTTTAGACTAGCCCGAGTGCTAAGCATTCTTGGGTCTAGCGCTGGATTGCTCATTACATCTATTTTCTA	Fungi	_	_	_	_	_	LN910946|k__Fungi;p__unidentified;c__unidentified;o__unidentified;f__unidentified;g__unidentified;s__Fungi_sp	100	9e-64	98.55
OTU_698	159_1440119|F|ITS2	LR586755	ACACCCATCAAGCCTGGCTTGGTATTGGGCGTCGGGGATTCCCCGCGCCCCGATTTCGCCGGCTGGACGACCCCGATCTCTCAAGCGTTGTACAATCTCGCTGGGCAGGCGGGCGGCCACGCCGTTAACCCCAATCAAACA	Fungi	Ascomycota	Dothideomycetes	Capnodiales	Teratosphaeriaceae	Devriesia	JF691121|k__Fungi;p__Ascomycota;c__Dothideomycetes;o__Capnodiales;f__Teratosphaeriaceae;g__Devriesia;s__Devriesia_sp|SH019177.07FU	98	9e-54	94.24
OTU_699	159_1440200|F|ITS2	LR586756	CAACCCTCGGGCCCGTACGGGTCTGGTGTTGGGGCCTTTGCCGCGAGGCAAGCCCTGAAAGCAAGCGGCGGGCTCGCTGTGACCCCGAGCGTAGTAATTTTACACCTCGTTTAGGGCGTCTGGCGGGCGGCACCAGCCGTAAAAGCGCTGTATGCACTGAAA	Fungi	Ascomycota	Sordariomycetes	Myrmecridiales	Myrmecridiales_fam_Incertae_sedis	Atractospora	KT991667|k__Fungi;p__Ascomycota;c__Sordariomycetes;o__Myrmecridiales;f__Myrmecridiales_fam_Incertae_sedis;g__Atractospora;s__Atractospora_decumbens|SH495085.07FU	100	1e-78	99.38
OTU_700	159_1440330|F|ITS2	LR586757	CAACCCTCAAGCCCCCGGGCTTGGTGTTGGAGATCGGCGAGCCCCCCGGGGCGCGCCGTCTCCCAAATATAGTGGCGGTCCCGCTGTAGCTTCCTCTGCGTAGTAGCACACCTCGCACTGGGAAACAGCGTGGCCACGCCGTAAAACCCCCCACTTCTGAAA	Fungi	Ascomycota	Sordariomycetes	Hypocreales	Nectriaceae	Ilyonectria	KX399293|k__Fungi;p__Ascomycota;c__Sordariomycetes;o__Hypocreales;f__Nectriaceae;g__Ilyonectria;s__Ilyonectria_robusta|SH202970.07FU	100	2e-80	100
OTU_701	159_1441183|F|ITS2	LR586758	TAACCACTCAAGCTCTCGCTTGGTATTGGGGTTCGCGGTTTCGCGGCCCCTAAAATCAGTGGCGGTGCCTGTCGGCTCTACGCGTAGTAATACTTCTCGCGATTGAGTCCGATAGGTCTACTTGCCAGTAACCCCCAATTTTTACA	Fungi	Ascomycota	Eurotiomycetes	Chaetothyriales	Herpotrichiellaceae	Phialophora	KU555993|k__Fungi;p__Ascomycota;c__Eurotiomycetes;o__Chaetothyriales;f__Herpotrichiellaceae;g__Phialophora;s__Phialophora_mustea|SH186775.07FU	100	2e-71	100
OTU_702	159_1441321|F|ITS2	LR586759	CAACCCTCGGGCCCATACGGGACCGGCGTTGGGGCCTTTCTTGCCGCACGGCAAGCCCCGAAAGCAAGTGGCGGGCCCGCTGAGACCCCAAGCGTAGTAGTTTACACCATCGCTCCGGGGCGCTTGGCGGGCGACACCAGCCGTTAAAGCACTTCAAGTCTTACAA	Fungi	Ascomycota	Sordariomycetes	_	_	_	HQ433086|k__Fungi;p__Ascomycota;c__Sordariomycetes;o__unidentified;f__unidentified;g__unidentified;s__Sordariomycetes_sp	100	6e-81	99.4
OTU_703	159_1441323|F|ITS2	LR586760	TAACCCCTCAAGCTCAGCTTGGTGTTGGGGCCTGCCGCACGGGCAGCCCTTAAAATCAGTGGCGGTGCCATCTGGCTCTAAGCGTAGTAATTCTTCTCGCTATAGAGTCACGGTGGATGCTTGCCATTAACCCCCAATTTTCAAT	Fungi	Ascomycota	Leotiomycetes	Helotiales	_	_	KX610429|k__Fungi;p__Ascomycota;c__Leotiomycetes;o__Helotiales;f__unidentified;g__unidentified;s__Helotiales_sp|SH198117.07FU	100	6e-71	100
OTU_704	159_1441404|F|ITS2	LR586761	AATTCTCAAACTGATGATGGTTTTATTACTGTCTTTTCAGTTTGGATCTGAGGGCTTTTGTCGGACTCTAACGAGGTCGACTCCCTTTAAAAGCATTAGCGGATTTGACCATCGCGGATACGCCTCGATTTGATAATATCTATGTCGTCGCGCTGAAGCGGTAATCTGCTCCTAATCGTCTTCGGACAATTTACTTTGACA	Fungi	Basidiomycota	Agaricomycetes	_	_	_	KX402399|k__Fungi;p__Basidiomycota;c__Agaricomycetes;o__unidentified;f__unidentified;g__unidentified;s__Agaricomycetes_sp	81	2e-76	98.77
OTU_705	159_1442000|F|ITS2	LR586762	CAACCCTCAAGCTCAGCTTGGTATTGGGCCTCCGCCGGGCGACCGGCGGGCCTTAAAGTCAGTGGCGGCGCCGTTGGGTCCTGAACGTAGTAACATACATCTCGTTACAGGGTCCCCGCGTGCTTCTGCCATTAAACCCCCCAACTTTCTAT	Fungi	Ascomycota	Leotiomycetes	Helotiales	Rutstroemiaceae	Rutstroemia	LT158452|k__Fungi;p__Ascomycota;c__Leotiomycetes;o__Helotiales;f__Rutstroemiaceae;g__Rutstroemia;s__Rutstroemia_maritima|SH183854.07FU	100	6e-71	98.68
OTU_706	159_1442129|F|ITS2	LR586763	CAACCCTCAGGCCACGCCTGGCGTTGGGGCCCTGCGCTGCAGGCCTCTAAAGACAGCGGCGGGTGCGTCCCACGACCGAACGCAGTAGTTACTTCTCGTTCCGGGCGCGGGCGCATGCTTGCCGTTAAACCCCCAATTTTACAA	Fungi	Ascomycota	Sordariomycetes	Chaetosphaeriales	Chaetosphaeriaceae	Dictyochaeta	JN628202|k__Fungi;p__Ascomycota;c__Sordariomycetes;o__Chaetosphaeriales;f__Chaetosphaeriaceae;g__Dictyochaeta;s__Dictyochaeta_simplex|SH194321.07FU	100	4e-62	96.53
OTU_707	159_1442256|F|ITS2	LR586764	AATTCTCAACCCCGATCGGATTTGTTTTCGCATTCGGAGGCTTGGATAGTGGAGCGTGCTGGCCCCCTCTCATGGGTCGGCTCCTCTCAAATGCATTCGCGGAATCGACTTTGGTCCATTTCGGTCATCAGTGTGATAAACGTTGCGCTGTTGGCTAGGATCGAGGTGCCGCATACAATGGTCTTCGGACAATTTTATAAACC	Fungi	Basidiomycota	Agaricomycetes	Atheliales	Atheliaceae	Fibulorhizoctonia	KX011524|k__Fungi;p__Basidiomycota;c__Agaricomycetes;o__Atheliales;f__Atheliaceae;g__Fibulorhizoctonia;s__Fibulorhizoctonia_sp|SH180227.07FU	100	2e-101	99.51
OTU_708	159_1442284|F|ITS2	LR586765	TCACCCCTCAAGCCCTCGGCTTGGTGTTGGACGGTTTGGTGGAGACCCCTTTGCGGGCTGCTACCCCTCCCAAAGACAATGACGGCGGCCTCGTTGGACCCCCGGTACATTGAGTTCTTCACGGGACACGTATCGGATACATGGGTTTACGGGACACGGTCTACCTCCCCTCAGGGAGAATCTTTTTTATCAA	Fungi	Ascomycota	Eurotiomycetes	Chaetothyriales	Herpotrichiellaceae	Exophiala	KF928437|k__Fungi;p__Ascomycota;c__Eurotiomycetes;o__Chaetothyriales;f__Herpotrichiellaceae;g__Exophiala;s__Exophiala_opportunistica|SH197647.07FU	100	2e-87	96.91
OTU_709	159_1442296|F|ITS2	LR586766	AACCCTTCAAGCTTCTGCTTGGTGTTGGGCGTTTGTTCCGCCTCCGCGCGTGGACTCGCCTCAAATTTATTGGCAGCCGGTAAGTTGGCTTCGTGCGCAGCACATTGCGTCGCGTCTCCAGCCTGCCCCCTTCCAACAAGCCTTTATTATCA	Fungi	Ascomycota	Dothideomycetes	Pleosporales	Pleomassariaceae	Tumularia	KF646104|k__Fungi;p__Ascomycota;c__Dothideomycetes;o__Pleosporales;f__Pleomassariaceae;g__Tumularia;s__Tumularia_sp|SH198695.07FU	100	2e-71	98.68
OTU_710	159_1442736|F|ITS2	LR586767	CACCCCTCAAGCTCTGCTTGGTTTTGGGCCGCGCCGGCAACGGCGGGCCTCGAAAATAGTGGCGACGCCATCGTGCTCTCAGCGTAGTAATTCTTCTCGCTGTTGGGTCCCGGTGGTCGTCCGCCAGCAACCCCCAACTTTCTTAA	Fungi	Ascomycota	Leotiomycetes	Helotiales	Helotiaceae	_	KX610432|k__Fungi;p__Ascomycota;c__Leotiomycetes;o__Helotiales;f__Helotiaceae;g__unidentified;s__Helotiaceae_sp|SH218626.07FU	100	2e-71	100
OTU_711	159_1442890|F|ITS2	LR586768	CACCACTCAAGCCCGGCTTGGTATTGGGCGGCGGGGCTCTCCCGCGCCTTAATTTCACCGGCTGGACGACCCGTATCTCAGCGTTGCAGCATCAAATTCGCTGGCGAGAGGGGTGGCCCGTGCCGTTAAAATTTCAATCAA	Fungi	Ascomycota	Dothideomycetes	Capnodiales	_	_	LN909698|k__Fungi;p__Ascomycota;c__Dothideomycetes;o__Capnodiales;f__unidentified;g__unidentified;s__Capnodiales_sp	100	2e-60	96.45
OTU_712	159_1443020|F|ITS2	LR586769	AAACCTTCAAGCTCTGCTTGGTGTTGGGTGTCTGTCTCGCCTCCGTGCGTGGACTCGCCTTAAAATCATTGGCAGCCGGTAGTTTGGCTTCGTGCGCAGCAGAATACGCGCGTGAGACCGGGCGATCGGCTTTCCATAAGCCTCTTTTTA	Fungi	Ascomycota	Dothideomycetes	Pleosporales	Melanommataceae	Herpotrichia	GQ996161|k__Fungi;p__Ascomycota;c__Dothideomycetes;o__Pleosporales;f__Melanommataceae;g__Herpotrichia;s__Herpotrichia_sp|SH016197.07FU	100	2e-70	98.67
OTU_713	159_1443298|F|ITS2	LR586770	CAACCCTCAAGCACCGCTTGGCGTTGGCGGGCTACAGCGCTTTTAGTGCCGTAGCCGCCCAAATACATTGGCGGTCCCGCCGTGGCTCCCCTTGCGTAGTAACTCACCTCGCACCGGGTCCAGGCGGCGGCCTGCCGTAAAACTCTTATTTTTAAAA	Fungi	Ascomycota	Sordariomycetes	Glomerellales	Glomerellaceae	_	LN912516|k__Fungi;p__Ascomycota;c__Sordariomycetes;o__Glomerellales;f__Glomerellaceae;g__unidentified;s__Glomerellaceae_sp	100	2e-66	95.6
OTU_714	159_1444787|F|ITS2	LR586771	CAACCCTCAAGCACCGCTTGGTCTTGGGCCGCGCCGGCAACGGCGGGCCTCAAAAAGAGTGGCGGCGCCATCGTGCTCTCAGCGTAGTAATTCTTCTCGCTGTTGAGTTCCGGTGGACGCTGGCCAGCAACCCCTAACTTTCTAT	Fungi	Ascomycota	Leotiomycetes	Helotiales	Helotiaceae	Hymenoscyphus	JN033390|k__Fungi;p__Ascomycota;c__Leotiomycetes;o__Helotiales;f__Helotiaceae;g__Hymenoscyphus;s__Hymenoscyphus_herbarum|SH218624.07FU	100	3e-53	92.52
OTU_715	159_1444943|F|ITS2	LR586772	TCACCCCTCAAGCCCCCGGCTTGGTGTTGGACGGTTTGGTGGAGACCCCCCGTGGGCTTCCCACCCCTCCCAAAGACAATGACGGCGGCCTCGTTGGACCCCCGGTACACTGAGTTCTTCACGGGACACGTATCGGACAACATGGGTTTACGGGCCACGGTCTGCCTCCCCTCAGGGAGAATCTTCTTAA	Fungi	Ascomycota	Eurotiomycetes	Chaetothyriales	Herpotrichiellaceae	Exophiala	GU327463|k__Fungi;p__Ascomycota;c__Eurotiomycetes;o__Chaetothyriales;f__Herpotrichiellaceae;g__Exophiala;s__Exophiala_sp|SH197649.07FU	100	7e-96	100
OTU_716	159_1445417|F|ITS2	LR586773	AAAGCATCCTCAAGCATTGTTGCTTGGTCATGGAGGAAGATAGTTACTGTCCCCTCTGGAATCTCTCAGGAGACAACTCCCAATGAGCGTAGGCGTAATATAATTGATATTCGTTTAATGCCTTGTGGGTTGCCAGGCTGTGTAGAGCTCCCCCCAGCAAGTACTTGGTACTTCAAA	Fungi	Ascomycota	Pezizomycetes	Pezizales	Sarcosomataceae	Pseudoplectania	KP050642|k__Fungi;p__Ascomycota;c__Pezizomycetes;o__Pezizales;f__Sarcosomataceae;g__Pseudoplectania;s__Pseudoplectania_sp|SH206580.07FU	100	1e-83	98.31
OTU_717	159_1446156|F|ITS2	LR586774	TCACCCCTCAAGCCCCGGCTTGGTGTTGGGCTCCCGGTGGTCGTACCCGACCACCCGCCTCAAAGATAGTGACGGCGTCCCAGAGGGAACCGGTACGAGGAGCTTTCACGAGCATGTACGCGGGACGACTCTGCGGGCGACGGTCTTTTTTAACTTAATAAAG	Fungi	Ascomycota	Eurotiomycetes	Chaetothyriales	Herpotrichiellaceae	Rhinocladiella	EF635666|k__Fungi;p__Ascomycota;c__Eurotiomycetes;o__Chaetothyriales;f__Herpotrichiellaceae;g__Rhinocladiella;s__Rhinocladiella_sp|SH222133.07FU	96	1e-63	94.87
OTU_718	159_1446256|F|ITS2	LR586775	GTACCCTCCAGCCCTGCTGGGTGTTGGGCGTTTTGTTCCGCTGCACGCGTGAACTCGCCTCAAATGCATTGGCAGCCCGCCGTCCCGTGTGGGAGCGCAGCACATTTTGCGCTCTCCGCTGCTGACGGTGGCATCCACAAGTCTACCATTTTAC	Fungi	Ascomycota	Dothideomycetes	Pleosporales	_	_	KJ542310|k__Fungi;p__Ascomycota;c__Dothideomycetes;o__Pleosporales;f__unidentified;g__unidentified;s__Pleosporales_sp|SH200452.07FU	100	6e-76	100
OTU_719	159_1447156|F|ITS2	LR586776	TAACCCCTCAAGCTCAGCTTGGTGTTGGGGCCTGCTGCACTGGCAGCCCTTAAAATCAGTGGCGGCGCCATCTGGCTCTAAGCGTAGTAATTCTTCTCGCTATGGAGTCCTGGTGGATGCTTGCCATCAACCCCCAATTTTTCTAT	Fungi	Ascomycota	Leotiomycetes	Helotiales	_	_	KX343161|k__Fungi;p__Ascomycota;c__Leotiomycetes;o__Helotiales;f__unidentified;g__unidentified;s__Helotiales_sp	100	2e-71	100
OTU_720	159_1448101|F|ITS2	LR586777	ATACTCTCAATCTTAAGTCTTTTTTACGAGAAGGCCTTAAGGTTGGATTTGGATGTTGCTGCGATTTTATTGCGGCTCGTCTCGAAATGCATTAGCTGGTCCACCTCGGTCTTAACAAACGGTGTGATAAGAAACATTCATTTGTGACTGTAGCGCTGCTGTTATAGACTGGTGAAAGGACTGCTTCTAATCGTCTTTGGACAATTTTCATGTC	Fungi	Basidiomycota	Agaricomycetes	Geastrales	Geastraceae	Nidulariopsis	KC176350|k__Fungi;p__Basidiomycota;c__Agaricomycetes;o__Geastrales;f__Geastraceae;g__Nidulariopsis;s__Nidulariopsis_iowensis|SH214353.07FU	100	2e-107	99.53
OTU_721	159_1448275|F|ITS2	LR586778	TAACCCTCAAGCAATGCTTGGTATTGGGCTCCGCTGCTCATCTAGCGGGCCTTAAAATCAGTGGCGGTGCCGTCGGGCCCTGAGCGCAGTAAATATCCTCGCTATAGGGACTCGGTGGACGCTGGCCATCAACCCCCAACTCTCTAA	Fungi	Ascomycota	Leotiomycetes	Helotiales	Hyaloscyphaceae	_	AY699667|k__Fungi;p__Ascomycota;c__Leotiomycetes;o__Helotiales;f__Hyaloscyphaceae;g__unidentified;s__Hyaloscyphaceae_sp|SH014503.07FU	99	3e-64	97.26
OTU_722	159_1448591|F|ITS2	LR586779	AATTCTCAAACCTCTTTGACTTTATTGACAAAGAGGCTTTGGATGTGGGAGTTGCTGGCTTTTACGAGTCAGCTCTCCTTAAATACATTAGTGGTTACTGTTCTCCACTTCCTGGTGTGATAATATCTACGCCTAGTGGAGATGTTAAGTGTAGCTGCTTTCTAACCGTCCATGCAATGTGGACAACTTGAACC	Fungi	Basidiomycota	Agaricomycetes	Agaricales	Tricholomataceae	Mycena	JQ666713|k__Fungi;p__Basidiomycota;c__Agaricomycetes;o__Agaricales;f__Tricholomataceae;g__Mycena;s__Mycena_sp|SH178370.07FU	100	5e-98	100
OTU_723	159_1448698|F|ITS2	LR586780	CAACCCTCGAGCACTGCTCGGCGTTGGGGGCCTACAGCTAGTAGCCCCCTAAAACCACCGGCGATGTCGCCCGCGGCTCCTTGCGTAGTAAGTCTTTCGCACTGGAACGCGGCGGCGCTGGCCGCTAAATCGCCTATAGGCACACAGAAC	Fungi	Ascomycota	Sordariomycetes	Glomerellales	Reticulascaceae	Cylindrotrichum	JQ313058|k__Fungi;p__Ascomycota;c__Sordariomycetes;o__Glomerellales;f__Reticulascaceae;g__Cylindrotrichum;s__Cylindrotrichum_sp	100	1e-68	98
OTU_724	159_1449135|F|ITS2	LR586781	AATTCTCAACCTCGTTCGCTTTTACTAGCTTGAGCGAGGCTTGGACGTGAGGGCTTGCTGGCTTCCTTCAGTGGATGGTCTGCTCCCTTTAAAAGCATTAGTGGGATCTCTTGTGGACCGTCACTTGGTGTGATAATTATCTATGCCAGTTGACTTGGAAGCAAACCTATGGGAACCTGCTTATAACCGTCTCGCAAGGGACAGCAATCTTAATTGACA	Fungi	Basidiomycota	Agaricomycetes	Agaricales	Tricholomataceae	Mycena	JF908433|k__Fungi;p__Basidiomycota;c__Agaricomycetes;o__Agaricales;f__Tricholomataceae;g__Mycena;s__Mycena_polygramma|SH220729.07FU	100	7e-107	98.63
OTU_725	159_1449933|F|ITS2	LR586782	TCACCCCTCAAGCCCCGTGCTTGGTGTTGGACGGCTTGGTCGCGTCAGCGCGACCCCTCCTAAAGACAATGACGGCGGCCTGTGGTTCCCCCGGTACACTGAGCTTTTAACTGAGCACGTATTGGACAAGGGCACCCGGGACCCGGTCTTCTCCCTTCACTGGGAAATTTTTCAAT	Fungi	Ascomycota	Eurotiomycetes	Chaetothyriales	Herpotrichiellaceae	Cladophialophora	KM056295|k__Fungi;p__Ascomycota;c__Eurotiomycetes;o__Chaetothyriales;f__Herpotrichiellaceae;g__Cladophialophora;s__Cladophialophora_sp|SH497281.07FU	99	1e-78	97.14
OTU_726	159_1450415|F|ITS2	LR586783	CAACCCTCAAGCCCCCCTGGGGCTTGGTGTTGGGGACCGGCCCCGCCCTGCTGCAGGATGCCGACCCCGAAATACAGTGGCAGTCTCGCTGCGGCCTCCTATGCGTAGTACCTGAAACGTCGCACTGGAGCCCGGCGCGGCTACGCCGTTAAACCCCCGACTTTGCAAAA	Fungi	Ascomycota	Sordariomycetes	Hypocreales	Hypocreaceae	Hypomyces	EU837207|k__Fungi;p__Ascomycota;c__Sordariomycetes;o__Hypocreales;f__Hypocreaceae;g__Hypomyces;s__Hypomyces_luteovirens|SH209838.07FU	100	1e-58	90.7
OTU_727	159_1452103|F|ITS2	LR586784	TCACCCCTCAAGCCCCGGCTTGGTGTTGGGCCCCCGGTGGTCGTACCCGACCACCCGCCTCAAAGATAGTGACGGCGTCCCAAGAGGGAACCGGTACGAGGAGCTTTCACGAGCATGTACGCGGGACGACTCTGTGGGCGACGGTCTTTTTTAACCTTAATATATCAAG	Fungi	Ascomycota	Eurotiomycetes	Chaetothyriales	Herpotrichiellaceae	Rhinocladiella	JX839531|k__Fungi;p__Ascomycota;c__Eurotiomycetes;o__Chaetothyriales;f__Herpotrichiellaceae;g__Rhinocladiella;s__Rhinocladiella_sp|SH199273.07FU	96	2e-61	93.21
OTU_728	159_1453215|F|ITS2	LR586785	CACCCCTCAAGCTTAGGTTTGATGTTGGGCACTGCTGTAAGGGCATGCCTAAAAATTAGCGATGGTAACCGATAACCACAAGCGCACAGATGTCGCAATGATGGAAGTTGGGCACCAGTCTTAACTAAATTTCTAAA	Fungi	Ascomycota	Lecanoromycetes	Lecanorales	_	_	KT768222|k__Fungi;p__Ascomycota;c__Lecanoromycetes;o__Lecanorales;f__unidentified;g__unidentified;s__Lecanorales_sp|SH203911.07FU	100	1e-66	100
OTU_729	159_1453237|F|ITS2	LR586786	CAACCCTCGAGCAACCCGCTCGGCGTTGGGGACCTACGGCGCACTGCCGTAGCCCCCTAAAACCACCGGCGACGCCGCCGCGGCTTCTTTGCGTAGTAACACAACCTCGCACTGGAACGCTGCCGTGCCTGCCGCTAAAACCGCCCTACGGCACTATAA	Fungi	Ascomycota	Sordariomycetes	Hypocreales	_	_	KY574444|k__Fungi;p__Ascomycota;c__Sordariomycetes;o__Hypocreales;f__unidentified;g__unidentified;s__Hypocreales_sp	97	1e-53	90.91
OTU_730	159_1453341|F|ITS2	LR586787	AATCTCCCACCCCAAGCGGTTTTTAAATGAAACGGCTTGGCGGATGGGGTCTGGATGGGTGCCTCTGCCTGCGCTACCTAGCACAGGCTCGCCCGAAATGCATGAGCGCCTTGAGACACTTTGCATCCGCCTCTCTGTTTGGGAGGAGGCGGCCAAGCAGTGTTTTTCTCCTGGCATGGCATGATACGTCATTTGCTATGTCGCCTAAAGGAGGAATGTTTGGTTGTGTCTGCGTGTGCTTCGAACTTGCCTCTGTGGCACATCCCAATTTCAC	Fungi	Basidiomycota	Malasseziomycetes	Malasseziales	Malasseziaceae	Malassezia	KU163833|k__Fungi;p__Basidiomycota;c__Malasseziomycetes;o__Malasseziales;f__Malasseziaceae;g__Malassezia;s__Malassezia_sp|SH176394.07FU	100	2e-142	100
OTU_731	159_1455307|F|ITS2	LR586788	TCACCCCTCAAGCCCCCGTGCTTGGTGTTGGACGGCCGGTCGAGGCCCCCTCGACCCCTCCTAAAAATAAAGACGGCGACCTGTGGTTCCCCCGGTACACTGAGCTTCTCACCGAGCACGTATTGGACAAGGGCGCCCAGGACCCGGTCTTCTCCTCTCACGAGGAAATTTTTCTAA	Fungi	Ascomycota	Eurotiomycetes	Chaetothyriales	Herpotrichiellaceae	Cladophialophora	JX042982|k__Fungi;p__Ascomycota;c__Eurotiomycetes;o__Chaetothyriales;f__Herpotrichiellaceae;g__Cladophialophora;s__Cladophialophora_sp|SH026685.07FU	99	1e-83	98.86
OTU_732	159_1455348|F|ITS2	LR586789	AAACCTTCAAGCTCTGCTTGGTGTTGGGCGTTTGTTCCGCCTCCGCGCGTGGACTCGCCTCAAATCTATTGGCAGCCGGTCAGTTGGCTTTCGCGCGCAGCACATTGCGTAGCGGCTCCAGCTTGCCTCCTACCATTAAGCTACTCTACATC	Fungi	Ascomycota	Dothideomycetes	Pleosporales	Melanommataceae	_	KT581749|k__Fungi;p__Ascomycota;c__Dothideomycetes;o__Pleosporales;f__Melanommataceae;g__unidentified;s__Melanommataceae_sp|SH528241.07FU	100	4e-73	99.34
OTU_733	159_1455879|F|ITS2	LR586790	AATTCTCAACTTCAAAAGCTTTGTCTTATTGAAGCTTGGATGTGAAGGCTTGCTGGCGTCTTAGATGTTCAGCTCCTTTGAAATGTATTAGTGGACCTGTTTGTGTTCAACCTTAGTGTGATAATTATCTACGCTGTGGTTTTGAATGCTTGCCCATTAGAACTTCGAGGTGTTTCTACATTCTCGGTGTGGAGAATTGCATGAACTTGCTTTCTCTGTTTATTATTGGGTTAAGGATGTCTGCTTCTAACTGTCTACATATGTAGACAACTTTGAACC	Fungi	Basidiomycota	Agaricomycetes	Agaricales	Omphalotaceae	Marasmiellus	KJ609164|k__Fungi;p__Basidiomycota;c__Agaricomycetes;o__Agaricales;f__Omphalotaceae;g__Marasmiellus;s__Marasmiellus_sp|SH177172.07FU	100	4e-145	100
OTU_734	159_1455942|F|ITS2	LR586791	TCACCCCTCGGGCCCCGTGCTCGGTGTTGGACGGCCGGTTCGGGTGACCGAACCCCTCCTAAAGACAATGACGGCGGCCTGTGGTTCCCCCGGTACACTGAGCCTTTGGCACGTGCCGGACGAGGGCGCCCAGGACCCGGTCCTCTCCTTTAACTAGGAAACTTCTAA	Fungi	Ascomycota	Eurotiomycetes	Chaetothyriales	Herpotrichiellaceae	Cladophialophora	UDB026070|k__Fungi;p__Ascomycota;c__Eurotiomycetes;o__Chaetothyriales;f__Herpotrichiellaceae;g__Cladophialophora;s__Cladophialophora_sp|SH213324.07FU	99	1e-73	96.99
OTU_735	159_1456312|F|ITS2	LR586792	TCACCCCTCAAGCCCCGTGCTTGGTGTTGGACGGTCGGTCGAAGGGTTTTGCCCCGCGACCCCTCCTAAAGACAACGACGGCGGCCTGTGGTTCCCCCGGTACACTGAGCTTTTCACCGAGCACGTACCGGACGAGGGCGCCCAGGACCCGGTCTTCTCCTCTCGCGAGGAACTATTTTATCAA	Fungi	Ascomycota	Eurotiomycetes	Chaetothyriales	Herpotrichiellaceae	Cladophialophora	KU144608|k__Fungi;p__Ascomycota;c__Eurotiomycetes;o__Chaetothyriales;f__Herpotrichiellaceae;g__Cladophialophora;s__Cladophialophora_sp|SH493128.07FU	100	6e-82	96.74
OTU_736	159_1456856|F|ITS2	LR586793	TAACCACTCAAGCTCTCGCTTGGTATTGGGGTGCGCGGTTCCGCGGCCTCTAAAGTCAGTGGCGGTGCCTGTCGGCTCTACGCGTAGTAATACTCCTCGCGTCTGGGTCCGGTAGGTTGCTTGCCAACAACCCCCAAATTTTTTACA	Fungi	Ascomycota	Leotiomycetes	Helotiales	_	_	KJ827245|k__Fungi;p__Ascomycota;c__Leotiomycetes;o__Helotiales;f__unidentified;g__unidentified;s__Helotiales_sp	100	7e-70	99.32
OTU_737	159_1458119|F|ITS2	LR586794	AATTATCAACCTTGAAGGCTTTGTTGCTCTTCTTGGCTTGGATGTGAGGGCTTGCTGGCTTCCTTCAGTGGATTGGTCTGCTCCCTTTAAATGCATTAGTGGGATCTCTTGTGGACTGTCACTGGGTGTGATAATTATCTACTCCTCTTGACTTTGAAGCAAACTTATGGGAACCTGCTTATAACCGTCCTTCAGCTGGACAATTCAAATCTTA	Fungi	Basidiomycota	Agaricomycetes	Agaricales	Tricholomataceae	Resinomycena	EU517508|k__Fungi;p__Basidiomycota;c__Agaricomycetes;o__Agaricales;f__Tricholomataceae;g__Resinomycena;s__Resinomycena_rhododendri|SH216962.07FU	100	8e-106	99.07
OTU_738	159_1458893|F|ITS2	LR586795	AACACGATCAACTCTAGTTAAGAGTTGGTATTGGCCTTATGTGCAGTATTGCGTATTTGGCTTGAATGTATTTAGTTGATGGGCTTCCCAACGATGCTCAATGTGTGCTAGCGAGACAGTCGTCCCGATCTCACATTATAGTCTTGTTGCAGAGTTCTAAGTACAACTATCAGGGTATTCTAGTACTCTATAATATCAA	Fungi	Cryptomycota	_	_	_	_	LN911056|k__Fungi;p__Rozellomycota;c__unidentified;o__unidentified;f__unidentified;g__unidentified;s__Rozellomycota_sp	100	2e-75	97
OTU_739	159_1459151|F|ITS2	LR586796	AATTATCAACCTTGAAGGCTTTGTTGCTCTTCTTGGCTTGGATGTGAGGGCTTGCTGGCTTCCTTCAGTGGATTGGTCTGCTCCCTTTAAATGCATTAGTGGGATCTCTTGTGGACCGTCACTGGGTGTGATAATTATCTATGCCTCTTGACTTTGAAGCAAGCTTTATGGGACCCTGCTCACAACCGTCCTTAAGCTGGACAATTCAAATCTTA	Fungi	Basidiomycota	Agaricomycetes	Agaricales	Tricholomataceae	Resinomycena	AB971702|k__Fungi;p__Basidiomycota;c__Agaricomycetes;o__Agaricales;f__Tricholomataceae;g__Resinomycena;s__Resinomycena_fulgens|SH029320.07FU	100	2e-101	97.67
OTU_740	159_1459967|F|ITS2	LR586797	ATATCTATCAACCATTTTGTGTGCTTGCATGCAAACTTGGCTTGGATGTGAGGGTTTTGCTGGCTTTCGTGGTCTGCTCCCTTTAAATGCATTAGTGGGAATTCTCTGCAGCCGGTCTTTCCGTGTGATAAACCTTTACGCGGTCTGTACTTGTGGGGAAACCTGCTTATAACCGTCCGAAAGGACAACATTATTTTATGA	Fungi	Basidiomycota	Agaricomycetes	Agaricales	Tricholomataceae	Roridomyces	KR673443|k__Fungi;p__Basidiomycota;c__Agaricomycetes;o__Agaricales;f__Tricholomataceae;g__Roridomyces;s__Roridomyces_roridus|SH491089.07FU	100	6e-102	100
OTU_741	16_1747580|F|ITS2	LR586798	AACCACTCAAGCCTGGCTTGGTATTGGGGTACGCGGTCTCGCGGCCCTTAAAATCAGTGGCGGCGCCGGTGGGCTCTAAGCGTAGTACATACTCCCGCTATAGAGTTCCCTCGGTGGCTCGCCAGAACCCCCAATTTTTACA	Fungi	Ascomycota	Leotiomycetes	Helotiales	Vibrisseaceae	Phialocephala	FJ553159|k__Fungi;p__Ascomycota;c__Leotiomycetes;o__Helotiales;f__Vibrisseaceae;g__Phialocephala;s__Phialocephala_sp|SH204986.07FU	98	3e-59	96.4
OTU_742	16_1747939|F|ITS2	LR586799	TCTTCTGCAGCAATGCGATTTGACTCTTGTCTTTGTTGACCGAGTTTAAAGGAAGCTAGAGGATGGTCAGTTTAGACTAGCCCGAGTGCTAAGCATTCTTGGGTCTAGCGCTGGATTGCCTGTTACATCTATTTCTT	Fungi	Cryptomycota	_	_	_	_	EU517045|k__Fungi;p__Rozellomycota;c__unidentified;o__unidentified;f__unidentified;g__unidentified;s__Rozellomycota_sp	98	3e-58	97.01
OTU_743	16_1752309|F|ITS2	LR586800	TATTCTCAACTCTACAAAGCTTTTGCAATGAAGAGTTGGATTTGGAGGCTTGTGTTGGCTCGAAAGAGTTAACTCCTCTGAAATGCATTAGTGTGAGCCTTTACGGATCGCCTTCAGTGTGATAATGTCTACGCTGTGGTGTTGAAGTATTTCTAGTGTTCATGCTTCTAATCGTCCTCTTGGGACAATCATTTGACA	Fungi	Basidiomycota	Agaricomycetes	Polyporales	Meruliaceae	Scopuloides	UDB028230|k__Fungi;p__Basidiomycota;c__Agaricomycetes;o__Polyporales;f__Meruliaceae;g__Scopuloides;s__Scopuloides_rimosa|SH212869.07FU	100	6e-97	98.99
OTU_744	16_1757782|F|ITS2	LR586801	AAACCATCAAGCCTAGCTTGGTTTTGGACGCGGTCGAGTGACCCGTCCGTAACCCGTTGGCGGTACAGTCCGGCTTCAAGCGTAGCAAAAATTTCGCTTCAGGAGTCCGCGGCGGTGCCTGCCAGGTAACAACATCCCAAA	Fungi	Ascomycota	Dothideomycetes	Hysteriales	_	_	JF519362|k__Fungi;p__Ascomycota;c__Dothideomycetes;o__Hysteriales;f__unidentified;g__unidentified;s__Hysteriales_sp|SH181859.07FU	100	9e-64	97.87
OTU_745	16_1764994|F|ITS2	LR586802	AACAAGATCAACTCTAGTTGAGAGTTGGGAGTGGCCTTATGTACGGAAGTATATTTGGCTTGAATTGATCGAGTTGATGAGCTTCCCAGCGCGGTTCAATGTGTGCTAGCGAGACAGTCGTCCCGATCTCACATTATCGCTGCGTTGCAGAGTTCTGACCACAGCTCGCTAAACTATCTATCAA	Fungi	Cryptomycota	_	_	_	_	FJ528723|k__Fungi;p__Rozellomycota;c__Rozellomycotina_cls_Incertae_sedis;o__GS11;f__unidentified;g__unidentified;s__GS11_sp|SH021170.07FU	100	2e-81	96.24
OTU_746	16_1765855|F|ITS2	LR586803	CTGCCCTCAAGCACGGCTTGTGTGTTGGGCTTCCGTCCCTGGTAACGGGGACGGGCCCAAAAGGCAGTGGCGGCACCATGTCTGGTCCTCGAGCGTATGGGGCTTTGTCACCCGCTCCCGTAGGTCCAGCTGGCAGCTAGCCTCGCAACCAATCTTTTTAACCA	Fungi	Ascomycota	Eurotiomycetes	Eurotiales	Aspergillaceae	Aspergillus	KX463342|k__Fungi;p__Ascomycota;c__Eurotiomycetes;o__Eurotiales;f__Aspergillaceae;g__Aspergillus;s__Aspergillus_pseudoglaucus	100	2e-81	100
OTU_747	160_1492320|F|ITS2	LR586804	AATTCTCAACTTCGAAAAGCTTTTGTCTTTTTGAAGCTTGGATGTGAAGGCTTGCTGGCGTTTCAACTGTTCAGCTCCTTTAAAATGCATTAGTGGACCCGTTTGTGTTCAGCCTTAGTGTGATAATTATCTATGCTATGGTTTTTGAGCACATGCTCATTAGAGCTTCGAGCTGTATTACAGTCTCGGTGTGGAGAGTTGCATGAACTTGCTCTTTCTGTCTTTTGAGTTAGGATTGTCTGCTTCTAACTGTCTGCGCATGTGGACAATTTTGAACC	Fungi	Basidiomycota	Agaricomycetes	Agaricales	Marasmiaceae	Tetrapyrgos	JX444167|k__Fungi;p__Basidiomycota;c__Agaricomycetes;o__Agaricales;f__Marasmiaceae;g__Tetrapyrgos;s__Tetrapyrgos_olivaceonigra|SH177161.07FU	100	4e-115	93.88
OTU_748	160_1492366|F|ITS2	LR586805	AGTCATCAACCCCTCCCGTTTCGTGCGGAGAGGTGAGTTGGAGCTGGGGGCTTGCGGCCGAAAGGTCGCTCCCCTCAAATGCTTCGGTCGGGCCTGTGGGTCAAACTCGGTTGGGCGTTGTAACAACCTCGCTCTCGTCCGAGACATTCCTCTGTTTTGTGCCCTTCCACGACCTGCCTTCTCGAGTGGCGGTCAAAAAACAACTTTGAA	Fungi	Basidiomycota	Agaricomycetes	Trechisporales	Hydnodontaceae	Trechispora	KF359654|k__Fungi;p__Basidiomycota;c__Agaricomycetes;o__Trechisporales;f__Hydnodontaceae;g__Trechispora;s__Trechispora_sp|SH016846.07FU	100	4e-99	97.65
OTU_749	160_1492423|F|ITS2	LR586806	AGTCATCAACCCGAACCGTTTTACTGCGGCCAAAGGTTGGACGTGGGGCGTGCTGCCGCAAGGCTGCTCCCCTCAAATGCGTCGGTTGGGCCTGTGGGTCGAACTCGAAAGGGCGTTGTACCATCCTCGCTCCCTCGAGATGCCTCCCCTCCCGTGCCCCTCCACGACCTGCCTCTGAAGGGTGGCGGTCAAAACCATTTTGAA	Fungi	Basidiomycota	Agaricomycetes	Trechisporales	Hydnodontaceae	Trechispora	UDB020521|k__Fungi;p__Basidiomycota;c__Agaricomycetes;o__Trechisporales;f__Hydnodontaceae;g__Trechispora;s__Trechispora_sp|SH468431.07FU	100	6e-87	95.12
OTU_750	160_1492952|F|ITS2	LR586807	CAACCCTCGAGCACTGCTCGGCGTTGGGGGCCTACAGCCGGTAGCCCCCTAAAACCACCGGCGACGTCGCCCGCGGCTCCTTGCGTAGTAAGTCTTTCGCACTGGAACGCGGCGGCGCTGGCCGCTAAATCGCCCTATAGGGCACACAGAAC	Fungi	Ascomycota	Sordariomycetes	Glomerellales	Reticulascaceae	Cylindrotrichum	JQ313058|k__Fungi;p__Ascomycota;c__Sordariomycetes;o__Glomerellales;f__Reticulascaceae;g__Cylindrotrichum;s__Cylindrotrichum_sp	100	6e-71	98.68
OTU_751	160_1493080|F|ITS2	LR586808	TATTCTCAACCATTGAACTTGTTTTTCTTTGGCTTGGATGTGGGGGTTGCGGGCTTCGCAAGAGGTCGGCTCTCCTTAAATGCATTAGTGGAAACCGCTTGCAGGATTCATTCACTTTTTGGCGTGATAGTATCGTCGTCAAAGGGCTTATGTCTCCGAGGTGTCTGCTCTCTAACCGTCCGTTAAAGGACTCTTAATGACTT	Fungi	Basidiomycota	Agaricomycetes	Agaricales	Tricholomataceae	Mycenella	KC966276|k__Fungi;p__Basidiomycota;c__Agaricomycetes;o__Agaricales;f__Tricholomataceae;g__Mycenella;s__Mycenella_sp|SH011696.07FU	99	2e-82	94.55
OTU_752	160_1494349|F|ITS2	LR586809	GACCTCTCAACCGCTTTGGTATTCGATTACAAAAGTTGGCTTGAAACTTGGGTGCCTCTGGCGAAACGCACAGGTCTTTGCGGACCTGTCGCCCACCCCAAAGTCAGTTGGGCCAACCGCGCGGATGAGCGGACGGTTTGACCACAGTGTTGTAAGGTTCGCCTCACTGTCGGGACGTCCATTTCCGTCGCTATTAGGCATTTGAGATACGATACTATTGA	Fungi	Basidiomycota	GS27	GS27	_	_	KX193667|k__Fungi;p__Basidiomycota;c__GS27;o__GS27;f__unidentified;g__unidentified;s__GS27_sp	100	2e-101	96.86
OTU_753	160_1495841|F|ITS2	LR586810	CAACCCTCAAGCTCTGCTTGGTATTAAGCTTCACCTGAAAAGGCGGGCTCTAAAATCAGTGGCGGTGCCATTCGGCTTCAAGCGTAGTAATTTTTCTCGCTTTGGATGTCCGGCTGTGTGCCTGCCATAACCCAAATTTTATCAAA	Fungi	Ascomycota	Leotiomycetes	Helotiales	Leotiaceae	Alatospora	JX915540|k__Fungi;p__Ascomycota;c__Leotiomycetes;o__Helotiales;f__Leotiaceae;g__Alatospora;s__Alatospora_sp	100	1e-63	96.62
OTU_754	160_1497856|F|ITS2	LR586811	CAACCCTCGAGCTCCCCTTGGGGAGCCCGGCGTTGGGGACCGGCCTCTACCGCCGACCCCGAAATACAGTGGCGGCCCCGTCACGGCGACCTCTGCGTAGTAACTCAACCTCGCACCGGAAACCCGACGTGGCCACGCCGTAAAACACCCCACTTCTGAA	Fungi	Ascomycota	Sordariomycetes	Hypocreales	Cordycipitaceae	Lecanicillium	KX379160|k__Fungi;p__Ascomycota;c__Sordariomycetes;o__Hypocreales;f__Cordycipitaceae;g__Lecanicillium;s__Lecanicillium_fungicola|SH212426.07FU	100	3e-79	100
OTU_755	160_1499513|F|ITS2	LR586812	TAACCAATCCCGCAAGGGGCTTTGGGGTCCGCAGGTCTCTGCGGCCCTTAAAATCAGTGGCGGCGCCAGCGGTGCTCTCAGCGTAGTAATACTCCTCGCTTGGGAATCGCGGTTGATGCTTGCTAGCAACCCAACTATATATTA	Fungi	Ascomycota	Leotiomycetes	Helotiales	_	_	KT196192|k__Fungi;p__Ascomycota;c__Leotiomycetes;o__Helotiales;f__unidentified;g__unidentified;s__Helotiales_sp	100	6e-66	97.96
OTU_756	160_1500721|F|ITS2	LR586813	CAACCCTCAGAACCCCCTGTATTCGTACCGGGTGGTGCTGGTGTTGGGGCCCTCTGCGACTGCCGCAGGCCCTGAAAAACAGTGGCGGGCTCCGCTATACTCCGAGCGCAGTAATACTTCTCGCTCAGGGCGTGTAGCGGGGATCTTGTCTTCTAAAATAACTTCTTAT	Fungi	Ascomycota	Sordariomycetes	Sordariales	_	_	KT197391|k__Fungi;p__Ascomycota;c__Sordariomycetes;o__Sordariales;f__unidentified;g__unidentified;s__Sordariales_sp	90	1e-57	93.42
OTU_757	160_1500735|F|ITS2	LR586814	CAACCCTCAAGCATTGCTTGGTGTTGGGGCACCGCCTGTAAAAGGGCGGGCCCTGAAATCTAGTGGCGAGCTCGCCAGGACCCCGAGCGTAGTAATTATATTTCGTTCTGGAAGGCCCTGGCGGTGCCCTGCCGTTAAACCCCCAACTTCTGAAA	Fungi	Ascomycota	Sordariomycetes	Diaporthales	Valsaceae	Phomopsis	KY910195|k__Fungi;p__Ascomycota;c__Sordariomycetes;o__Diaporthales;f__Valsaceae;g__Phomopsis;s__Phomopsis_sp|SH180953.07FU	100	2e-76	100
OTU_758	160_1503819|F|ITS2	LR586815	CAACCCTCAAGCACTGCTTGGCGTTGGCGGCCTACTGCTATCAGTGCTGTAGCCGCCCAAATACATTGGCGGTCCCGCTGTGGCTCCCCTGCGTAGTAACTCACCTCGCAACGGGTCCAGGCGGCGGCCTGCCGTAAAAACCTCTTATTTACAA	Fungi	Ascomycota	Sordariomycetes	Glomerellales	Glomerellaceae	_	LN912516|k__Fungi;p__Ascomycota;c__Sordariomycetes;o__Glomerellales;f__Glomerellaceae;g__unidentified;s__Glomerellaceae_sp	97	4e-53	91.56
OTU_759	160_1507642|F|ITS2	LR586816	AAACCCTCACCCTTGCGATGTAAAAATTGCACGTGGTGGATTTGGACTGTGCCGTAATTGGCTCGTCCTGAAATGCATTAGCTTGCGCTTTTTAGAGTGCTCGGCATGGTGTGATAATTATCTGCGCCGTCGCCTTAGGCCTCTTCTGTTGGTGCTGCTTCTAATCGTCCCTCGAGGACACTTTACTTTATG	Fungi	Basidiomycota	Agaricomycetes	Auriculariales	_	_	DQ447991|k__Fungi;p__Basidiomycota;c__Agaricomycetes;o__Auriculariales;f__unidentified;g__unidentified;s__Auriculariales_sp	100	6e-97	100
OTU_760	160_1511290|F|ITS2	LR586817	CAACCCTCAGGCCCCCCTTCGCGGGCGGGCCTGGTGTTGGGGCCCGGCCGCTACCCTGCGGCCGTCCCCTAAATTCAGTGGCGGCCTCGCCGTGATCCCTTGCGTAGTAATGCACCTCGCACCGGAGAGCGCCGTGGCCACGCCGTAAAACCCCCAATTTTCAAT	Fungi	Ascomycota	Sordariomycetes	Hypocreales	Nectriaceae	Neonectria	MF326629|k__Fungi;p__Ascomycota;c__Sordariomycetes;o__Hypocreales;f__Nectriaceae;g__Neonectria;s__Neonectria_major	100	7e-61	92.22
OTU_761	160_1511368|F|ITS2	LR586818	TCACCCCTCAAGCCCGGCTTGTTGTTGGATGCAGCGCTTATCCCGCTCCTCCCAAAGATAATGACGGCGTCTGCGACGACTCCTGTACACTGAGCTTTCGGGCACGTACACGGCTAGAAGTCCAGACCCGGTCGCCGTCCCCCCGCGGGGACACCCATTACCACAA	Fungi	Ascomycota	Eurotiomycetes	Chaetothyriales	Cyphellophoraceae	Cyphellophora	KY987519|k__Fungi;p__Ascomycota;c__Eurotiomycetes;o__Chaetothyriales;f__Cyphellophoraceae;g__Cyphellophora;s__Cyphellophora_sp|SH197861.07FU	100	6e-81	99.4
OTU_762	160_1518473|F|ITS2	LR586819	TGACCAATCCCGCAAAGGGGTCTTGGGGTCCGCGGTTCGCTGCGGCCCTTAAAATCAGTGGCGGCGCCGCCGGTGCTCTCAGCGTAGTAATATTCCTCGCTCGGGAACCACGGTGGATGCTCGCCAGCAACCCAACTTATACTA	Fungi	Ascomycota	Leotiomycetes	_	_	_	HQ445518|k__Fungi;p__Ascomycota;c__Leotiomycetes;o__unidentified;f__unidentified;g__unidentified;s__Leotiomycetes_sp|SH209860.07FU	98	2e-61	97.16
OTU_763	160_1523623|F|ITS2	LR586820	CTCCCTTCAAGCACCGCTTGGTGATGGGTGTTTGTCCGTGTCATCTGCGCGGACTCGCCCCAATAACATTGGCAGCAGGCCGCCGGTCTCTCGCGCAGCACTTTGCGCTTCTCGAGGCCGTGGCGAGCCGGCGTCCATCAAGATCTCCCCCA	Fungi	Ascomycota	Dothideomycetes	Pleosporales	Dictyosporiaceae	Pseudodictyosporium	HM036613|k__Fungi;p__Ascomycota;c__Dothideomycetes;o__Pleosporales;f__Dictyosporiaceae;g__Pseudodictyosporium;s__Pseudodictyosporium_wauense|SH212882.07FU	100	8e-75	100
OTU_764	161_1525744|F|ITS2	LR586821	TGACCAATCCCGCAAGGGGTCTTGGGGTCCGCGGTTCGCTGCGGCCCTTAAAATCAGTGGCGGCGCCGCCGGTGCTCTCAGCGTAGTAATATTTCCTCGCTCGGGAACCACGGTGGATGCTCGCCAGCAACCCCCAATTTTCAAA	Fungi	Ascomycota	Leotiomycetes	_	_	_	HQ445518|k__Fungi;p__Ascomycota;c__Leotiomycetes;o__unidentified;f__unidentified;g__unidentified;s__Leotiomycetes_sp|SH209860.07FU	92	9e-59	97.74
OTU_765	161_1526115|F|ITS2	LR586822	GTACCCTCAAGCTTTGCTTGGTGTTGGGTGTTTGTCCCGCGTTGCGTGTGGACTCGCCTTAAAGCGATTGGCAGCCGGCATATTGGCCTTGGAGCGCAGCACATTTTGCGCTTCTAGTCATGATTGTTGGCGTCCATTAAGCCTATACATTTGC	Fungi	Ascomycota	Dothideomycetes	Pleosporales	_	_	EF419930|k__Fungi;p__Ascomycota;c__Dothideomycetes;o__Pleosporales;f__unidentified;g__unidentified;s__Pleosporales_sp|SH192115.07FU	100	6e-71	98.05
OTU_766	161_1526283|F|ITS2	LR586823	TCACCCCTCAAGCTCCCGGCTTGGTGTTGGATTTAGGCGTGGTCTCACCCACGGCTGGTCTCAAAGATAGTGACGCCGTCCCCAGAGGGAACCGGTACGAGGAGCTTTTTAACCAGAGCATGTGCCGGTATGACCTGTGGGCGGCGGTCTATACTTTTTTAAACCTAAG	Fungi	Ascomycota	Eurotiomycetes	Chaetothyriales	_	_	EU624333|k__Fungi;p__Ascomycota;c__Eurotiomycetes;o__Chaetothyriales;f__unidentified;g__unidentified;s__Chaetothyriales_sp|SH200285.07FU	95	7e-76	98.76
OTU_767	161_1526373|F|ITS2	LR586824	ATACCAATCTAGCCTGGCTAGGTGTTGGGCTTCGCCGTCTGGCGGGCCTTAAAAACTAGTGGCGGTGCTCTTAAGCTCTACGCGTAGTAATTTTCTCGCTATAGGGTCTTGAGAGATGCTGGCCAGCAACCCCAAATTTTTCTA	Fungi	Ascomycota	Leotiomycetes	Helotiales	Hyaloscyphaceae	Lachnum	KJ817293|k__Fungi;p__Ascomycota;c__Leotiomycetes;o__Helotiales;f__Hyaloscyphaceae;g__Lachnum;s__Lachnum_sp|SH201605.07FU	100	2e-66	98.61
OTU_768	161_1528674|F|ITS2	LR586825	CAACCCTCAAGCCCCGCTTGGTGTTGGGCCCCGCCCGCCGTGGCCGGCCCTAAAGACAGTGGCGGCGCCGCCTGGCCCTCAGCGTAGTACAGCTCTCGCTCCAGGGTCCGGCGGCCGCCTGCCAGAACCCCCAATTTTTTACA	Fungi	Ascomycota	Leotiomycetes	Helotiales	Myxotrichaceae	Oidiodendron	AB846981|k__Fungi;p__Ascomycota;c__Leotiomycetes;o__Helotiales;f__Myxotrichaceae;g__Oidiodendron;s__Oidiodendron_sp|SH216987.07FU	92	9e-64	100
OTU_769	161_1530619|F|ITS2	LR586826	CTGCCCTCAAGCACGGCTTGTGTGTTGGGCCCCGTCCTCCGATTCCGGGGGACGGGCCCGAAAGGCAGCGGCGGCACCGCGTCCGGTCCTCGAGCGTATGGGGCTTTGTCACCCGCTCTGTAGGCCCGGCCGGCGCTTGCCGATCAACCCAAATTTTTATCCA	Fungi	Ascomycota	Eurotiomycetes	Eurotiales	Aspergillaceae	Penicillium	KY560469|k__Fungi;p__Ascomycota;c__Eurotiomycetes;o__Eurotiales;f__Aspergillaceae;g__Penicillium;s__Penicillium_griseofulvum	100	6e-81	100
OTU_770	161_1530825|F|ITS2	LR586827	TCACCCCTCAAGCCCTGTGCTTGGTGTTGGACGGCCGGTCGAGCGATCGACCCCTCCTAAAGACAATGACGGCGGCCTGCGGTTCCCCCAGTACACTGAGCTTTTCACCGAGCACGTACCGGACCAGGGCACCCGGGACCCGGTCCTCTCCTTTAACTAGGAAACTTCTCAA	Fungi	Ascomycota	Eurotiomycetes	Chaetothyriales	Herpotrichiellaceae	Cladophialophora	KF359558|k__Fungi;p__Ascomycota;c__Eurotiomycetes;o__Chaetothyriales;f__Herpotrichiellaceae;g__Cladophialophora;s__Cladophialophora_chaetospira|SH213266.07FU	98	1e-77	97.63
OTU_771	161_1534513|F|ITS2	LR586828	TATCATCAAACCCCTCGGGTTCGCGCCCGTTGCGGTTTGGAGTTGGGGGCTTGCTGCCGCAAGGCGGTTCCCCTTAAAATCATCGGTTTGGCCCGCACCGTGCGGCTTGCACCTTTGGCGTTGTATTTCCCTCGCCTTCGATCGGTCTTGCTCGCTTCCGCGCCTCACCCCGACTTGCCCTTTGGGTGGCGGTCACTTCTTGACA	Fungi	Basidiomycota	Agaricomycetes	Trechisporales	_	_	JF691234|k__Fungi;p__Basidiomycota;c__Agaricomycetes;o__Trechisporales;f__unidentified;g__unidentified;s__Trechisporales_sp|SH188949.07FU	100	4e-94	97.07
OTU_772	161_1535066|F|ITS2	LR586829	TAACCACTCCCGCTTGCGGGGTCTTGGGTTTCGCCTCCGGGCGGGCCTTAAAATCAGTGGCGGTGCCGTCGGGCTCTACGCGTAGTAAATTTTCTCGCGATAGGGTCCCGGTGGATGCTTGCCAACAACCCCCAATTTTTTAA	Fungi	Ascomycota	Leotiomycetes	Helotiales	Helotiaceae	Hymenoscyphus	HQ433058|k__Fungi;p__Ascomycota;c__Leotiomycetes;o__Helotiales;f__Helotiaceae;g__Hymenoscyphus;s__Hymenoscyphus_sp	100	7e-65	97.9
OTU_773	161_1538953|F|ITS2	LR586830	ACACCCTCAAGCGCAAGCTTGGTGTTGGGGATCGCCCCTCCCTCGCGGGAGGCGGCGGCCCTTGAATCCATCGGCGGTGCCGGTGCGGCCTGGAGCGCAGCAGCGATGCAGCTCGTGGGTCCGCTCGACGCCTGCCGTGCAAGCGTGGTCTTCGCGGCCACACCTTCAAA	Fungi	Ascomycota	Sordariomycetes	Magnaporthales	Magnaporthaceae	Arxiella	KU512704|k__Fungi;p__Ascomycota;c__Sordariomycetes;o__Magnaporthales;f__Magnaporthaceae;g__Arxiella;s__Arxiella_sp	88	1e-68	98.03
OTU_774	161_1542409|F|ITS2	LR586831	ACACCCATCAAGCCTGGCTTGGTATTGGGCGACGGGACCTCCCCGCGCCCCGATTTCGCCGGCTGGACGACCCCGATCTCTCAAGCGTTGTACAATCTCGCTGGTGAGAAGGGCGGCCACGCCGTTAACCTTAATCAATTCA	Fungi	Ascomycota	Dothideomycetes	Capnodiales	Teratosphaeriaceae	Devriesia	JF691121|k__Fungi;p__Ascomycota;c__Dothideomycetes;o__Capnodiales;f__Teratosphaeriaceae;g__Devriesia;s__Devriesia_sp|SH019177.07FU	98	1e-57	95.68
OTU_775	162_1544902|F|ITS2	LR586832	AATTCTCAACCCCCTTGTTTTGTAATGAAACGAGCGTGGGCTTGGATTATGGCTGCTGCCGGCGTAATTGTCGACTCGGCTGAAATACACGAGCTACCCATTTCTAAGAAATAGACGGTTTGACTCGGCGTAATAACATATTTCGCTGAGGACGTCACATTCTTTAAACATTAGTGGTGCTTCTAATGCGACATCTAAACCTAAGC	Fungi	Basidiomycota	Microbotryomycetes	Sporidiobolales	_	_	KU164637|k__Fungi;p__Basidiomycota;c__Microbotryomycetes;o__Sporidiobolales;f__unidentified;g__unidentified;s__Sporidiobolales_sp|SH021477.07FU	99	8e-91	96.55
OTU_776	162_1544961|F|ITS2	LR586833	AAACCTTCAAGCACCGCTTGATGTTGGGCGTTTGTCCCGCCTCGGGCGTGGACTCGCCTTAAAAGCATTGGCGGCCTGTGTAACGGCTTCGAGCGCAGCAGATGCGCGCCTCGTCTCCTCGCACCGGCGTCCAGCAAGCCTAACTTCTCA	Fungi	Ascomycota	Dothideomycetes	Pleosporales	Pleosporales_fam_Incertae_sedis	Berkleasmium	KF850381|k__Fungi;p__Ascomycota;c__Dothideomycetes;o__Pleosporales;f__Pleosporales_fam_Incertae_sedis;g__Berkleasmium;s__Berkleasmium_sp|SH019532.07FU	100	3e-64	96.05
OTU_777	162_1545071|F|ITS2	LR586834	AAACCAATCTAGCCTTATGGTTAGGTCTTGGGCCTTCGCCTCTAGGCGGGCCTTAAAATCAGTGGCGGTGCCCTTTGGCTCTAAGCGTAGTAATACTCCTCGCTATAGACGTCAGGCGGTGTCTTGCCAACAAGCCTAATTTTTCAAA	Fungi	Ascomycota	Leotiomycetes	Helotiales	_	_	KC457013|k__Fungi;p__Ascomycota;c__Leotiomycetes;o__Helotiales;f__unidentified;g__unidentified;s__Helotiales_sp|SH174319.07FU	100	6e-66	97.3
OTU_778	162_1545322|F|ITS2	LR586835	ACTCTTCAACTCCCCAATTTCTTGTAGATTGTGTGGATGTTTGGATTTTGAATGTTGCTGGCTCTTCGGAGCGAAGCTCGTTCGTAATACATTAGCATTTCTAATTCGAACTCGGATTGACTCAGTGTAATAGACTATTCGCTGAGGACACTAGTTTCTACTAGTGGCCGTGTTCAATACAAGAGAAGCTTCTAATCCCTCTAGTCATTTTTGA	Fungi	Basidiomycota	Microbotryomycetes	Microbotryomycetes_ord_Incertae_sedis	Chrysozymaceae	Oberwinklerozyma	KY558361|k__Fungi;p__Basidiomycota;c__Microbotryomycetes;o__Microbotryomycetes_ord_Incertae_sedis;f__Chrysozymaceae;g__Oberwinklerozyma;s__Oberwinklerozyma_yarrowii|SH198363.07FU	100	2e-87	93.98
OTU_779	162_1545401|F|ITS2	LR586836	CAACCCTCAGGCCACGCCTGGCGTTGGGGTCCTGCGCTGCAGGCCCCGAAAGACAGCGGCGGGTGCGTCCCACGACCGAACGCAGTAGTTACTTCTCGTTCCGGGCGCGGGCGCATGCCGGCCGGTAAACCCCCAATTTTACAA	Fungi	Ascomycota	Sordariomycetes	Chaetosphaeriales	Chaetosphaeriaceae	Dictyochaeta	JN628202|k__Fungi;p__Ascomycota;c__Sordariomycetes;o__Chaetosphaeriales;f__Chaetosphaeriaceae;g__Dictyochaeta;s__Dictyochaeta_simplex|SH194321.07FU	100	2e-65	97.92
OTU_780	162_1545762|F|ITS2	LR586837	TCCTCCCTCAAACCTCGTGTTTGGTGTTAGACCTAGTTGTGTAAACAACTGGTCTCAAAGACAATGACGGCGTCCGTGGGACCCTCGGTGCAACGAGCTTTTAGGAGCACGCGTCGAGTTTCAAGGACCCTCCGGGCCGGTCTCCTATTTATCATCAA	Fungi	Ascomycota	Eurotiomycetes	Chaetothyriales	Trichomeriaceae	Knufia	KP174863|k__Fungi;p__Ascomycota;c__Eurotiomycetes;o__Chaetothyriales;f__Trichomeriaceae;g__Knufia;s__Knufia_peltigerae|SH180465.07FU	96	2e-60	94.19
OTU_781	162_1545774|F|ITS2	LR586838	AAATCTCTTCCCATCGGGTTTCCGATGACGAAGGACTTGGGCGTTGCCAGCTACCTGGCTCGCCTCAAAAGACTTAGTGGTTCGGAAGGTCGAATCTGGCGTAATAAGTTTCGCTGGCCTAGATCGGACGTCTGCTCATAACCCGTCTTCCGACATCTTTTTG	Fungi	Basidiomycota	Tremellomycetes	Tremellales	Phaeotremellaceae	Phaeotremella	KY558351|k__Fungi;p__Basidiomycota;c__Tremellomycetes;o__Tremellales;f__Phaeotremellaceae;g__Phaeotremella;s__Phaeotremella_sp|SH005165.07FU	100	3e-64	93.87
OTU_782	162_1546137|F|ITS2	LR586839	CAAAAACCTCTCAGCATTTAATTTATGTTGGTACTGGGCGTGAGGCATGGGCTTATGGCCCGCCTCCGCTTTAAACTTGCTGAACGACCGTAAGCTATTGCTAGGTTTTATGAAGTTGGTGTTTACATTTTTTCATAATCTAGTGTTGGGGAGCGGCGTTAAACCTGATGTCCATTCGTGGACTGAA	Fungi	Ascomycota	Orbiliomycetes	Orbiliales	_	_	KT195759|k__Fungi;p__Ascomycota;c__Orbiliomycetes;o__Orbiliales;f__unidentified;g__unidentified;s__Orbiliales_sp	100	1e-79	95.74
OTU_783	162_1546264|F|ITS2	LR586840	AATTATCAACCTTGCTCGCTTTTACCGGCTTGAGTTAGGCTTGGACTTGAGGGCTTGCTGGCTTCCTTCAGTGGATGGTCTGCTCCCTTTAAATGCATTAGTGGGATCTCTTGTGGACCGTCACTTGGTGTGATAATTATCTATGCCACTTGACCTTGAAGCAAACCTTATGGGAACCCGCTCATAACCGTCTTCGGACAACTTTTGACA	Fungi	Basidiomycota	Agaricomycetes	Agaricales	Tricholomataceae	Mycena	KJ093496|k__Fungi;p__Basidiomycota;c__Agaricomycetes;o__Agaricales;f__Tricholomataceae;g__Mycena;s__Mycena_sp|SH220717.07FU	100	6e-107	100
OTU_784	162_1546357|F|ITS2	LR586841	CACTATTCTTCGGAGTATTGGCACTGGCTTACGCCTTGCCTAAAACACTTGGTGGTAACTATCAATCACGCATAGTAATCTCTGCGAAGGCTGATAGGTAAACACCTTAAAACTCTTTT	Fungi	Ascomycota	Leotiomycetes	Helotiales	Chaetomellaceae	Pilidium	AY487088|k__Fungi;p__Ascomycota;c__Leotiomycetes;o__Helotiales;f__Chaetomellaceae;g__Pilidium;s__Pilidium_acerinum|SH182034.07FU	100	1e-56	100
OTU_785	162_1546487|F|ITS2	LR586842	GTACCCTCAAGCTTTGCTTGGTGTTGGGCGTCTTGTCTTGTATTAGACTCGCCTTAAAGTCATTGGCAGCCAGTGTTTTTGGTAGTAAGCGCAGCACATTTTGCGTCTTAGTCCTTGAATCGTGGCATCCATGAAGCCTTTTTTCAC	Fungi	Ascomycota	Dothideomycetes	Pleosporales	Phaeosphaeriaceae	Phaeosphaeriopsis	MF330699|k__Fungi;p__Ascomycota;c__Dothideomycetes;o__Pleosporales;f__Phaeosphaeriaceae;g__Phaeosphaeriopsis;s__Phaeosphaeriopsis_sp	100	4e-72	100
OTU_786	162_1548085|F|ITS2	LR586843	TCACCCCTCAAGCTCCGGCTTGGTGTTGGGCTTCGAGATAGCTATATCGCGGGCTTCAAAGATAGTGACGGCGTCCCAGATGGAACCGGTACGAGGAGCTTTTAACCAAGCATGTACGCGGCGTGAATCTGTGGGCGGCGGTCTTTAACCACTACTCTTCGGAGTATTTTCTTAAG	Fungi	Ascomycota	Eurotiomycetes	Chaetothyriales	Herpotrichiellaceae	Rhinocladiella	EU139139|k__Fungi;p__Ascomycota;c__Eurotiomycetes;o__Chaetothyriales;f__Herpotrichiellaceae;g__Rhinocladiella;s__Rhinocladiella_sp|SH199274.07FU	97	3e-70	94.74
OTU_787	162_1548428|F|ITS2	LR586844	TCCCCCCTCAAACCCCGGGTTTGGTGTTAGACCCAAGTTGTGTGAACAACTGGTCTCAAAGACAATGACGGCGTCCGTGGGACCCTCGGTGCAACGAGCTTTTAGGAGCACGCGTCGAGTTTCAAGGACCTTCCGGGCCGGTCTCCTTTTTATCATCTCAA	Fungi	Ascomycota	Eurotiomycetes	Chaetothyriales	Trichomeriaceae	Knufia	KP174863|k__Fungi;p__Ascomycota;c__Eurotiomycetes;o__Chaetothyriales;f__Trichomeriaceae;g__Knufia;s__Knufia_peltigerae|SH180465.07FU	95	1e-67	96.77
OTU_788	162_1549770|F|ITS2	LR586845	TCCTCCCTCAAACCTCGGGTTTGGTGTTGGACCCAAGCTGTTCGCCCGAACAGCTGGTCTCAAAGACAATGACGGCGTCCGTGGGACCCTCGGTGCAACGAGCTTTCAGGAGCACGCGTCGAGTTTCAAGGTCCTTCCGGGCCGGTCTACCCTTCTATTTCTAA	Fungi	Ascomycota	Eurotiomycetes	Chaetothyriales	Trichomeriaceae	Knufia	KY887799|k__Fungi;p__Ascomycota;c__Eurotiomycetes;o__Chaetothyriales;f__Trichomeriaceae;g__Knufia;s__Knufia_marmoricola|SH180468.07FU	98	4e-58	91.98
OTU_789	162_1550529|F|ITS2	LR586846	TCACCCCTCAAGCCCCGTGCTTGGTGTTGGACGGCTTGGTCGCGTCACCGCGACCCCTCCTAAAGACAATGACGGCGGCCTGTGGTTCCCCCGGTACACTGAGCTTTTAACTGAGCACGTATTGGACAAGGGCACCCGGGACCCGGTCTTCTCCCTTTACCGGGAAATTTTCAAT	Fungi	Ascomycota	Eurotiomycetes	Chaetothyriales	Herpotrichiellaceae	Cladophialophora	FJ897210|k__Fungi;p__Ascomycota;c__Eurotiomycetes;o__Chaetothyriales;f__Herpotrichiellaceae;g__Cladophialophora;s__Cladophialophora_sp|SH213261.07FU	100	1e-82	98.29
OTU_790	162_1551291|F|ITS2	LR586847	TCACCCCTCAAGCCCCGTGCTTGGTGTTGGACGGCTGGTCGAGCGATCGACCCCTCCTAAAGACAATGACGGCGGCCTGTGGTTCCCCCGGTACACTGAGCTTTCACGAGCACGTATCGGATCAGGGCACCCGGGACCCGGTCCTCTCCCAGTAAAATGGGAAACTTCTAAT	Fungi	Ascomycota	Eurotiomycetes	Chaetothyriales	Herpotrichiellaceae	Cladophialophora	UDB020765|k__Fungi;p__Ascomycota;c__Eurotiomycetes;o__Chaetothyriales;f__Herpotrichiellaceae;g__Cladophialophora;s__Cladophialophora_chaetospira|SH026692.07FU	99	2e-65	93.1
OTU_791	162_1551563|F|ITS2	LR586848	AAAAACCTCAAGCACAGCTTGGTCTTGGGTGGGGTCTCTGGACCCGCCTGTAACCGGTTGGCGGCACCGCCTGGCTTTAAGCGTAGCAAGTTTTACCCTCGCTTCGGAGCCCGCGCGGGACCGGCCCTAGGTACGTCTAAA	Fungi	Ascomycota	Dothideomycetes	Capnodiales	Mycosphaerellaceae	_	DQ778612|k__Fungi;p__Ascomycota;c__Dothideomycetes;o__Capnodiales;f__Mycosphaerellaceae;g__unidentified;s__Mycosphaerellaceae_sp|SH008974.07FU	100	4e-57	95.04
OTU_792	162_1551972|F|ITS2	LR586849	TAACCCTCAAGCCTAGCTTGGTGTTGGAGCCTGCCTCTGGGCAGCTCTTAAAATCAGTGGCGGTGCCGTCTGGCTCTAAGCGTAGTAATTTTTCTCGCTACAGAGTCCCGGTGGATGCTTGCCATCAACCCCTAATTTTCTAT	Fungi	Ascomycota	Leotiomycetes	Helotiales	_	_	UDB027155|k__Fungi;p__Ascomycota;c__Leotiomycetes;o__Helotiales;f__unidentified;g__unidentified;s__Helotiales_sp|SH198113.07FU	100	3e-63	97.2
OTU_793	162_1552777|F|ITS2	LR586850	CAACCCTCAAGCCCCAGCGGCTTGGTGTTGGGGACCGGCGACCTCGCTGAAAGCCCTCCGGGGCCCAGCGTCCGCCGCCCCCGAAATGAATTGGCGGCCTCGTCGCGGCCTCCCCTGCGTAGTAGCACAACCTCGCAACGGGAGCGCGACGCGGCCACTGCCGTAAAACGCCCAACTTTTTTAG	Fungi	Ascomycota	Sordariomycetes	Hypocreales	Clavicipitaceae	Pochonia	KM263567|k__Fungi;p__Ascomycota;c__Sordariomycetes;o__Hypocreales;f__Clavicipitaceae;g__Pochonia;s__Pochonia_cordycepisociata|SH192607.07FU	100	2e-77	95.14
OTU_794	162_1554323|F|ITS2	LR586851	TAACCCTCAAGCCTAGCTTGGTGTTGGGGCCTGCTGTTACCGGCAGCCCTTAAAACTAGTGGCGGTGCCACCTGGCTCTAAGCGTAGTAATACTTCTCGCTATAGAGTCCCGGTGGATGCTTGCCATCAACCCCCAATTTCAAT	Fungi	Ascomycota	Leotiomycetes	Helotiales	Helotiales_fam_Incertae_sedis	Leohumicola	KC791032|k__Fungi;p__Ascomycota;c__Leotiomycetes;o__Helotiales;f__Helotiales_fam_Incertae_sedis;g__Leohumicola;s__Leohumicola_sp|SH201612.07FU	97	2e-66	99.29
OTU_795	162_1554631|F|ITS2	LR586852	CAACCTTCAAGCTCTGCTTGGTATTGGGCCTGCGCTGGTCTCCCAGCGGGCCTCAAAATCAGTGGCGGTGCCATCTGGCTTCAAGCGTAGTAACACATCTCGCTTCTGGAGACCCAGGTGTTTGCCTGCCAGCAACCCCATCTTCTCA	Fungi	Ascomycota	Leotiomycetes	Helotiales	_	_	GQ219875|k__Fungi;p__Ascomycota;c__Leotiomycetes;o__Helotiales;f__unidentified;g__unidentified;s__Helotiales_sp|SH016530.07FU	100	3e-69	98.65
OTU_796	162_1554666|F|ITS2	LR586853	CTATCCTCAAGCTCTGCTTGGTATTGGGCGGCAAGCCCCCTTCTCCCAGGAGGGGGGCTCCCCCGAAAATTAGCGGCGGATCGGCCGGGGTCCCAGCGCAGTGACCTTTATTCTCGCTGATTGGATCCCCGGGCGGCTCCTGCCGGGCAAAACATCATTTTTCTTAGC	Fungi	Ascomycota	Lecanoromycetes	Ostropales	Stictidaceae	Cryptodiscus	FJ904685|k__Fungi;p__Ascomycota;c__Lecanoromycetes;o__Ostropales;f__Stictidaceae;g__Cryptodiscus;s__Cryptodiscus_rhopaloides|SH012538.07FU	90	7e-51	90.79
OTU_797	162_1554876|F|ITS2	LR586854	GTATCTTCAAGCTCTGCTTGGTGTTGGGTGTTTGTCCCGCTTTGTGCGTGGACTCGCCTTAAAGCAATTGGCAGCCGGCGTACTAGTCTGGGAGCGCAGCACAATTTGCGCTTCTGAACCTGAACGCTTGCGTCCATGAAGTCTATACTTTTGC	Fungi	Ascomycota	Dothideomycetes	Pleosporales	Cucurbitariaceae	Pyrenochaeta	LC163507|k__Fungi;p__Ascomycota;c__Dothideomycetes;o__Pleosporales;f__Cucurbitariaceae;g__Pyrenochaeta;s__Pyrenochaeta_cava|SH203497.07FU	100	6e-76	100
OTU_798	162_1554948|F|ITS2	LR586855	TATTCTCAACCATTGAACTTGTTTCTGTGGCTTGGATGTGGGGGTTGCGGGCTTCGCAAGAGGTCGGCTCTCCTTAAATGCATTAGTGGAAACCGCTTGCAGGATTCATTCACTTTTTGGCGTGATAGTATCGTCGTCAAAGGTAGTGTCTCCGAGGTATCTGCTTTCTAACCGGTCCTTTACGGGACTCATAATGACTT	Fungi	Basidiomycota	Agaricomycetes	Agaricales	Tricholomataceae	Mycenella	KP783436|k__Fungi;p__Basidiomycota;c__Agaricomycetes;o__Agaricales;f__Tricholomataceae;g__Mycenella;s__Mycenella_sp|SH192004.07FU	100	1e-94	98.01
OTU_799	162_1555897|F|ITS2	LR586856	TCACCCCTCAAGCCCCGCGCTTGGTGTTGGACGACCGGTCGAGCGATCGACCCCTCCTAAAGACAATGACGGCGGCCTGCGGTTCCCCGGTACACTGAGCTTTTCATCGAGCACGTACCGGACCAGGGCACCCGGGACCCGGTCCTCTCCTTTAACTAGGAAACTTCTCAA	Fungi	Ascomycota	Eurotiomycetes	Chaetothyriales	Herpotrichiellaceae	Cladophialophora	UDB027635|k__Fungi;p__Ascomycota;c__Eurotiomycetes;o__Chaetothyriales;f__Herpotrichiellaceae;g__Cladophialophora;s__Cladophialophora_sp|SH213266.07FU	98	2e-75	97.04
OTU_800	162_1556384|F|ITS2	LR586857	TCCTCTCTCAAACCCCCGGGTTTGGTGTTGGACCGCGTTGGCCGCAAGGCCCAACTGGTCTCAAAGACAATGACGGCGTCCCAGGGACCCTCTTCGCACTGAGCTTTCCGGAGCACGCGTAGAGTTTCAAGGGCCCAGGGACCCGGTCGCCTCTAAAAACTTTTTTCA	Fungi	Ascomycota	Eurotiomycetes	Chaetothyriales	Trichomeriaceae	Trichomerium	JX313653|k__Fungi;p__Ascomycota;c__Eurotiomycetes;o__Chaetothyriales;f__Trichomeriaceae;g__Trichomerium;s__Trichomerium_foliicola|SH177466.07FU	100	1e-72	95.91
OTU_801	162_1559077|F|ITS2	LR586858	AAAACAATCAACCTTGACTTTGGTTTTACTACCATTGACTTGGCTTGGACTTGGGTGTTTGCCATCTTCATTGATGGCTCACCTTAAATTGATTAGCTGGACTTGTCTTGAGGACTGGTTTGACTTGGCGTAATAAGTATTTCGCTGAGGACATCTTAACCGATGGCCATCCACTTGACTACCGTCTGCTTTCTAACCCTGTTCTCTCTCTGAGAGACGTTTTTTATAC	Fungi	Basidiomycota	Tremellomycetes	Filobasidiales	Filobasidiaceae	Filobasidium	HQ184180|k__Fungi;p__Basidiomycota;c__Tremellomycetes;o__Filobasidiales;f__Filobasidiaceae;g__Filobasidium;s__Filobasidium_sp|SH015445.07FU	100	3e-80	90.39
OTU_802	162_1559338|F|ITS2	LR586859	AAACCTTCAAGCTCTGCTTGGTGTTGGGTGTTTGTTCCGCCTCCATGCGTGGACTCGCCTTAAATTCATTGGCAGCCGGTAAGTTGGCTTCGTGCGCAGCACATTGCGTTGCGGCTCCAGCCTGCCTCCTTCCATTAAGCTACTCTATTA	Fungi	Ascomycota	Dothideomycetes	Pleosporales	Melanommataceae	Phragmocephala	KP698721|k__Fungi;p__Ascomycota;c__Dothideomycetes;o__Pleosporales;f__Melanommataceae;g__Phragmocephala;s__Phragmocephala_atra|SH492547.07FU	99	6e-56	93.24
OTU_803	162_1560247|F|ITS2	LR586860	TCACCCCTCAAGCCCCGTGCTTGGTGTTGGATGGCCGGTCGAGCGATCGACCCCTCCGAAAGACAATGACGGCGGCCTGTGGTTCCCCCGGTACACTGAGCTTCTTACCGAGCACGTACTGGACAAGGGCACCCGGGACCCGGTCCTCTCCTTTAGCTAGGAAACTTTTAAT	Fungi	Ascomycota	Eurotiomycetes	Chaetothyriales	Herpotrichiellaceae	Cladophialophora	KY588780|k__Fungi;p__Ascomycota;c__Eurotiomycetes;o__Chaetothyriales;f__Herpotrichiellaceae;g__Cladophialophora;s__Cladophialophora_chaetospira	99	2e-70	94.74
OTU_804	163_1562956|F|ITS2	LR586861	AATTCTCAACCATTCAGCTTTTGTTAGCTTGTCTGGCTTGGATGTGAGGGTTGCGGGCTGCGTAACAGCGGTCGGCTCTCTTTAAATGCATTAGCTGGGGACTATTACTTGGTTCAAGTGCTTCGATGTTTGAAGGCCTCCTGGTGTGATAATTATCTACGCTGTTGGCTTAGTCTTTGCGCCTATTGGATCTTGGAATGGATACCTGCTTTCTAACTGTCTCGCAAGGGACTAGTCCGCTACAGGGCTAATAATGACTA	Fungi	Basidiomycota	Agaricomycetes	Agaricales	Tricholomataceae	Flagelloscypha	JF424289|k__Fungi;p__Basidiomycota;c__Agaricomycetes;o__Agaricales;f__Tricholomataceae;g__Flagelloscypha;s__Flagelloscypha_sp|SH029487.07FU	100	1e-124	98.08
OTU_805	163_1563119|F|ITS2	LR586862	AATCTCAACCATTAGGGTTTCTTAATGGCTTGGAATTGGGTGTTGCCAGTCGCCTGGCTCGCCTTAAAAGAGTTAGCGTGTTTAACTTGTCTATCTGGCGTAATAAGTTTCGCTGGTGTCGGCTTGAGAAGTACGCTTCTAATCGTCTTCGGACAATTCTTGAA	Fungi	Basidiomycota	Tremellomycetes	Trichosporonales	Trichosporonaceae	Cutaneotrichosporon	KX302011|k__Fungi;p__Basidiomycota;c__Tremellomycetes;o__Trichosporonales;f__Trichosporonaceae;g__Cutaneotrichosporon;s__Cutaneotrichosporon_moniliiforme|SH196643.07FU	100	2e-81	100
OTU_806	163_1563473|F|ITS2	LR586863	AATTCTCAACCTTGCAAGCTTTTTTGCTAGTGAGGCTTGGATGTGAGGGCTTTGCTGGCTTCCTTCAGTTGGATGGTCTGCTCCCTTTAAATTCATTAGTGGATTCCTTTGTGGATGGTCACTTGGTGTGATAATTATCTACGCCGCCTGACTCTGATACAAGACTTGTGGGGACCTGCTTATAACCGTCTCTTCAAGAGACAATCTATATTGACA	Fungi	Basidiomycota	Agaricomycetes	Agaricales	Tricholomataceae	Mycena	KJ713981|k__Fungi;p__Basidiomycota;c__Agaricomycetes;o__Agaricales;f__Tricholomataceae;g__Mycena;s__Mycena_pura|SH186350.07FU	100	3e-110	100
OTU_807	163_1566223|F|ITS2	LR586864	GTACCCTCAAGCTCTGCTTGGTGTTGGGTGTTTGTCCCGTTTCACGCGTGGACTCGCCTTAAAGCAATTGGCAGCCGGCATACTGGCCTTGGAGCGCAGCACAATTTGCGCTTCTTGCCCTGAATGTCAGCGTCCATCAAGTCTACATTTTTGC	Fungi	Ascomycota	Dothideomycetes	Pleosporales	Cucurbitariaceae	Pyrenochaeta	AY969687|k__Fungi;p__Ascomycota;c__Dothideomycetes;o__Pleosporales;f__Cucurbitariaceae;g__Pyrenochaeta;s__Pyrenochaeta_sp|SH203498.07FU	99	4e-73	99.34
OTU_808	163_1566862|F|ITS2	LR586865	TAACCCCTCAAGCTCAGCTTGGTGTTGGGGCCTGCCGACTGGCAGCCCTTAAAATCAGTGGCGGCGCCATCTGGCTCTAAGCGTAGTAATTTCTCTCGCTATAGAGTCCCGATGGATGCTTGCCAGCAACCCCCAACTTTCTAT	Fungi	Ascomycota	Leotiomycetes	Helotiales	Helotiales_fam_Incertae_sedis	Mycoarthris	KT270092|k__Fungi;p__Ascomycota;c__Leotiomycetes;o__Helotiales;f__Helotiales_fam_Incertae_sedis;g__Mycoarthris;s__Mycoarthris_sp|SH198115.07FU	100	9e-64	97.22
OTU_809	163_1567097|F|ITS2	LR586866	CAACCCTCAAGCTCAGCTTGGTGTTGGGCCCCGCCGCCCCGGCGGGCCCTAAAGTCAGTGGCGGTGCCGTCCGGCTCCGAGCGTAGTAATTCTTCTCGCTCTGGAGGTCCGGTCGTGTGCTTGCCATCAACCCCCAAATTTTTTCA	Fungi	Ascomycota	Leotiomycetes	Thelebolales	Pseudeurotiaceae	Pseudogymnoascus	KY305034|k__Fungi;p__Ascomycota;c__Leotiomycetes;o__Thelebolales;f__Pseudeurotiaceae;g__Pseudogymnoascus;s__Pseudogymnoascus_pannorum	100	7e-70	99.32
OTU_810	163_1573032|F|ITS2	LR586867	CATCTCTCAAGCACAGCTTGGTGTTGGGCGTCTGTCTCCGCGTTGCGCGGTAGACTCGCCTCAAAAGCATCGGCGTCCGGCGGTTGGTCTTGCGCGTAGCAGATTGTTCGCACAAGGGCCAGGCCGCGGGGCTGCCGCACACGTCTATGATTCTCA	Fungi	Ascomycota	Dothideomycetes	Pleosporales	_	_	HQ130704|k__Fungi;p__Ascomycota;c__Dothideomycetes;o__Pleosporales;f__unidentified;g__unidentified;s__Pleosporales_sp	91	1e-52	93.01
OTU_811	163_1573251|F|ITS2	LR586868	AATTCTCAACCTCTATGGCTTTTTTGCGAGCTTAGTGAGGCTTGGACTGTGGAGGTTGCTGGGTTCTATTTAGAACCTAGCTCTTCTTAAATGCATTAGCAAAACCTTTGCTGATCATGTTCGGTATGATAAATATCATCTATACCAATAGTGATCAGTTTCTTTTTATTAAGGGGGGTTGTGCTTCTAATAGTCTGATTCAGACAATATTTTTTGTAACGAA	Fungi	Basidiomycota	Agaricomycetes	Agaricales	Entolomataceae	Entoloma	AY656932|k__Fungi;p__Basidiomycota;c__Agaricomycetes;o__Agaricales;f__Entolomataceae;g__Entoloma;s__Entoloma_sp|SH015301.07FU	96	1e-93	95.79
OTU_812	163_1573710|F|ITS2	LR586869	TATAATCAATCCCCATGGGTTTCATTACCTGGCGGTGGACTTGGACTTGGGTGTCTGCCATCTGGGCTCACCTCAAAGATGTTAGCGGGATAAGCTGCCTGTGGCTCGACGTGATAAGTTTCGTCGGACCTGGCTCCCTATGCCCGCTCATAACCTGCCCTTGGGCAACACTGTAT	Fungi	Basidiomycota	Tremellomycetes	Tremellales	Tremellaceae	Cryptococcus	JQ312924|k__Fungi;p__Basidiomycota;c__Tremellomycetes;o__Tremellales;f__Tremellaceae;g__Cryptococcus;s__Cryptococcus_sp	100	9e-65	92.22
OTU_813	163_1577672|F|ITS2	LR586870	TAACCCCTCAAGCTCAGCTTGGTGTTGGGGCCTGCCTACTGGCAGCCCTTAAAATCAGTGGCGGCGCCATCTGGCTCTAAGCGTAGTAATTTCTCTCGCTATAGGGTCCCGGTGGACGTTTGCCAACAACCCCCAATTTTTTAAT	Fungi	Ascomycota	Leotiomycetes	Helotiales	Helotiales_fam_Incertae_sedis	Mycoarthris	HQ432986|k__Fungi;p__Ascomycota;c__Leotiomycetes;o__Helotiales;f__Helotiales_fam_Incertae_sedis;g__Mycoarthris;s__Mycoarthris_sp	100	3e-64	97.24
OTU_814	163_1577931|F|ITS2	LR586871	AACACCTCAACTTCCATATCTTTTTTGAAATGGGAGTTGGACTTGAGTGATCCCAACGCTTTTCCTCACCGAAAAGTGGCGGGTTACTTGAAATGCAGGTGCAGCTGGACTTTTCTCTGAGCTATAAGCATATCTATTTAGTCTGCCTAAAAAACAGATTATTACCTTTGCTGCAGCTAACATAAAGGAGATTAGTTCTTGTGCTGACTGATGCAGGATTCACAAAGACAGGCTTCGGCCGACTTTGTAA	Fungi	Mortierellomycota	Mortierellomycetes	Mortierellales	Mortierellaceae	Mortierella	MF939665|k__Fungi;p__Mortierellomycota;c__Mortierellomycetes;o__Mortierellales;f__Mortierellaceae;g__Mortierella;s__Mortierella_alpina	100	4e-129	100
OTU_815	163_1579126|F|ITS2	LR586872	TGACCAATCAAGCTCTGCTTGGCCTTGGGGCCCGCTGTACCGGCGGCCCTTAAAATCAGTGGCGGTGCCGTCTGGCTCTAAGCGTAGTAATACTTCTCGCTACAGGGTCCAGCCGTCCACCCGCCAGAACCCCCAACTTTCTTA	Fungi	Ascomycota	Leotiomycetes	Helotiales	Leotiaceae	Pezoloma	KP753348|k__Fungi;p__Ascomycota;c__Leotiomycetes;o__Helotiales;f__Leotiaceae;g__Pezoloma;s__Pezoloma_ericae	100	2e-70	100
OTU_816	163_1584984|F|ITS2	LR586873	ACACCCTCAAGCTCTGCTTGGTGTTGGGCGTCTGTCCCCGCTTCGTGCGCGGACTCGCCCCAAAGGTATTGGCAGCGGTCTTGCCAGCTTCTCGCGCAGCACATTGCGCTTCTCGAGGCTGAGGCGGATCGGCGTCCATCAAGCCCACATCACA	Fungi	Ascomycota	Dothideomycetes	_	_	_	FJ553168|k__Fungi;p__Ascomycota;c__Dothideomycetes;o__unidentified;f__unidentified;g__unidentified;s__Dothideomycetes_sp|SH207011.07FU	100	2e-70	98.05
OTU_817	163_1585521|F|ITS2	LR586874	CAACCCTCAGGCCCTGCCTGGCGTTGGAGGACTGCACCGCAGCCTCCCAAAGCAAGCGGCGGCGGCGCCCCAAAACCGAACGCAGTAGTTATACCTCGTTCTGGGTGTGGGACGTTGCCCGGCCGGAAAACCCCATCTTTTTAGT	Fungi	Ascomycota	Sordariomycetes	Chaetosphaeriales	Chaetosphaeriaceae	Chloridium	KY589645|k__Fungi;p__Ascomycota;c__Sordariomycetes;o__Chaetosphaeriales;f__Chaetosphaeriaceae;g__Chloridium;s__Chloridium_sp	100	3e-69	99.31
OTU_818	163_1585754|F|ITS2	LR586875	AATTCTCAACCTTGTTCGCTTTTACCGGCTTGAACGAGGCTTGGATGTGAGGGCTTGCTGGCTTCCTTCAGTGGATGGTCTGCTCCCTTTAAATGCATTAGTGGGATCTCTTGTGGACCGTCACTTGGTGTGATAATTATCTACGCCTCGTCGACTTTGAAGCAAATCTTATGGGAACCCGCTCATAACCGTCTCGCAAGGGACAACTTTGACA	Fungi	Basidiomycota	Agaricomycetes	Agaricales	Tricholomataceae	Mycena	UDB015412|k__Fungi;p__Basidiomycota;c__Agaricomycetes;o__Agaricales;f__Tricholomataceae;g__Mycena;s__Mycena_metata|SH220724.07FU	98	1e-94	96.67
OTU_819	163_1588375|F|ITS2	LR586876	CAACCCTCAAGCTCAGCTTGGTATTGGGCCTCGCCGGTTCCGGCGGGCCTCAAAGTCAGTGGCGGTGCCATCCGGCTTCAAGCGTAGTAACACTCTCGCTTCTGGAGACCCGGGTGCGTGCTTGCCAGCAACCCCAATTTTCTCAA	Fungi	Ascomycota	Leotiomycetes	Thelebolales	Pseudeurotiaceae	Leuconeurospora	GQ219942|k__Fungi;p__Ascomycota;c__Leotiomycetes;o__Thelebolales;f__Pseudeurotiaceae;g__Leuconeurospora;s__Leuconeurospora_sp|SH022664.07FU	100	7e-70	99.32
OTU_820	163_1588656|F|ITS2	LR586877	GTACCCTCCAGCCCTGCTGGGTGTTGGGCGTTTTGTTCCGCTACACGCGTGAACTCGCCTCAAATGCATTGGCAGCCAGCCGTCCCGCGTGGGAGCGCAGCACATTTTGCGCTCTCCGCTGGGTGCGGCGGCGTCCACAAGCCTATACTTTTAC	Fungi	Ascomycota	Dothideomycetes	Pleosporales	Pleosporaceae	_	KY228625|k__Fungi;p__Ascomycota;c__Dothideomycetes;o__Pleosporales;f__Pleosporaceae;g__unidentified;s__Pleosporaceae_sp	100	1e-67	96.75
OTU_821	163_1590206|F|ITS2	LR586878	TAACCACTCAAGCCTCGGCTTGGTCTTGGGGTCCCGCGGTCTCGCGGCCCTTAAAATCAGTGGCGGTGCCGTCTGGCTCTAAGCGTAGTAATTCTCTCGCTATAGGGTCCAGGTGGTGGCTTGCCAAAACCCCTAATTTTTTAAC	Fungi	Ascomycota	Leotiomycetes	Helotiales	Helotiaceae	Meliniomyces	UDB026185|k__Fungi;p__Ascomycota;c__Leotiomycetes;o__Helotiales;f__Helotiaceae;g__Meliniomyces;s__Meliniomyces_sp|SH181150.07FU	97	2e-65	98.58
OTU_822	163_1590267|F|ITS2	LR586879	CAACCCTCAAGCCCCCGGGCTTGGTGTTGGGGATCGGCGAGCCTCCGCGCCCGCCGTCCCCTAAATCTAGTGGCGGTCTCGCTGTAGCTTCCTCTGCGTAGTAGCACACCTCGCACTGGGAAACAGCGCGGCCACGCCGTTAAACCCCCAACTTCTGAAC	Fungi	Ascomycota	Sordariomycetes	Hypocreales	Nectriaceae	Ilyonectria	MF329332|k__Fungi;p__Ascomycota;c__Sordariomycetes;o__Hypocreales;f__Nectriaceae;g__Ilyonectria;s__Ilyonectria_destructans	100	3e-79	100
OTU_823	163_1590766|F|ITS2	LR586880	TCACCCCTCAAGCCCCGTGCTTGGTGCTGGACGGCCTGGCCGAGGTTTACTCGGCCCCTCCTAAAGACAATGACGGCGGCCTGTGGTTCCCCCGGTACACTGAGCTTTTAACTGAGCACGTATCGGACAAGGGCGCCCGGGACACGGTCCTCTCCTTTCACTAGGAAACTTTTATCAA	Fungi	Ascomycota	Eurotiomycetes	Chaetothyriales	Herpotrichiellaceae	Cladophialophora	KT219702|k__Fungi;p__Ascomycota;c__Eurotiomycetes;o__Chaetothyriales;f__Herpotrichiellaceae;g__Cladophialophora;s__Cladophialophora_sp	100	3e-75	95.51
OTU_824	163_1591218|F|ITS2	LR586881	TAACCCTCAAGCTCAGCTTGGTGTTGGGGCTTGCCTATCGGCAGCCCTTAAAATCAGTGGCGGCGCCATCTGGCTCTAAGCGTAGTAATTTTTCTCGCTACAGGGACCTGGTGAACGCTTGCCAACAACCTATATTTTTTATG	Fungi	Ascomycota	Leotiomycetes	Helotiales	_	_	KT197709|k__Fungi;p__Ascomycota;c__Leotiomycetes;o__Helotiales;f__unidentified;g__unidentified;s__Helotiales_sp	100	2e-66	98.61
OTU_825	164_1593867|F|ITS2	LR586882	TCACCCCTCAAGCCTAGCTTGGTGTTGAGACCTGCTGTCAAGGCAGTCTCTAAAATCAGTGGCAGTGCTGTCAGGCTCTAAGCGTAGTAAATTCATCGCTATAGACACCTGGTGGCCACTCGCCAGAACCCCCCATTTTTTAAT	Fungi	Ascomycota	Dothideomycetes	Tubeufiales	Tubeufiaceae	Titaea	KX610446|k__Fungi;p__Ascomycota;c__Dothideomycetes;o__Tubeufiales;f__Tubeufiaceae;g__Titaea;s__Titaea_maxilliformis|SH204309.07FU	100	9e-69	99.31
OTU_826	164_1593898|F|ITS2	LR586883	GACCACTCAAGCCTAGCTTGGTATTGGGGCACGCGGTTCCGCGGCCCTCAAAATCAGTGGCGGCGCCGGTGGGCTCTAAGCGTAGTACATACTCCCGCTATAGAGTTCCCCCGGTGGTTCGCCAGAACCCCCAATCTTTACA	Fungi	Ascomycota	Leotiomycetes	Helotiales	Helotiales_fam_Incertae_sedis	Acephala	EU434823|k__Fungi;p__Ascomycota;c__Leotiomycetes;o__Helotiales;f__Helotiales_fam_Incertae_sedis;g__Acephala;s__Acephala_sp|SH204998.07FU	99	4e-62	97.18
OTU_827	164_1594429|F|ITS2	LR586884	CAACCCTCAAACCCCTGGGTTTGGTGTTGGGGATCGGCTCTGCCTCACGGCGGTGCCGCCCCCGAAATACATTGGCGGTCTCGCTGCAGCCTCCATTGCGTAGTAGCTAACACCTCGCAACTGGAACGCGGCGCGGCCATGCCGTAAAACCCCAACTTCTGAA	Fungi	Ascomycota	Sordariomycetes	Hypocreales	Nectriaceae	Fusarium	KT192186|k__Fungi;p__Ascomycota;c__Sordariomycetes;o__Hypocreales;f__Nectriaceae;g__Fusarium;s__Fusarium_oxysporum|SH219674.07FU	100	3e-79	99.39
OTU_828	164_1595525|F|ITS2	LR586885	GTACTCTCAAGCTTTGCTTGGTGTTGGGTGTTTGTCCTTTCCTCGCGTTTGGACTCGCCTCAAAGTTATTGGCAGCCAATGTATTGGTTTGAAGCGCAGCACAATTTGCGATTTAAGCTGGTAATCATTAGCCTCCATCAAACAATTTAACAC	Fungi	Ascomycota	Dothideomycetes	Capnodiales	Mycosphaerellaceae	Septoria	JX077003|k__Fungi;p__Ascomycota;c__Dothideomycetes;o__Capnodiales;f__Mycosphaerellaceae;g__Septoria;s__Septoria_arundinacea|SH183012.07FU	100	2e-75	100
OTU_829	164_1596110|F|ITS2	LR586886	AATCATCAAGCCCCTCGGCGCTCGTCGCCGGAGGGCTTGGACTTGGGGGTTTTCGTTGCTGACGCTTCGGCGCCGGCTCCCCTTAAATGAATCGGTCGGGCTCATCGTGTGCCGGTCCACGGGCGTTGTATCACCCTCGTCCTGGGATGGCACTCGACTCGAAGGCCCTTCCTCGACCTGCCTCTGGAGTGGCGGTCAAAAGGCGCTTTTGCCACTTTTGTG	Fungi	Basidiomycota	Agaricomycetes	Trechisporales	_	_	LN909639|k__Fungi;p__Basidiomycota;c__Agaricomycetes;o__Trechisporales;f__unidentified;g__unidentified;s__Trechisporales_sp	100	7e-112	99.55
OTU_830	164_1597371|F|ITS2	LR586887	TAACCACTCAAGCCTCGGCTTGGTATTGGGGTTTCGCGGTTCCGCGGCCCTTAAAATCAGTGGCGGTGCCGTCTGGCTCTAAGCGTAGTAATACTCTCGCTATAGGGTTCCGGCGGTTGCTTGCCAAAACCCCCCACTTCTAT	Fungi	Ascomycota	Leotiomycetes	Helotiales	Helotiaceae	Rhizoscyphus	LN910538|k__Fungi;p__Ascomycota;c__Leotiomycetes;o__Helotiales;f__Helotiaceae;g__Rhizoscyphus;s__Rhizoscyphus_sp	100	2e-61	96.5
OTU_831	164_1597486|F|ITS2	LR586888	TCACCCCTCAAGCCCCGTGCTTGGTGTTGGACGGGTTGGTCGGGGCTTCCCCTCGACCCCTCCTAAAGACAATGACGGCGGCCTGTGGTTCCCCCGGTACACTGAGCTTCTTAACCGAGCACGTACCGGACGAGGGCGCCCGGGCCACGGTCCCCTCCTTTCACTAGGAATCTTTTATCTCAA	Fungi	Ascomycota	Eurotiomycetes	Chaetothyriales	Herpotrichiellaceae	Cladophialophora	LC189029|k__Fungi;p__Ascomycota;c__Eurotiomycetes;o__Chaetothyriales;f__Herpotrichiellaceae;g__Cladophialophora;s__Cladophialophora_sp|SH213269.07FU	95	2e-86	100
OTU_832	164_1598553|F|ITS2	LR586889	TAATCCCTCTGGGTAGTGGTTTTTACGCCACTGCCCGGGCCTTTGGCGCGGGGGAAATGTCCGCGGTGCTTTGGCACCAGGAGTTTCTCACCCGCTTAAATGCGGAGAAAGCTAGCCGGCGATGCCCTAATGCAACGACTTGTATGTCCAGCGTCGTAATGCTTCTGGAGCTCCCGGCCTCTGAACAATAGGGACCCTCAGGTCCCAGAT	Fungi	Ascomycota	Orbiliomycetes	Orbiliales	Orbiliaceae	Dactylella	JX987754|k__Fungi;p__Ascomycota;c__Orbiliomycetes;o__Orbiliales;f__Orbiliaceae;g__Dactylella;s__Dactylella_sp|SH022892.07FU	100	3e-100	98.1
OTU_833	164_1598778|F|ITS2	LR586890	CAACCCTCGAACCCCTCCGGGGGGTCGGCGTTGGGGATCGGCCTCCCTCACCGGGGGCCGTCTCCGAAATACAGTGGCGGTCTCGCCGCAGCCTCTCCTGCGCAGTAGTTTGCACACTCGCATCGGGAGCGCGGCGCGTCCACAGCCGTTAAACACCCCAAACTTCTGAAA	Fungi	Ascomycota	Sordariomycetes	Hypocreales	Hypocreaceae	Trichoderma	KM357315|k__Fungi;p__Ascomycota;c__Sordariomycetes;o__Hypocreales;f__Hypocreaceae;g__Trichoderma;s__Trichoderma_harzianum|SH190868.07FU	100	2e-85	100
OTU_834	164_1599493|F|ITS2	LR586891	CAACCATCAAGCCCTAGGCTTGTGTTGGGGCCCTGCGGCCGTCCGCAGCCCCCGAAAAGCAGTGGCGGGCTCGCTGTCACACCGAGCGCAGTAATACATCTCGCTGGGAAGTGATTGTGGGTTCCGGCCGTTAAACATCCCAATTTATCAA	Fungi	Ascomycota	Sordariomycetes	Sordariales	Lasiosphaeriaceae	Podospora	KY592083|k__Fungi;p__Ascomycota;c__Sordariomycetes;o__Sordariales;f__Lasiosphaeriaceae;g__Podospora;s__Podospora_ellisiana	100	3e-69	98.01
OTU_835	164_1599809|F|ITS2	LR586892	AATTCTCAACCTTACCAGCATTTGTTGGTATTGGCTTGGATATGGGGGTCTTTTGCTGGCTTTGTGAAGAGGTCTGCTCCCCTTAAATGTATTAGCCGGTGCCCCGCGTGGATCCCGTCTATTGGTGTGATAATTATCTACGCCGTGGATGGTCTGCTTTAAATGGGATGCGCTGCTTCTAACCGTCCGTTCAGTTGGACAATCAATGACA	Fungi	Basidiomycota	Agaricomycetes	Agaricales	Strophariaceae	Galerina	AB846961|k__Fungi;p__Basidiomycota;c__Agaricomycetes;o__Agaricales;f__Strophariaceae;g__Galerina;s__Galerina_sp|SH001903.07FU	100	3e-100	98.1
OTU_836	164_1600724|F|ITS2	LR586893	TCCTCTCTCAAACCTCGTGTTTGGTGTTGGACCGCGTTGGACCGCCTCCATGGCCAACTGGTCTCAAAGACAATGACGGCGTCCCAGGGACCCTCTTCGCACTGAGTTCTCCGGAGCACGCGTAGAGTTTCAAGGCCCCCGGGACCCGGTCACCTTTATATTTTTCTA	Fungi	Ascomycota	Eurotiomycetes	Chaetothyriales	Trichomeriaceae	Trichomerium	KP004468|k__Fungi;p__Ascomycota;c__Eurotiomycetes;o__Chaetothyriales;f__Trichomeriaceae;g__Trichomerium;s__Trichomerium_dioscoreae|SH186766.07FU	92	2e-71	98.06
OTU_837	164_1600959|F|ITS2	LR586894	AAAATCTCACAAAGTGAAACTTTTTTGTTTTAAATTGTGGACCTGGATTTGCGAGTATTTTCAATATTTGCTAATCTAAAATGAATTTCATGAAGCTTAAATATTGCTTTAAATCTTTGCTTAATAGTTTTGCTTTGTCAAATCTTTTGCAAATCGATCTAAAAGCCAAAAAGTGAATTGATTTTACGAAATCTAAAATCTCATT	Fungi	Mucoromycota	Umbelopsidomycetes	Umbelopsidales	Umbelopsidaceae	_	LN911059|k__Fungi;p__Mucoromycota;c__Umbelopsidomycetes;o__Umbelopsidales;f__Umbelopsidaceae;g__unidentified;s__Umbelopsidaceae_sp	94	3e-55	87.63
OTU_838	164_1601217|F|ITS2	LR586895	CAACCCTCAAGCACTGCTTGGTATTGGGCTCCGCTGGTTTCAGCGGGCCTTAAAATCAGTGGCAGCGCCGCCTGAGCTCTGAGCGTAGTAAATACCCTCGCTATAGAGACCCGGTGGCTCTCGTCATCAACCCCCAACTTTCTAA	Fungi	Ascomycota	Leotiomycetes	Helotiales	_	_	KU551005|k__Fungi;p__Ascomycota;c__Leotiomycetes;o__Helotiales;f__unidentified;g__unidentified;s__Helotiales_sp|SH205738.07FU	100	6e-71	100
OTU_839	164_1601275|F|ITS2	LR586896	CAACCCTCAAGCCCCCGGGTTTGGTGTTGGGGATCGGCGAGTCTTAGGACCAGCCGCCCCCTAAATCTAGTGGCGGTCTCACTGCAGCCTCCATTGCGTAGTAGCTAACACCTCGCAACTGGAACGCGGTGCGGCCATGCCGTTAAACCCCCAACTTCTGAA	Fungi	Ascomycota	Sordariomycetes	Hypocreales	Nectriaceae	Fusarium	KP137445|k__Fungi;p__Ascomycota;c__Sordariomycetes;o__Hypocreales;f__Nectriaceae;g__Fusarium;s__Fusarium_sp|SH209885.07FU	100	2e-80	100
OTU_840	164_1602281|F|ITS2	LR586897	ATACCAATCTAGCCTGGCTAGGTGTTGGGCTTCGCCGGTTGGCGGGCCTTAAAACTAGTGGCGGTGCTCTTAGGCTCTACGCGTAGTAATTTTCTCGCTATAGGGTCCTGGGAGGTGTTGGCCAGCAACCCCAAATTTTTCTA	Fungi	Ascomycota	Leotiomycetes	Helotiales	Hyaloscyphaceae	Lachnum	KC007291|k__Fungi;p__Ascomycota;c__Leotiomycetes;o__Helotiales;f__Hyaloscyphaceae;g__Lachnum;s__Lachnum_sp|SH201605.07FU	100	3e-68	99.3
OTU_841	164_1603961|F|ITS2	LR586898	AATCTCAATCCCCTCGGGTTTTATTACCTGGGGTGGACTTGGACTTGGGCGTCTGCCATCTTGCTTGGCTCGCCTCAAATGTGTCAGTGGGATCTAGCATCCACGGCCCGACGTAATAAGTTTCGTCTGGTCCGGTGTCTGAGCCTGCTCATAACCAACCATATATTCTGA	Fungi	Basidiomycota	Tremellomycetes	Tremellales	Tremellaceae	Tremella	KP986516|k__Fungi;p__Basidiomycota;c__Tremellomycetes;o__Tremellales;f__Tremellaceae;g__Tremella;s__Tremella_griseola|SH025793.07FU	100	2e-75	96.49
OTU_842	164_1604004|F|ITS2	LR586899	AAATCTCTTCTCATCGGGTTTCCGATGACGAAGGACTTGGGCGTCTGCCAGTGACATGGCTCGCCTTAAAGGTCTTAGTGGTTCCGAAGATTGAATCTGGCGTAATAAGTTTCGCTGGCCTAGATCGGACGTCTGCTCATAACCCGTCTTCCGACATTTTTTG	Fungi	Basidiomycota	Tremellomycetes	Tremellales	Phaeotremellaceae	Phaeotremella	KY558339|k__Fungi;p__Basidiomycota;c__Tremellomycetes;o__Tremellales;f__Phaeotremellaceae;g__Phaeotremella;s__Phaeotremella_sp|SH630598.07FU	100	3e-69	95.71
OTU_843	164_1604725|F|ITS2	LR586900	AACACCTCAAATCTCTACTTTATTGTAAAGAATTGGACTTGAGCAATCCCAACTTTCGTAAGAGAGGCGGGTTGCTTGAAATGCAGGTGCAGCTAGACATTCTTCTGAGCTAAAAGCATATTTATTTAGTCCCGTCAAACGGATTATTACTTTTGCTCTAGCTAATATAAAGGTCGAATGCGCTACAATGCTGACTGATGCAGGATTCACAAAGCCTTTCTGGTTTTGTAA	Fungi	Mortierellomycota	Mortierellomycetes	Mortierellales	Mortierellaceae	Mortierella	UDB020470|k__Fungi;p__Mortierellomycota;c__Mortierellomycetes;o__Mortierellales;f__Mortierellaceae;g__Mortierella;s__Mortierella_sp|SH193939.07FU	94	3e-100	97.24
OTU_844	164_1605431|F|ITS2	LR586901	GTACCCTCAAGCTTTGCTTGGTGTTGGGTGTTTGTCCCGCGCGTTTGCGCAGACTCGCCTTAAATCAATTGGCAGCCGGCATGTTAGCCTGGAGCGCAGCACATTTTGCGCCCCTTTCTAGCTTGTGTTGGCCCCCATCAAGTCCATATATTTGC	Fungi	Ascomycota	Dothideomycetes	Pleosporales	Leptosphaeriaceae	Leptosphaeria	HM589500|k__Fungi;p__Ascomycota;c__Dothideomycetes;o__Pleosporales;f__Leptosphaeriaceae;g__Leptosphaeria;s__Leptosphaeria_sclerotioides|SH206026.07FU	100	1e-68	96.82
OTU_845	164_1605561|F|ITS2	LR586902	GACCTCTCAACCGCTTTGGTATTCGATTACAAAAGTCGGCTTGGAACTTGGGTGCCTCTGGCGAAACGCAAAGGGCCTCGGCTCTGTCGCCCACCCCAAAGTCAGTTGGGCCAACCGCGCGGATGAGCGGACGGTTTGACCACAGTGTTGTAAGGTTCGCCTCACTGTCGGGACGTCCATTTCCGTCGCTATAAGGCATTTGAAACACGATACTATTGA	Fungi	Basidiomycota	GS27	GS27	_	_	UDB014625|k__Fungi;p__Basidiomycota;c__GS27;o__GS27;f__unidentified;g__unidentified;s__GS27_sp	100	2e-97	95.93
OTU_846	164_1606433|F|ITS2	LR586903	TATTCTCAACCTTGATGGCTTGCTATTCAAGGCTTGGATGTGAGGGTTTGCTGGCTTCCTTGAGTGGAGGTCTGCTCCCTTTAAATGCATTAGTGAGATCTCTTGTGGATCGGTCACTTGGTGTGATAATCTATCTACGCCGCTTGACTGTGAAGCAAAACCTATGGGAACTTGCTTACAACCGTCTTCGGACAGCTTCTTTAT	Fungi	Basidiomycota	Agaricomycetes	Agaricales	Tricholomataceae	Mycena	GQ268686|k__Fungi;p__Basidiomycota;c__Agaricomycetes;o__Agaricales;f__Tricholomataceae;g__Mycena;s__Mycena_sp	84	8e-61	91.38
OTU_847	164_1606834|F|ITS2	LR586904	TAATAACCCCTCCGGGCGGCGGCGGCCCCTCCCGTGCCGCCGCCCGGGCCTTTGGCGAGGGGAGGTGACCGCCCTGGACGCTACGGCGCCGGGCCCGGTTTCCCCCGCTCAAACGTGTAAAAGGCTAGCCGGCAGGGCTCCGACCGCATGGCGACTCGTAAAAAACTTCCGACCGTCGCGTAACGCCTTCGGAGCCGGCCCGGCCTCTAAAGCAGGAGGATGATCCCTCTCAGAC	Fungi	Ascomycota	Orbiliomycetes	Orbiliales	_	_	LN912504|k__Fungi;p__Ascomycota;c__Orbiliomycetes;o__Orbiliales;f__unidentified;g__unidentified;s__Orbiliales_sp	86	3e-56	87.19
OTU_848	164_1606895|F|ITS2	LR586905	GACCTCTCAACCGCTTTGGTATTCGATTACAAAAGTAGGCTTGGAACTTGGGTGCTTCTGGCGAAACGCAAAAGGGCTCCGCGCCCTGTCGCCCACCCCAAAGTCAGTTGGGCCAACCGCGCGGATGAGCGGACGGTTTGACCACAGTGTTGTAAGGTTCGCCTCACTGTTGGGACGTCCATTTCCGTCGCATATAGGCATTTGAAATACGATACTATTGA	Fungi	Basidiomycota	GS27	GS27	_	_	KX193667|k__Fungi;p__Basidiomycota;c__GS27;o__GS27;f__unidentified;g__unidentified;s__GS27_sp	100	1e-99	96.4
OTU_849	164_1607357|F|ITS2	LR586906	ACTCTTCAACCCTTCGGTTCCTTGTTGAACTGCGAGGTGTTTGGATTCTGAATGTTGCTGGCCTGAGGTCTCCGGATTTCAAAGGCGAAGCTCGTTCGTAATACATTAGCATCTCGATTTCGAGTATTCGGATTGACTCGGCGTAATAGACTTTATTCGCTGAGGACACTTGGTTTTCAAGTGGCCGAATTTCGAGGTGGAAGCTTCGAACTCTACCAAAGTCAAATCTATG	Fungi	Basidiomycota	Microbotryomycetes	Microbotryomycetes_ord_Incertae_sedis	Microbotryomycetes_fam_Incertae_sedis	_	KY102579|k__Fungi;p__Basidiomycota;c__Microbotryomycetes;o__Microbotryomycetes_ord_Incertae_sedis;f__Microbotryomycetes_fam_Incertae_sedis;g__Colacogloea;s__Colacogloea_terpenoidalis|SH199359.07FU	94	1e-59	85.84
OTU_850	164_1607893|F|ITS2	LR586907	TAACCACTCAAGCCTGGCTTGGTGTTGGGGTTCGCCTGTAGGTGGCCCCTAAAACCAGTGGCGGCGCCGTCTGGCTCTAAGCGTAGTAACTTTTCTCGCTATAGGGTCCTGGCGGTGCTTGCCATCAACCCCAAATTTTATCA	Fungi	Ascomycota	Leotiomycetes	Helotiales	Helotiaceae	Meliniomyces	UDB026227|k__Fungi;p__Ascomycota;c__Leotiomycetes;o__Helotiales;f__Helotiaceae;g__Meliniomyces;s__Meliniomyces_sp|SH207784.07FU	97	4e-52	93.48
OTU_851	164_1609192|F|ITS2	LR586908	CAACCCTCAAGCTCTGCTTGGCGTTGGGGATCGGCAGCCCGGCTTCGCGCCGCGCCGTCCCCCAAATACAGTGGCGGTCTCGCTGCAGCTTCCTTTGCGTAGTAGCACACCTCGCACCGGAGAGCAGCGCGGCCACGCCGTAAAACCCCCGACTTCTTGT	Fungi	Ascomycota	Sordariomycetes	Hypocreales	Nectriaceae	Mariannaea	MF663678|k__Fungi;p__Ascomycota;c__Sordariomycetes;o__Hypocreales;f__Nectriaceae;g__Mariannaea;s__Mariannaea_elegans	100	3e-79	100
OTU_852	164_1609630|F|ITS2	LR586909	TAATCTCACTTCATCAGATTTTATTGATGGAGGTGGACCTGGACTCTGTTGTGTCATTACAACTAGTCTGAAATGTGTGAGTGCACCCTGCTGTTGCAGCGTCTTCAGTGTGATAAGCATCTTCACTGAATCAAGTTCCTTTGGGACACGTGCAATGTGGGCTCTGTGCTGGCAAACTGTCTTTGGACAATCTTGACA	Fungi	Basidiomycota	Agaricomycetes	Sebacinales	Serendipitaceae	_	EF030906|k__Fungi;p__Basidiomycota;c__Agaricomycetes;o__Sebacinales;f__Serendipitaceae;g__unidentified;s__Serendipitaceae_sp	100	8e-91	97
OTU_853	164_1610039|F|ITS2	LR586910	AACAAGATCAACTCTAGTTGAGAGTTGGGCGTGGCCTTATACGCATAAGTGTATTTGGCTTGATTACATCGAGTTGATGAGCTTCCCAGTGCGGCTCAATGTGTGCTAGCGAGACAGTCGTCCCGATCTCACATTAATGTCGTATTGCAGAGTTCTGTCCACAGCTCGCTAAAACTTATAATCAA	Fungi	Cryptomycota	_	_	_	_	EU554934|k__Fungi;p__Rozellomycota;c__Rozellomycotina_cls_Incertae_sedis;o__GS11;f__unidentified;g__unidentified;s__GS11_sp|SH021174.07FU	94	1e-83	98.85
OTU_854	164_1612440|F|ITS2	LR586911	CAACCCTCGGGCCCCCCTCTGCGGGCGGCCCGGCGTTGGGGCTCAGGCGCCGTCTCTGCTCGGCGCCTGTCCCCTAAATGCAGTGGCGGCCTCGCCGCTGCCTCCTCCGCGTAGTAGCACAAACCTCGCGGCGGGAAGGCGGCGCGGCCACGCCGTAAAACCCCCCAACTTTACCAA	Fungi	Ascomycota	Sordariomycetes	Hypocreales	Hypocreales_fam_Incertae_sedis	Trichothecium	KX610402|k__Fungi;p__Ascomycota;c__Sordariomycetes;o__Hypocreales;f__Hypocreales_fam_Incertae_sedis;g__Trichothecium;s__Trichothecium_crotocinigenum|SH192538.07FU	100	5e-87	99.44
OTU_855	164_1613226|F|ITS2	LR586912	AGTCTCATCGGATAAGGGGTCCCTTGTGAAAGCGGGCCTCTTTTCGGACTTGGACGGTCTTGCCTTCGCTCGAAGGCTCGTCTTCAAATTCATCGGCGAGGGTTTCCAGTCCCCCTACGAGACGCGTGATAAGTCTTGCGTCGTCCGGGGTAAGGAGCCCGCGTCTCTATCACTCTTTTAACG	Fungi	Basidiomycota	Agaricomycetes	Phallales	Phallaceae	Phallus	KU516097|k__Fungi;p__Basidiomycota;c__Agaricomycetes;o__Phallales;f__Phallaceae;g__Phallus;s__Phallus_impudicus|SH207228.07FU	99	1e-83	97.28
OTU_856	164_1613679|F|ITS2	LR586913	AAACCAAATCCAGCTTGCTGGGTCTTGGGCCTTTCGCCTCTGGGCGGGCCTTAAAATCAGTGGCGGTGCTATCTAGCTCTAAGCGTAGTAATACTTCTCGCTATAGATACTAGGCGGCTTACCTGCCAATAACACTATTTTTCAAA	Fungi	Ascomycota	Leotiomycetes	Helotiales	Helotiaceae	Rhizoscyphus	JX630593|k__Fungi;p__Ascomycota;c__Leotiomycetes;o__Helotiales;f__Helotiaceae;g__Rhizoscyphus;s__Rhizoscyphus_monotropae|SH000131.07FU	100	3e-53	92.57
OTU_857	164_1615277|F|ITS2	LR586914	AATTCTCAACCTTGTCAGCTTTTACCAGCTGGTCAAGGCTTGGATGTGGGGGTTTTTGCAGGTCTTCACAGATCTGCTCCCCTGAAATACATTAGTGGTGCCTCTGTAGTGTGAGCGGCTATTTGGTGTGATAATCTATCTACGCCATTAGACGGCCTACATCTCTTGAATGAGAAGGAGGGATTAATCTGCTTATAACGGTCCTTCGGGACAAACATAAATGACT	Fungi	Basidiomycota	Agaricomycetes	Agaricales	Crepidotaceae	Crepidotus	UDB023497|k__Fungi;p__Basidiomycota;c__Agaricomycetes;o__Agaricales;f__Crepidotaceae;g__Crepidotus;s__Crepidotus_crocophyllus|SH209502.07FU	97	1e-108	99.09
OTU_858	165_1619275|F|ITS2	LR586915	TCCTCTGCAGCAATGCGATTTGACTCTTGTCTTTGTTGACCGAGTTTAAAGGGAGCTAGAGGATGGTCAGTTTAGACTAGCCCGATTGCTAAGCATCTTGGGTCTAGCGCTAGATTGCTCATTACATCTATTTTTT	Fungi	_	_	_	_	_	KT244776|k__Fungi;p__unidentified;c__unidentified;o__unidentified;f__unidentified;g__unidentified;s__Fungi_sp	99	6e-61	99
OTU_859	165_1619542|F|ITS2	LR586916	AAATCTCTTCCCATCGGGTTTCCGATGACGAAGGACTTGGGCGTCTGCCAGTTACATGGCTCGCCTTAAAGGTCTTAGTGGTTCTGAAGATTGAATCTGGCGTAATAAGTTTCGCTGGCCTAGATCAGAAGTCTGCTTACAACCCGTCTTCCGACATTTTTTG	Fungi	Basidiomycota	Tremellomycetes	Tremellales	Phaeotremellaceae	Phaeotremella	KY558339|k__Fungi;p__Basidiomycota;c__Tremellomycetes;o__Tremellales;f__Phaeotremellaceae;g__Phaeotremella;s__Phaeotremella_sp|SH630598.07FU	100	6e-81	100
OTU_860	165_1619910|F|ITS2	LR586917	AGTCATCAACCCCTTCCGTTTCGTGCGGACCGGGTTGGATGTGGGGGCTCTGCTGCCGTGAGGCGGCTCCCCTCAAATGCATCGGTTGGGCCTGTGGGTCGAACTCGACTGGGCGTTGTACCATCCTCGCTCGACAGAGATGTTCCCCTCCTGTGCCCTTCCCCGACCTGCCTCTCAGAGTGGCGGTCACAAGCATAAGCTTTGAA	Fungi	Basidiomycota	Agaricomycetes	Trechisporales	Hydnodontaceae	Trechispora	GU328584|k__Fungi;p__Basidiomycota;c__Agaricomycetes;o__Trechisporales;f__Hydnodontaceae;g__Trechispora;s__Trechispora_sp|SH030280.07FU	100	2e-92	96.6
OTU_861	165_1620150|F|ITS2	LR586918	CAACCCTCGCGCCCATCTGGGCTGCGGTGTTGGGGACCGGCCTGCCCCCCGGGGCGCGCCGCCCCCCAAAATCAGTGGCGGTCTCGCTGCAGCCTCCCTTGCGTAGTAGCACACCTCGCACCGGAGCGCAGCGCGGCCACGCCGTAAAACCCCCGACCCCCATGA	Fungi	Ascomycota	Sordariomycetes	Hypocreales	Niessliaceae	Rosasphaeria	JF440985|k__Fungi;p__Ascomycota;c__Sordariomycetes;o__Hypocreales;f__Niessliaceae;g__Rosasphaeria;s__Rosasphaeria_moravica|SH029832.07FU	98	3e-64	93.98
OTU_862	165_1620400|F|ITS2	LR586919	CAACCCTCAAGACCCCTTCGGGGGACTTGGTGTTGGGGACCGGCACAGGGGCCTTGCGCCCCTCGCCGCCCCCGAAATGAATTGGCGGCCTCGTCGCGGCCTCCCCTGCGTAGTAGCACAACCTCGCAACGGGAACGTGACGGCGGCCACTGCCGTAAAACAACCCAAACTTTATTAG	Fungi	Ascomycota	Sordariomycetes	Hypocreales	Clavicipitaceae	Paecilomyces	KF428241|k__Fungi;p__Ascomycota;c__Sordariomycetes;o__Hypocreales;f__Clavicipitaceae;g__Paecilomyces;s__Paecilomyces_sp|SH217934.07FU	100	2e-66	91.67
OTU_863	165_1621365|F|ITS2	LR586920	TCACCCCTCAAGCCCCGTGCTTGGTGTTGGACGGCCGGTCGAGCGATCGACCCCTCCTAAAGACAATGACGGCGGCCTGTGGTTCCCCCGGTACACTGAGCTTTTCACCGAGCACGTACCGGACCAGGGCACCCGGGACCCGGTCCTCTCCTTTCACTAGGAAACTTCTAT	Fungi	Ascomycota	Eurotiomycetes	Chaetothyriales	Herpotrichiellaceae	Cladophialophora	JQ347003|k__Fungi;p__Ascomycota;c__Eurotiomycetes;o__Chaetothyriales;f__Herpotrichiellaceae;g__Cladophialophora;s__Cladophialophora_sp|SH026688.07FU	99	9e-80	98.24
OTU_864	165_1622315|F|ITS2	LR586921	CAACCCTCGCGCCCATCTGGGCTGCGGTGTTGGGGACCGGCCTGCCCCCCGGGGCGCGCCGCCCCCCAAAATCAGTGGCGGTCCCGCTGCAGCCTCCCTTGCGTAGTAGCACCCCCCGCACCGGGGCGCCGCGCGGCCACGCCGTAAAACCCCCGACCCCCATGA	Fungi	Ascomycota	Sordariomycetes	Hypocreales	Niessliaceae	Rosasphaeria	JF440985|k__Fungi;p__Ascomycota;c__Sordariomycetes;o__Hypocreales;f__Niessliaceae;g__Rosasphaeria;s__Rosasphaeria_moravica|SH029832.07FU	98	7e-56	90.96
OTU_865	165_1622719|F|ITS2	LR586922	AATCATCAACCACGATGCCTTTGTGTGTCCCGTGGCTTGGAGTTGGGGATCTGCTGGCGAACGTCGGCTTCCCTTGAATGCATTAGTCGGGCGCTCTCGCTCCGAGAAGTGTGATAAACTATCATTCACTGATCGGCGAGGGGCTATGTCCGGGCTTCTAACCGCATGAATGCATGCACTTTGACAT	Fungi	Basidiomycota	Agaricomycetes	Hymenochaetales	Schizoporaceae	Hyphodontia	FJ197950|k__Fungi;p__Basidiomycota;c__Agaricomycetes;o__Hymenochaetales;f__Schizoporaceae;g__Hyphodontia;s__Hyphodontia_sp|SH017057.07FU	100	2e-87	97.86
OTU_866	165_1623063|F|ITS2	LR586923	CAAAACTCCTCAGCAATTTATTATTGTTGGTTATGGGTATAGAGTAGATCTAACGGTCGCTTTTACCTTAAACTTGCTGCACGACCGCAAGCTTATGCTAGGTTAATGGAGTGGTGTTTACAATATTCCAGCTGCCTTTTAGTATAGCTAGTGGCGTTAAACCTGATGTTGCTTAACTGCAACTGAA	Fungi	Ascomycota	Orbiliomycetes	_	_	_	GU310451|k__Fungi;p__Ascomycota;c__Orbiliomycetes;o__unidentified;f__unidentified;g__unidentified;s__Orbiliomycetes_sp	100	1e-78	95.21
OTU_867	165_1623120|F|ITS2	LR586924	CAACCCTCAAGCCCCCGGGCTTGGTGTTGGGGATCGGCCGCCCTCTCCGGCGCGCCGGCCCCGAAATCTAGTGGCGGTCTCGCTGTAGCCTCCTCTGCGTAGTAGCACACCTCGCACCGGAACGCAGCCTGGCCACGCCGTTAAACCCCCCACTTCTGAA	Fungi	Ascomycota	Sordariomycetes	Hypocreales	Nectriaceae	Cosmospora	KX100348|k__Fungi;p__Ascomycota;c__Sordariomycetes;o__Hypocreales;f__Nectriaceae;g__Cosmospora;s__Cosmospora_sp|SH175271.07FU	100	3e-79	100
OTU_868	165_1627829|F|ITS2	LR586925	AATTCTCAACCTCAAAACCTTTGTGTTTCTGAGGCTTGGTCTTGAGGGTCTTGCAGGCTTTTTTACAAGTCGGCTCCCTTTAAATTCATTAGCGAGACTTCCCTTTGTTTGAGCCGTCTCATTGGCATGATAATTATCTGTGTCGACGTTGGTTCTCGTTGGGCTTGCTTCTAATCGTCTGTACGGACAACAGGAATTTGGGTGCATATATGCGCACATTTTCCAAACCT	Fungi	Basidiomycota	Agaricomycetes	Agaricales	Stephanosporaceae	_	KY462434|k__Fungi;p__Basidiomycota;c__Agaricomycetes;o__Agaricales;f__Stephanosporaceae;g__unidentified;s__Stephanosporaceae_sp|SH630802.07FU	98	6e-83	91.63
OTU_869	165_1632673|F|ITS2	LR586926	AAACCATCAAGCCTAGCTTGGTCTTGGACGCGGTCGAGTGACCCGTCCGTAACCCGTTGGCGGTACAGTCCGGCTTCAAGCGTAGCAAAAATTTCGCTTCAGGAGTCCGCGGCAGTGCCCGCTGGGTAATTATATCCCAAA	Fungi	Ascomycota	Dothideomycetes	Hysteriales	_	_	JF519362|k__Fungi;p__Ascomycota;c__Dothideomycetes;o__Hysteriales;f__unidentified;g__unidentified;s__Hysteriales_sp|SH181859.07FU	100	4e-57	95.04
OTU_870	165_1636434|F|ITS2	LR586927	ATACCTCAAGCCCTAGGCTTGGTGATGGGCAATGCCAGCTAGGCATGCCTGAAAACCAGAGGCAGTGAAGCCTGAGTGCGGAAGCGTAGTGATAATTTTATAACCGCTTAGGCCTCAGGTGAAGCTTGCAGAACCCCAAAACTCAAATGT	Fungi	Ascomycota	Leotiomycetes	_	_	_	EU689857|k__Fungi;p__Ascomycota;c__Leotiomycetes;o__unidentified;f__unidentified;g__unidentified;s__Leotiomycetes_sp	100	5e-72	99.33
OTU_871	165_1639925|F|ITS2	LR586928	CAACCCTCAGCGCCCGTCCGCGGGAGCTGGTGTTGGGGATCGGCCGTCCTTGCGGCGGCCGGCCCCGAAATCTAGTGGCGGTCTCCTCGCGACCTCCTCTGCGTAGTAACACTACCTCGCAGCTGGATAGCGGTCTGACCACGCCGTAAAACCCCAACTTCTCAA	Fungi	Ascomycota	Sordariomycetes	Hypocreales	Hypocreales_fam_Incertae_sedis	Stilbella	JQ989295|k__Fungi;p__Ascomycota;c__Sordariomycetes;o__Hypocreales;f__Hypocreales_fam_Incertae_sedis;g__Stilbella;s__Stilbella_sp|SH217333.07FU	100	5e-82	100
OTU_872	165_1644283|F|ITS2	LR586929	CAACCCTCAAGCATTGCTTGGTATTGGGCTCCGCTGCTCACGTAGCGGGCCTTAAAATCAGTGGCGGTGCCGTCGGGCCCTGAGCGTAGTACATCTCCTCGCTACAGGGACCCGGTGGACGCTGGCCATCAACCCCTCACTTTCTAA	Fungi	Ascomycota	Leotiomycetes	Helotiales	Hyaloscyphaceae	Arachnopeziza	HM030579|k__Fungi;p__Ascomycota;c__Leotiomycetes;o__Helotiales;f__Hyaloscyphaceae;g__Arachnopeziza;s__Arachnopeziza_sp|SH196226.07FU	100	4e-72	100
OTU_873	166_1644441|F|ITS2	LR586930	CAACCCTCAAGCTCTGCTTGGTGTTGGGGCCCTACAGCTGATGTAGGCCCTCAAAGGTAGTGGCGGACCCTCCCGGAGCCTCCTTTGCGTAGTAACTTTACGTCTCGCACTGGGATCCGGAGGGACTCTTGCCGTAAAACCCCCCAATTTTCCAAA	Fungi	Ascomycota	Sordariomycetes	Glomerellales	Glomerellaceae	Colletotrichum	LC169626|k__Fungi;p__Ascomycota;c__Sordariomycetes;o__Glomerellales;f__Glomerellaceae;g__Colletotrichum;s__Colletotrichum_gloeosporioides	100	5e-77	100
OTU_874	166_1645952|F|ITS2	LR586931	CTACCCTCGAGCACTGCTCGGTGTTGGCGGATTGCCTAGCAACCGCTGAAAATCAACGGCGGTGGCCCCTATGTCCCTGTATAGTACTATTCTTGCAGCGGTTATAGCGGTCTACCAGTCTCCTGTCGGCGCCGTAAGAAGCGCTACACTTTGAA	Fungi	Ascomycota	Sordariomycetes	Hypocreales	_	_	AY833031|k__Fungi;p__Ascomycota;c__Sordariomycetes;o__Hypocreales;f__unidentified;g__unidentified;s__Hypocreales_sp|SH176700.07FU	100	3e-64	95.48
OTU_875	166_1646770|F|ITS2	LR586932	AATTCTCAACCTTGAGCTTTTGCGAGCTTAAAGGCTTGGATGTGAGGGCTTGCTGGCTTCCTTCAGTGGATTGGTCTGCTCCCTTTAAATGCATTAGTGGGATCCTTTGTGGAGCGTCACTTGGTGTGATAATTATCTACGCCTCTTGACCGAAGCAAGCTTTATGGGAACCTGCTCATAACCGTCCTTCAAGGACAATTTTATTGACT	Fungi	Basidiomycota	Agaricomycetes	Agaricales	Tricholomataceae	Mycena	AB512341|k__Fungi;p__Basidiomycota;c__Agaricomycetes;o__Agaricales;f__Tricholomataceae;g__Mycena;s__Mycena_sp|SH024787.07FU	91	2e-72	93.16
OTU_876	166_1646907|F|ITS2	LR586933	CAACCCTCAAGCAACTTCTGCTTGGTGTTGGGGATCGGCCGTCAAACGCCGCCCCCGAAATCTATTGGCGATCTCGCTGTAGCTTCCTATGCGTAGTAGTAACATCTCGCATCTGGAGAGCGGCGCGGTCATGCCGTAAAACACCCAACTTCTCA	Fungi	Ascomycota	Sordariomycetes	Hypocreales	Hypocreales_fam_Incertae_sedis	Stilbella	KU686685|k__Fungi;p__Ascomycota;c__Sordariomycetes;o__Hypocreales;f__Hypocreales_fam_Incertae_sedis;g__Stilbella;s__Stilbella_sp|SH205441.07FU	100	8e-75	99.35
OTU_877	166_1649403|F|ITS2	LR586934	CTGCCCTCAAGCACGGCTTGTGTGTTGGGTGTGGTCCCCCCGGGGACCTGCCCGAAAGGCAGCGGCGACGTCCGTCTGGTCCTCGAGCGTATGGGGCTCTGTCACTCGCTCGGGAAGGACCTGCGGGAGTTGGTCACCACCACATTTTACCAC	Fungi	Ascomycota	Eurotiomycetes	Eurotiales	Trichocomaceae	Talaromyces	FJ528743|k__Fungi;p__Ascomycota;c__Eurotiomycetes;o__Eurotiales;f__Trichocomaceae;g__Talaromyces;s__Talaromyces_sp|SH209380.07FU	100	2e-75	100
OTU_878	166_1652474|F|ITS2	LR586935	CAACCCTCAGGCCCTGCCTGGTGTTGGAGGACTGCGCATGCAGCCTCCCAAAGCAAGCGGCGGCGGCGCCCCATAACCGAACGCAGTAGTAACCTCTCGTTCTGGGTCTGGGTCGTTGTCCTGCCGGAAAACCCCCTTCTTTTTAAT	Fungi	Ascomycota	Sordariomycetes	Chaetosphaeriales	Chaetosphaeriaceae	Chaetosphaeria	MF328661|k__Fungi;p__Ascomycota;c__Sordariomycetes;o__Chaetosphaeriales;f__Chaetosphaeriaceae;g__Chaetosphaeria;s__Chaetosphaeria_sp	100	4e-72	100
OTU_879	166_1653594|F|ITS2	LR586936	TAACCCCTTCCAGGCAGCGGTTTTGTGCCGCCGCCCGGGCCTTTGGCGCGGGGAGGTGACCGTGGCGCTCCGGCGCCGGGCCCGGTTTCCCCCGCTCAAACGTGGAGAAAGCTAGCCGGCAGGGCTCCGATTGCAGCGACTCGTAAAACTTCTAACCCGTCGTAATGCCTTCGGAGCTGGCCGGCCTCTAAAGCAGAAGGAGGATCCCTCCCAGAC	Fungi	Ascomycota	Orbiliomycetes	Orbiliales	_	_	LN912504|k__Fungi;p__Ascomycota;c__Orbiliomycetes;o__Orbiliales;f__unidentified;g__unidentified;s__Orbiliales_sp	100	3e-110	100
OTU_880	166_1654036|F|ITS2	LR586937	ACTCTTCAACCCCCATATTTTGTAATGAGATATGGTGCGGCTTGGTTTCTGAGCGTTTTTTGCTGGATCCATTCGGATCGAAGCTCGCTCGTAATACATTAGCATCCTTCTCATCGAGATCAGATTGACTCGGCGTAATAGACTATTCGCTGAGGACATGTCATTTTGACGTGGCTGACCTTTGATATTATTTGCTGGAAGCTCATAAATCCGACATAACTAGTCAATTTCTAAG	Fungi	Basidiomycota	Microbotryomycetes	Microbotryales	Ustilentylomataceae	Microbotryozyma	HQ832831|k__Fungi;p__Basidiomycota;c__Microbotryomycetes;o__Microbotryales;f__Ustilentylomataceae;g__Microbotryozyma;s__Microbotryozyma_sp|SH016617.07FU	100	4e-114	98.31
OTU_881	166_1656080|F|ITS2	LR586938	CAACCCTCAAACCCCCGGGTTTGGTGTTGGGGATCGGATTGCTAGTCAGTCCGGCCCCGAAATCTAGTGGCGGTCACGCTGCAGCTTCCATTGCGTAGTAGATAACACCTCGCAACTGGTACGCGGCGCGGCCAAGCCGTTAAACCCCCAACTTCTGAA	Fungi	Ascomycota	Sordariomycetes	Hypocreales	Nectriaceae	Gibberella	KX893371|k__Fungi;p__Ascomycota;c__Sordariomycetes;o__Hypocreales;f__Nectriaceae;g__Gibberella;s__Gibberella_baccata	100	1e-78	100
OTU_882	166_1657564|F|ITS2	LR586939	TCCTCCCTCAAACCTCGGGTTTGGTGTTGGACCCAAGTTGTGTGCACAACTGGTCTCAAAGACAATGACGGCGTCCGTGGGACCCTCGGTGCAACGAGCTTTTAACGAGCACGCGTCGAGTTTCAAGGACCTTCCGGGCCGGTCTCCTTTTATTTACACA	Fungi	Ascomycota	Eurotiomycetes	Chaetothyriales	Trichomeriaceae	Knufia	KP174864|k__Fungi;p__Ascomycota;c__Eurotiomycetes;o__Chaetothyriales;f__Trichomeriaceae;g__Knufia;s__Knufia_peltigerae|SH180461.07FU	99	5e-72	97.52
OTU_883	166_1657776|F|ITS2	LR586940	CAACCCTCAAGCATTGCTTGGTATTGGGCTCCGCTGCTCACCCAGCCGGCCTTAAAATCAGTGGCGGTGCCGCTGGGCCCTGAGCGTAGTAAATATCCTCGCTATAGGGACCCCGTAGACACTAGCCATCAACCCCCATTTTCCAA	Fungi	Ascomycota	Leotiomycetes	Helotiales	_	_	LC218274|k__Fungi;p__Ascomycota;c__Leotiomycetes;o__Helotiales;f__unidentified;g__unidentified;s__Helotiales_sp|SH205749.07FU	100	2e-71	100
OTU_884	166_1658069|F|ITS2	LR586941	AACTCTCAACCCCCTTGTTTTGTAATGAAGCAGGCGTGGGCTTGGATTATGGCTGTCTGCTGGACTCTTTAAGTAGAGATCGGCTCGGCTGAAATACACGAGTAACCCAGTTTGAATATTAACGGCTTGACTCGGCGTAATAGCTTTATTTCGCTGAGGACGTTTCATATCAAGATAGTGGTGCTTCTAATGCGTTGTAGCGTCAGCTGCACACACCTTTAAGC	Fungi	Basidiomycota	Cystobasidiomycetes	Erythrobasidiales	Erythrobasidiaceae	Erythrobasidium	KT328766|k__Fungi;p__Basidiomycota;c__Cystobasidiomycetes;o__Erythrobasidiales;f__Erythrobasidiaceae;g__Erythrobasidium;s__Erythrobasidium_sp|SH194739.07FU	100	2e-112	99.55
OTU_885	166_1658773|F|ITS2	LR586942	ACACCCTACTGCTGTGGACATGCGGATGCATGTGTGCAGTGGTGACGTGGGCTACAAGAGCGAAAGCGCTTTGGCCGTAAATGTAGCGATGGATGATGGAGCTTGCCGAGTGTGAGTCCCCTTTGCAACAAGAGCAGTATGCCTTGCGAACAAAGAGGCGAACGTTTGGCGGAGCCATCGACAAGTCTATCGACGAATGTGTGCGCGTCACGCACGTACACACACACTACCTAA	Fungi	Cryptomycota	_	_	_	_	JQ666448|k__Fungi;p__Rozellomycota;c__Rozellomycotina_cls_Incertae_sedis;o__GS08;f__unidentified;g__unidentified;s__GS08_sp|SH462824.07FU	100	2e-118	99.57
OTU_886	166_1659429|F|ITS2	LR586943	CAACCCTCAGGCCCTGTACTGCCTGGCGTTGGGGCCTTCTGCGAGCGTTAATCAAAAACTCTCGCAGGCCCCCAAGATCAGTGGCGGGCCCTCCGTGGCTCCGAGCGTAGTAGTTTACTTTCTCGCTTGGGAGAATCGGCGGTTCTCGGCCGTTAAACACCACTGTAATTTTTACAA	Fungi	Ascomycota	Sordariomycetes	Sordariales	Cephalothecaceae	_	HM141061|k__Fungi;p__Ascomycota;c__Sordariomycetes;o__Sordariales;f__Cephalothecaceae;g__unidentified;s__Cephalothecaceae_sp|SH469040.07FU	100	3e-54	88.24
OTU_887	166_1660197|F|ITS2	LR586944	CACCCCTCAAAGTTAACTCTTTGGCGTTGGGCAATGCCTAAAGGCATGCCTCAAAATCAGCGATGGTGATATTCAACCACAGGCGCACAAACGTCGTCTAGCTGGTAGGATGTTGTCAGTCAATTGATAAAATTTCTAAA	Fungi	Ascomycota	Lecanoromycetes	_	_	_	LN911524|k__Fungi;p__Ascomycota;c__Lecanoromycetes;o__unidentified;f__unidentified;g__unidentified;s__Lecanoromycetes_sp	100	3e-59	96.43
OTU_888	166_1660305|F|ITS2	LR586945	TCACCCCTCAAGCCCTGGCTTGGTGTTGGGGCTTGCTGTTACCGGCAGCCCTTAAAACTAGTGGCGGTGCCACCTGGCTCTAAGCGTAGTAATACTTCTCGCTATAGAGTCCCGGTGGATGCTTGCCATCAACCCCTAATTTTCTAT	Fungi	Ascomycota	Leotiomycetes	Helotiales	Helotiales_fam_Incertae_sedis	Leohumicola	KM023227|k__Fungi;p__Ascomycota;c__Leotiomycetes;o__Helotiales;f__Helotiales_fam_Incertae_sedis;g__Leohumicola;s__Leohumicola_sp|SH201612.07FU	97	6e-66	98.6
OTU_889	166_1663525|F|ITS2	LR586946	TCACTAATCAAGCCCGGCTTGCTGTTGGACCTTTTGTCGTTGAAAGACAGGCCCTAAAGATAATGACGGCGTCAGTTGGACCCTAGATGCAACGAGCTTTAACCAGCACGCATTTTTAGTTGGTCCTTTTGACCCGGTCTTTTTTAACCAATTTTTTAA	Fungi	Ascomycota	Eurotiomycetes	Chaetothyriales	Herpotrichiellaceae	Cladophialophora	EU139143|k__Fungi;p__Ascomycota;c__Eurotiomycetes;o__Chaetothyriales;f__Herpotrichiellaceae;g__Cladophialophora;s__Cladophialophora_sp|SH193243.07FU	98	2e-70	97.44
OTU_890	166_1664707|F|ITS2	LR586947	CTACCCTCGAGCACTGCTCGGTGTTGGCGGATTGCCTAGCAACCGCTGAAAATCAACGGCGGTGACCCCTATGTCCCTGTATAGTACTATTCTTACAGTGGTTATAGCGGTCTACCAGTCTCCTGTGCGCCGTAACAAGCGCTACACTTTGAA	Fungi	Ascomycota	Sordariomycetes	Hypocreales	_	_	AY833031|k__Fungi;p__Ascomycota;c__Sordariomycetes;o__Hypocreales;f__unidentified;g__unidentified;s__Hypocreales_sp|SH176700.07FU	100	1e-73	99.35
OTU_891	166_1666147|F|ITS2	LR586948	CAACCCTCAAGCATTGCTTGGTATTGGACTTCGCTGCTCACGTAGCGGGCCTTAAAATCAGTGGCGGTGCCGTCGGGCTCCTGAGCGCAGTAAATATCCTCGCTACAGGGACTCGGTGGACGCTGGCCATCAACCCCCCACTCTCTCA	Fungi	Ascomycota	Leotiomycetes	Helotiales	Hyaloscyphaceae	_	LC218317|k__Fungi;p__Ascomycota;c__Leotiomycetes;o__Helotiales;f__Hyaloscyphaceae;g__unidentified;s__Hyaloscyphaceae_sp|SH641599.07FU	99	7e-70	99.32
OTU_892	166_1668379|F|ITS2	LR586949	GCAACCATCAAGCACTGCTTGGTATTGGGCGTCACCCGTGGGTGCGCCTTAAAACCAGCGGCGACGTTGCCCGGCTCCAAGCGCAGTAATGCTCTCGCTCACGGGGTTGGGGTGCGCGTCCGCCACAAAACCCCTCTATCACAAG	Fungi	Ascomycota	Leotiomycetes	_	_	_	LN912497|k__Fungi;p__Ascomycota;c__Leotiomycetes;o__unidentified;f__unidentified;g__unidentified;s__Leotiomycetes_sp	100	1e-62	96.55
OTU_893	166_1668571|F|ITS2	LR586950	AACCCCTCACGCCTAGCGTGGTCTTGGGGCACGCGGTCTCGCGGCCCTCAAAATTAGTGGCGGCGCCGGTGGGCTCTAAGCGTAGTACATACTCCCGCTATAGAGTTCCCCCGGTGGCTCGCCAGAACCCCCACTTTTTTACA	Fungi	Ascomycota	Leotiomycetes	Helotiales	Vibrisseaceae	Phialocephala	KX440123|k__Fungi;p__Ascomycota;c__Leotiomycetes;o__Helotiales;f__Vibrisseaceae;g__Phialocephala;s__Phialocephala_fortinii|SH204986.07FU	100	7e-65	97.9
OTU_894	166_1668832|F|ITS2	LR586951	CAACCCTCAAGCTATGCTTGGTATTGGGCCTCATCGGGAACGATGTGCCTTAAAGAGAGTGGCGGCACTGCTTGGCTCTAAGCGTAGTAAACTTCTCGCTATAGACGCTCGGGAGCTGCCTGCCATAACCCCAAAATTTCTTA	Fungi	Ascomycota	Leotiomycetes	Helotiales	Dermateaceae	Cryptosporiopsis	FN298686|k__Fungi;p__Ascomycota;c__Leotiomycetes;o__Helotiales;f__Dermateaceae;g__Cryptosporiopsis;s__Cryptosporiopsis_sp|SH207143.07FU	100	2e-66	98.6
OTU_895	166_1669890|F|ITS2	LR586952	TATTCTCAACCATTGAACTTGTTTCTCTGGCTTGGATGTGGGAGTTGCGGGCTTCGCAAGAGGTCGGCTCTCCTTAAATGCATTAGTGGAAACCGCTTGCAGGATTCATTCACTTTTTGGCGTGATAGTATCGTCGTCAAAGGTAGTGTCTCCGAGGTATCTGCTTTCTAACCGTCCTTACGGACTTTTAATGACTT	Fungi	Basidiomycota	Agaricomycetes	Agaricales	Tricholomataceae	Mycenella	UDB017867|k__Fungi;p__Basidiomycota;c__Agaricomycetes;o__Agaricales;f__Tricholomataceae;g__Mycenella;s__Mycenella_lasiosperma|SH192004.07FU	100	1e-94	98.48
OTU_896	166_1669996|F|ITS2	LR586953	CAACCCTCAAGCCCGGCTTGGTGTTGGGCCCTGCCCGTGGTGGCTGGCCCTAAAGACAGTGGCGGTGCCGCCTGGCCCTCAGCGTAGTACAACTCTCGCTCCAGGGTCCGGTGGTGGCCTGTCAGAACCCCCAACTCTGT	Fungi	Ascomycota	Leotiomycetes	Helotiales	Myxotrichaceae	Oidiodendron	KU551034|k__Fungi;p__Ascomycota;c__Leotiomycetes;o__Helotiales;f__Myxotrichaceae;g__Oidiodendron;s__Oidiodendron_sp|SH216988.07FU	100	3e-68	100
OTU_897	167_1677139|F|ITS2	LR586954	CAACCCTTAAGCTTAGCTTAGTGTTGGGAATCTACCGCGAGCGGTGCTACCCTGTAGCTACCCTGTAGTTCCTCAAATTCAACGGCGGAGTTATAGTTACCTCTGAGCGCAGTAATACTTATCACGCTTAGGAAGTGCTATAATTTTAGCCGCTAAACCCCCAATTTTTTAAT	Fungi	Ascomycota	Sordariomycetes	Xylariales	Xylariales_fam_Incertae_sedis	Anungitea	KY173383|k__Fungi;p__Ascomycota;c__Sordariomycetes;o__Xylariales;f__Xylariales_fam_Incertae_sedis;g__Anungitea;s__Anungitea_sp|SH006558.07FU	100	4e-63	91.95
OTU_898	167_1678134|F|ITS2	LR586955	TATTCTCAACCATTGAACTTGTTTCTCTGGCTTGGATGTGGGGGTTGCGGGCTTCGCAAGAGGTCGGCTCTCCTTAAATGCATTAGTGGAAACCGCTTGCAGGATTCATTCACTTTTTGGCGTGATAGTATCGTCGTCAAAGGTAGTGTCTCCGAGGTATCTGCTTTCTAACCGTCCTTTACGGGGACTCTTAATGACTT	Fungi	Basidiomycota	Agaricomycetes	Agaricales	Tricholomataceae	Mycenella	KP783436|k__Fungi;p__Basidiomycota;c__Agaricomycetes;o__Agaricales;f__Tricholomataceae;g__Mycenella;s__Mycenella_sp|SH192004.07FU	100	2e-101	100
OTU_899	167_1690283|F|ITS2	LR586956	TCACCCCTCAAGCCTCCGGCTTGGTGTTGGATGGTTTGGTGACAGCGCCCTCTGGGCAGCGGTCACCCCTCCCAAAGACAATGACGGCGGCCTCGTTGGACCCCCGGTACACTGAGTTCCTCACCGAACACGTACTGGATCAAGGGCCCGCGGAGCACGGTCTGCCTCCCCTCAGGGAGAACTTTTATCTCAA	Fungi	Ascomycota	Eurotiomycetes	Chaetothyriales	Herpotrichiellaceae	Minimelanolocus	KR215604|k__Fungi;p__Ascomycota;c__Eurotiomycetes;o__Chaetothyriales;f__Herpotrichiellaceae;g__Minimelanolocus;s__Minimelanolocus_asiaticus|SH020564.07FU	100	7e-96	99.48
OTU_900	167_1694569|F|ITS2	LR586957	TCACCCCTCAAGCCCTGTGCTTGGTGTTGGACGGCCGGTCGAGCGATCGACCCCTCCTAAAGACAATGACGGCGGCCTGTGGTTCCCCCGGTACACTGAGCTTTTCACCGAGCACGTATCGGACAAGGGCACCCGGGACCCGGTCCTCTCCTTTAAAAAGGAAACTTCTAT	Fungi	Ascomycota	Eurotiomycetes	Chaetothyriales	Herpotrichiellaceae	Cladophialophora	GU446638|k__Fungi;p__Ascomycota;c__Eurotiomycetes;o__Chaetothyriales;f__Herpotrichiellaceae;g__Cladophialophora;s__Cladophialophora_sp|SH026632.07FU	100	2e-81	98.83
OTU_901	167_1694868|F|ITS2	LR586958	TGACCAATCAAGCTCTGCTTGGCCTTGGGGCCTGCTATACCGGCGGTCCTTAAAACCAGTGGCGGTGCCGTCTGGCCCTAAGCGTAGTAATTCTCCTCGCTATAGAGCTCTAGACGTCTACTCGCCAGAACCCCCAACTTCTCAA	Fungi	Ascomycota	Leotiomycetes	Helotiales	Hyaloscyphaceae	_	AB839368|k__Fungi;p__Ascomycota;c__Leotiomycetes;o__Helotiales;f__Hyaloscyphaceae;g__unidentified;s__Hyaloscyphaceae_sp|SH214281.07FU	100	6e-71	100
OTU_902	168_1695695|F|ITS2	LR586959	AACTCTCAACCTCCAACTTTCTTAATAGTAGTTGGCGGCTTGGACTTGAGCGCTGCTGGTCATCGGCTCGCTCGAAATTCATTAGCAGACCCTTTTCGTAATCGGTTCCACTCGACGTGATAAGTATTTCGTCGAGGACAGTCCTTAACTGGGCTGGCCGGGATAAGGAAGGTATAGTTGTCAGCTTCTAATTCGTCGTCTAGCTCTCGAGCGAAACACACTTTTATG	Fungi	Basidiomycota	Tremellomycetes	Cystofilobasidiales	Mrakiaceae	Tausonia	KF036600|k__Fungi;p__Basidiomycota;c__Tremellomycetes;o__Cystofilobasidiales;f__Mrakiaceae;g__Tausonia;s__Tausonia_pamirica|SH495759.07FU	100	2e-92	93.86
OTU_903	168_1695735|F|ITS2	LR586960	TGACCAACTCACCCTCGTGGTGGACTTGGAGCTGGCCTAACTGGCCTCTCTTAAAACCAGTGGCGGTGCTCTTAAGCTCTACGCGTAGTAATTTTTCTCGCGACAGGGTCTTGATGGTGCTTGCCAGCAACCCCAACTATTATAA	Fungi	Ascomycota	Leotiomycetes	Helotiales	_	_	JX001622|k__Fungi;p__Ascomycota;c__Leotiomycetes;o__Helotiales;f__unidentified;g__unidentified;s__Helotiales_sp|SH195221.07FU	100	6e-71	100
OTU_904	168_1695760|F|ITS2	LR586961	CAACACTCAAGCTCTGCTTGGTATTGGGCCCTGCCGGTAACGGCGGGCCCTAAAATCAGTGGCGGCGCCACCTGGCTCTAAGCGTAGTAATACTCCTCGCTATAGAGTTCCCGGTTGGATGCTTGCCAGCAACCCCCAACTTTCTAA	Fungi	Ascomycota	Leotiomycetes	Helotiales	Helotiales_fam_Incertae_sedis	Xenopolyscytalum	UDB013677|k__Fungi;p__Ascomycota;c__Leotiomycetes;o__Helotiales;f__Helotiales_fam_Incertae_sedis;g__Xenopolyscytalum;s__Xenopolyscytalum_sp|SH223449.07FU	100	7e-65	97.28
OTU_905	168_1697434|F|ITS2	LR586962	ATATTATCAACCTTGGCTTGCTTTATTGTGAGCTTGAGGCTTGGATGTGGGGGTTGCTGGCTTCCTTAAGTGGCGGTCGGCTCTCCTTAAATGCATTAGCGGGATCTCTTGTGGACCGTCACTTGGTGTGATAATTGTCTTGCCATCTGACTTCGAAGCAAATTTTATGGGAACCAGCTTATAACCGTCCGCAAGGACAATATTCTGACA	Fungi	Basidiomycota	Agaricomycetes	Agaricales	Tricholomataceae	Mycena	KY590735|k__Fungi;p__Basidiomycota;c__Agaricomycetes;o__Agaricales;f__Tricholomataceae;g__Mycena;s__Mycena_sp	97	2e-87	95.59
OTU_906	168_1698678|F|ITS2	LR586963	GAACTCTCAAGCTTTGCTTGGTGTTGGGTGTTTGTCCTTTTAGGACTCGCCTCAAAATAATTGGCAGCCAGCGTATTAGTCTTGGAGCGCAGCACATTTTGCGATCTAGCTAGTAAATTGGCAACCATCAAGCCTATTTTAAC	Fungi	Ascomycota	Dothideomycetes	Pleosporales	Phaeosphaeriaceae	Phaeosphaeria	KR094442|k__Fungi;p__Ascomycota;c__Dothideomycetes;o__Pleosporales;f__Phaeosphaeriaceae;g__Phaeosphaeria;s__Phaeosphaeria_sp|SH183092.07FU	100	7e-65	97.9
OTU_907	168_1698881|F|ITS2	LR586964	GTACCCTCAAGCTTTGCTTGGTGTTGGGCGTCTTGTCTCCAGTTCGCTGGAGACTCGCCTTAAAGTAATTGGCAGCCGGCCTACTGGTTTCGGAGCGCAGCACAAGTCGCGCTCTCTTCCAGCCAAGGTCAGCATCCACAAAGCCTTTTTTCAAC	Fungi	Ascomycota	Dothideomycetes	Pleosporales	Pleosporaceae	Alternaria	KY788018|k__Fungi;p__Ascomycota;c__Dothideomycetes;o__Pleosporales;f__Pleosporaceae;g__Alternaria;s__Alternaria_alternata	100	2e-76	100
OTU_908	168_1698936|F|ITS2	LR586965	CAACCATCAAGCACAGCTTGGCAATGGACGACGTCTCCCCGCTCCCGGGGAGGCGCGCCCCGAAACCGTCGGCAGATTCACGCGGACCCGCCGGGCGTAGCAGAAAAGGAAGGCTCACGCCGACCCCTGACGTCCAATGCGACCGCGCCTCGCGCCGTAAAACCAATGGCCCGCAAGGGCCGTCTCCACAA	Fungi	_	_	_	_	_	KU538642|k__Fungi;p__unidentified;c__unidentified;o__unidentified;f__unidentified;g__unidentified;s__Fungi_sp	98	3e-75	94.15
OTU_909	168_1698975|F|ITS2	LR586966	TGACCAACTCACCCCCGTGGTGGACTTGGAGCTGGCCGGTCTGGCCTCTCTTAAAACCAGTGGCGGTGCTCTTAAGCTCTACGCGTAGTAATTTCTCTCGCGACAGGGTCTTGATGGTGCTTGCCAACAACCCCAACTCTTATAA	Fungi	Ascomycota	Eurotiomycetes	Chaetothyriales	Herpotrichiellaceae	Phialophora	HE998746|k__Fungi;p__Ascomycota;c__Eurotiomycetes;o__Chaetothyriales;f__Herpotrichiellaceae;g__Phialophora;s__Phialophora_sp|SH195223.07FU	99	2e-70	100
OTU_910	168_1702586|F|ITS2	LR586967	ACTCTTCAACCCACCAGTTTCTTGTAGACTGATTGGTGTTTGGATTTTGAGCGTTGCTGGTCTTCGGATCTAGCTCGTTCGTAATAAATTAGCATCTCTAATTCGAACTCGGATTGACTCAGTGTAATAGACTATTCGCTGAGGACACGCTCTTGTAGTGTGGCCGAATGAGATCTCAGTAGAAGCTTCTAACTACTTTAGTCAACTTTAG	Fungi	Basidiomycota	Microbotryomycetes	Leucosporidiales	Leucosporidiaceae	Leucosporidium	EF433957|k__Fungi;p__Basidiomycota;c__Microbotryomycetes;o__Leucosporidiales;f__Leucosporidiaceae;g__Leucosporidium;s__Leucosporidium_sp|SH193763.07FU	100	2e-107	100
OTU_911	168_1704773|F|ITS2	LR586968	CAACCCTCAAGACCCCTTCGGGGGACTTGGTGTTGGGGACCGGCACAGGGGCCTGCCTGCTTGTCTTGCAGCGCCCTCGCCGCCCCCGAAATGAATTGGCGGCCTCGTCGCGGCCTCCCCTGCGTAGTAGCACAACCTCGCAACGGGAACGTGACGGCGGCCACTGCCGTAAAACAACCCCAATTTTATTAG	Fungi	Ascomycota	Sordariomycetes	Hypocreales	Clavicipitaceae	Paecilomyces	KF428241|k__Fungi;p__Ascomycota;c__Sordariomycetes;o__Hypocreales;f__Clavicipitaceae;g__Paecilomyces;s__Paecilomyces_sp|SH217934.07FU	100	6e-97	100
OTU_912	168_1704887|F|ITS2	LR586969	GTACCCTCCAGCCCTGCTGGGTGTTGGGCGTTTGTTCCGCTGCGCGCGTGAACTCGCCTCAAATGCATTGGCAGCCCGCCGTCCCGTGTGGGAGCGCAGCACATTTTGCGCTCTCCACTGCTGACGGTGGCATCCATAAAGTCTACCATTTTAC	Fungi	Ascomycota	Dothideomycetes	Pleosporales	_	_	KT268483|k__Fungi;p__Ascomycota;c__Dothideomycetes;o__Pleosporales;f__unidentified;g__unidentified;s__Pleosporales_sp|SH200460.07FU	100	6e-76	100
OTU_913	168_1704924|F|ITS2	LR586970	AATTCTCAACTTTGAACTTCGTTGTTCAAGGCTTGGATGTGAGGGCTTGCTGGCTTCCTTCAGTGGATGGTCTGCTCCCTTTAAATGCATTAGTGGGATCCTTTGTGGACGGTCACTTGGTGTGATAATATCTACGCCTTGTAGCTGTGAAGCAAAACCTATGGGAACCTGCTTATAACCGTCTTCGGACAATCTAATGACC	Fungi	Basidiomycota	Agaricomycetes	Agaricales	Tricholomataceae	Mycena	KC581348|k__Fungi;p__Basidiomycota;c__Agaricomycetes;o__Agaricales;f__Tricholomataceae;g__Mycena;s__Mycena_amicta	88	8e-76	95.56
OTU_914	168_1706752|F|ITS2	LR586971	CAACCCTCAAGCTCAGCTTGGTGTTGGACGGCCGGTCGAGCGATCGACCCCTCCTAAAGACAATGACGGCGGCCTGCGGTTCCCCCGGTACACTGAGCTTTTCACCGAGCACGTACCGGACCAGGGCACCCGGGACCCGGTCCTCTCCTTTCACTAGGAAACTTCTAT	Fungi	Ascomycota	Eurotiomycetes	Chaetothyriales	Herpotrichiellaceae	Cladophialophora	HM136662|k__Fungi;p__Ascomycota;c__Eurotiomycetes;o__Chaetothyriales;f__Herpotrichiellaceae;g__Cladophialophora;s__Cladophialophora_sp|SH213332.07FU	91	2e-70	98.05
OTU_915	168_1707229|F|ITS2	LR586972	CAACCCTCGAGCCCGACTTCCTTGCGGAGGACGGCTCGGCGTTGGGGGACGGCACACTCCCCCCGGCTTGCCGGGGACGCCGCCCCCGAAATTCAGTGGCGGCCCTCGGAGGCGACCTCTGCGTAGTAACTCAACCTCGCAAAGGAAAGCTCCGAGCGGCCACGCCGTGAAACCCCAACTCTTCAA	Fungi	Ascomycota	Sordariomycetes	Glomerellales	Plectosphaerellaceae	Verticillium	AB214657|k__Fungi;p__Ascomycota;c__Sordariomycetes;o__Glomerellales;f__Plectosphaerellaceae;g__Verticillium;s__Verticillium_leptobactrum|SH191150.07FU	98	6e-92	100
OTU_916	168_1707718|F|ITS2	LR586973	TCACCCCTCAAGCCCTTCGGCTTGGTGTTGGACGGTTTGGTGAATATATTTTTTATTTACCCCTCCCAAAGACAATGACGGCGGCCTCGTTGGACCCCCGGTACACTGAGTTCTTCACCGAACACGTACTGGAAAAAGGGTTCACGGGCAACGGTCTGCCTCCCCTCAGGGAGAACTTTTTTCTAA	Fungi	Ascomycota	Eurotiomycetes	Chaetothyriales	Herpotrichiellaceae	Minimelanolocus	KR215606|k__Fungi;p__Ascomycota;c__Eurotiomycetes;o__Chaetothyriales;f__Herpotrichiellaceae;g__Minimelanolocus;s__Minimelanolocus_obscurus|SH490988.07FU	100	3e-79	95.21
OTU_917	168_1708483|F|ITS2	LR586974	CAACCCTCAAGCTCTGCTTGGTATTGGGCCCCGCCGGTTCCGGCGGGCCCTAAAGTCAGTGGCGGTGCCATCCGGCTCCGAGCGTAGTAATTCTTCTCGCTCTGGAGACCCGGCTGTGTGCTTGCCAGCAACCCCCAATTTTTTAA	Fungi	Ascomycota	Leotiomycetes	Thelebolales	Pseudeurotiaceae	Pseudogymnoascus	KC008894|k__Fungi;p__Ascomycota;c__Leotiomycetes;o__Thelebolales;f__Pseudeurotiaceae;g__Pseudogymnoascus;s__Pseudogymnoascus_pannorum|SH215931.07FU	100	2e-71	100
OTU_918	168_1710529|F|ITS2	LR586975	AAACAAGATCAACTCTAGTTGAGAGTTGGGATTGGTCTTATACATCTAGTGGTGTATTTGACTTGATTATATCGAGTTGATGAGCTTCCCAATGCGGCTCAATGTGTGCTAGCGAGACAGTCGTCCCGATCTCACATTTATTGTCGCATTGCAGAGTTCTGTCCACAGCTCGCTAAACAACCTAAAAATCATATCAA	Fungi	Cryptomycota	_	_	_	_	FJ626912|k__Fungi;p__Rozellomycota;c__Rozellomycotina_cls_Incertae_sedis;o__GS11;f__unidentified;g__unidentified;s__GS11_sp|SH021171.07FU	100	8e-96	98.98
OTU_919	168_1714177|F|ITS2	LR586976	TGACCAATCAAGCTCTGCTTGGCCTTGGGGCCTGCTATACCAGCGGCTCTTAAAACCAGTGGCGGTGCCGTCTGGCTCTAAGCGTAGTAATTCTCCTCGCTATAGGGCTCTAGACGTCCACCCGCCAGAACCCCCAAACTTCTCA	Fungi	Ascomycota	Leotiomycetes	Helotiales	Hyaloscyphaceae	_	JF519127|k__Fungi;p__Ascomycota;c__Leotiomycetes;o__Helotiales;f__Hyaloscyphaceae;g__unidentified;s__Hyaloscyphaceae_sp|SH214275.07FU	100	6e-71	100
OTU_920	169_1716508|F|ITS2	LR586977	ACTCTTCAACCCACCAGTTTCTTGTAGACTGATTGGTGTTTGGATTTTGAGCGCTGCTGGTCTTCGGATCTAGCTCGTTCGTAATATATTAGCATCTCTAATTCGACTTCGGATTGACTCAGTGTAATAGACTATTCGCTGAGGACACACCTAGTGTGGCCGAACGTTGATCTCAGTAGAAGCTTCCAACTATTGTAGTCAATTTTAG	Fungi	Basidiomycota	Microbotryomycetes	Leucosporidiales	Leucosporidiaceae	Mastigobasidium	KC457015|k__Fungi;p__Basidiomycota;c__Microbotryomycetes;o__Leucosporidiales;f__Leucosporidiaceae;g__Mastigobasidium;s__Mastigobasidium_sp|SH193765.07FU	100	8e-106	100
OTU_921	169_1716539|F|ITS2	LR586978	CAACCCTCAGGCCCAGCCTGGCGTTGGGGATCGGCGCGGCCCCTCACGGGGCTGCCGGCCCCGAAAACTAGTGGCGGTCTCGCTGTAGTCCTCCTCTGCGCAGTAGCTAACACTCGCACTGGAACGCGGCGCGGCCATGCCGTAAAACAACCCACTTCTGAA	Fungi	Ascomycota	Sordariomycetes	Hypocreales	Stachybotryaceae	Myrothecium	JN859395|k__Fungi;p__Ascomycota;c__Sordariomycetes;o__Hypocreales;f__Stachybotryaceae;g__Myrothecium;s__Myrothecium_sp|SH000850.07FU	100	1e-78	99.38
OTU_922	169_1717050|F|ITS2	LR586979	AACACCTCAAAGCTTTTGATTTTCTTTGAAAGCTTTGGACTTGAGCAATCCCAACACCAATCTTTTCAGATCGGCGGCGGGTTGCTTGAAATGCAGGTGCAGCTGGACTTTCTCCTGAGCTAAAAGCATATTCATTTAGTCCCGTCAAACGGATTATTACTTTTGCTGCAGCTAACATAAAGGGAGTTTGACCGTATTGGCTGACTGATGCAGGATTTTACAAGGGTCGGCAACGATTCTTGTTAA	Fungi	Mortierellomycota	Mortierellomycetes	Mortierellales	Mortierellaceae	Mortierella	AY969637|k__Fungi;p__Mortierellomycota;c__Mortierellomycetes;o__Mortierellales;f__Mortierellaceae;g__Mortierella;s__Mortierella_sp|SH180109.07FU	100	3e-125	99.6
OTU_923	169_1717236|F|ITS2	LR586980	ATACCAATCTAGCCCCGGCTAGGTCTTGGGCTCCGCCATCCGGCGGGCCTTAAAATCAGTGGCGGTGCTCCTCAGCTCTACGCGTAGTAATTTTCTCGCTATAGGGTCTGTGGAGATGCTTGCCAGCAACCCCAAATTTTTCTA	Fungi	Ascomycota	Leotiomycetes	Helotiales	Hyaloscyphaceae	Lachnum	HQ211694|k__Fungi;p__Ascomycota;c__Leotiomycetes;o__Helotiales;f__Hyaloscyphaceae;g__Lachnum;s__Lachnum_sp|SH201628.07FU	98	2e-55	94.37
OTU_924	169_1717267|F|ITS2	LR586981	ATTCCACTTAAGCCCTGCTTAGTGTTGGGAGACTGCTCCAGTGGTGCTACCCTGTAGCTACCCTGCAGCTCCTTAAAGATAGCGGCGGAGTTGTGATATCCTCTGAGCTTAGTAATTTATTCTAGCTTTCGAGTACATCGCTTCCCCTGCCGTTAAACCACCCAATTTTTAAT	Fungi	Ascomycota	Sordariomycetes	Xylariales	Xylariales_fam_Incertae_sedis	Fusidium	KY589116|k__Fungi;p__Ascomycota;c__Sordariomycetes;o__Xylariales;f__Xylariales_fam_Incertae_sedis;g__Fusidium;s__Fusidium_griseum	100	2e-86	100
OTU_925	169_1717353|F|ITS2	LR586982	AATTCTCAACTTCAATAGTTTTTATAGCTCATTGAAGCTTGGATGTGGGAGCTTGCTGGCGTCTTAGATGTTCGGCTCTCCTTAAAAGCATTAGTGGAAACTCGTTTGTTGGACCACCCTTGGTGTGATAATTATCTACGCCTTGGTCAGTCTGGCAGCTCTGGTTTGATTGTCCTCAGGCGTTCCAGTGGAGCGTTCTGGTTGGGGCGGCTGCATTAATTTGCTCTGCCTGCAATAAGATCTCACTAGAGTAGGGATGTCTGCTTTCTAACCGTCTGTGTATTCGGACAATTTATTGACT	Fungi	Basidiomycota	Agaricomycetes	Agaricales	Omphalotaceae	Mycetinis	KY696738|k__Fungi;p__Basidiomycota;c__Agaricomycetes;o__Agaricales;f__Omphalotaceae;g__Mycetinis;s__Mycetinis_scorodonius	100	2e-157	100
OTU_926	169_1717414|F|ITS2	LR586983	TAACCACTCAAGCTTTCGCTTGGTATTGGGGTTCGCGGTTCCGCGGCCCCTAAAATCAGTGGCGGTGCCTGTCGGCTCTACGCGTAGTAATACTCCTCGCGATTGAGTCTTAGGGTCTACTTGCCAGCAACCCCCAATTTTTACA	Fungi	Ascomycota	Leotiomycetes	Helotiales	Helotiales_fam_Incertae_sedis	Cadophora	KY987540|k__Fungi;p__Ascomycota;c__Leotiomycetes;o__Helotiales;f__Helotiales_fam_Incertae_sedis;g__Cadophora;s__Cadophora_sp|SH186775.07FU	100	1e-62	96.6
OTU_927	169_1717765|F|ITS2	LR586984	AAACCAATGGACCCATAATGGGTGTCCGTGTTGGGCCTCGCCCCCAGTTTGTGGGCGTCGCCTCGAAGGGATCGGTCGAGGATAGACGGATGAGATCCATTAGGACCGACCGTCTGACCCGACCCACAAAGCTCTGA	Fungi	Ascomycota	Archaeorhizomycetes	Archaeorhizomycetales	Archaeorhizomycetaceae	Archaeorhizomyces	GU174302|k__Fungi;p__Ascomycota;c__Archaeorhizomycetes;o__Archaeorhizomycetales;f__Archaeorhizomycetaceae;g__Archaeorhizomyces;s__Archaeorhizomyces_sp|SH222037.07FU	98	3e-53	94.78
OTU_928	169_1725303|F|ITS2	LR586985	CTAACTCAAGCTCTTTGCTTGGTGTTGGGTGCCGTCCTCCGGGACGCACCTGGAAATCAGCGGCGATGCGGCCGGCGACCAGGCGTAGTAAACCACTTCCGCTTAGGTTCCCCGGGCGCGTTCGCCGGACAACCCTCCATTTTTTAACTAT	Fungi	Ascomycota	Lecanoromycetes	_	_	_	KX403219|k__Fungi;p__Ascomycota;c__Lecanoromycetes;o__unidentified;f__unidentified;g__unidentified;s__Lecanoromycetes_sp	100	3e-74	100
[truncated: 1,178 more rows]
